# Supplementary material for: Interpretable Machine Learning Reveals Dissimilarities Between Subtypes of Autism Spectrum Disorder
Source: Front Genet. 2021 Feb 25;12:618277. doi: 10.3389/fgene.2021.618277 (PMC7946989; doi:10.3389/fgene.2021.618277)
Supplement: Supplementary file 1 [file Table_1.xlsx]

## Sheet: Supplementary Table 1
clinical subgroup	marked subgroup	criterium	comment
ASD subtype	PDD-NOS, AS, autism, control	taken from clinical data	_
age	younger control, older control, younger ASD, older ASD	younger is < 7, older is ≥ 7	(threshold calculated as a median)
sex	female control, male control, female ASD, male ASD	taken from clinical data	_

## Sheet: Supplementary Table 2
gProfiler_hsapiens
source	term_name	term_id	adjusted_p_value	negative_log10_of_adjusted_p_value	term_size	query_size	intersection_size	effective_domain_size	intersections
GO:MF	molecular_function	GO:0003674	1.7745879483920756e-9	8.750902472194172	18126	40	33	60617	NLRP1,COQ4,MIA3,PTER,LRR1,ATXN1,TMEM30A,YTHDC2,MRPL10,DYNLL2,OGFOD3,BPNT1,COX6C,RLF,EBF1,ZNF322,BAZ2A,HERC4,MTF2,UCP2,ESCO1,BBS1,TRPV6,ZNF366,MMP10,GPX2,IKZF4,IL2RB,ZBTB16,PARVB,PLA2G5,SH2D1B,PKDREJ
GO:MF	binding	GO:0005488	1.886193891388773e-8	7.7244136659825156	15944	40	30	60617	NLRP1,COQ4,MIA3,PTER,LRR1,ATXN1,TMEM30A,YTHDC2,MRPL10,DYNLL2,OGFOD3,BPNT1,RLF,EBF1,ZNF322,BAZ2A,MTF2,UCP2,ESCO1,BBS1,TRPV6,ZNF366,MMP10,IKZF4,IL2RB,ZBTB16,PARVB,PLA2G5,SH2D1B,PKDREJ
GO:MF	metal ion binding	GO:0046872	2.6923787433349144e-7	6.569863846910713	4227	40	16	60617	PTER,OGFOD3,BPNT1,RLF,EBF1,ZNF322,BAZ2A,MTF2,ESCO1,TRPV6,ZNF366,MMP10,IKZF4,ZBTB16,PLA2G5,PKDREJ
GO:MF	cation binding	GO:0043169	2.7676311609651186e-7	6.557891788287138	4321	40	16	60617	PTER,OGFOD3,BPNT1,RLF,EBF1,ZNF322,BAZ2A,MTF2,ESCO1,TRPV6,ZNF366,MMP10,IKZF4,ZBTB16,PLA2G5,PKDREJ
GO:MF	ion binding	GO:0043167	0.0000010005279142596146	5.999770790246358	6308	40	18	60617	NLRP1,PTER,YTHDC2,OGFOD3,BPNT1,RLF,EBF1,ZNF322,BAZ2A,MTF2,ESCO1,TRPV6,ZNF366,MMP10,IKZF4,ZBTB16,PLA2G5,PKDREJ
GO:MF	protein binding	GO:0005515	0.000018267672767856503	4.738316776591372	12743	40	23	60617	NLRP1,COQ4,MIA3,LRR1,ATXN1,TMEM30A,YTHDC2,MRPL10,DYNLL2,RLF,EBF1,BAZ2A,MTF2,UCP2,BBS1,TRPV6,ZNF366,IKZF4,IL2RB,ZBTB16,PARVB,SH2D1B,PKDREJ
GO:MF	DNA binding	GO:0003677	0.0009557731053033019	3.01964519434536	2524	40	9	60617	ATXN1,RLF,EBF1,ZNF322,BAZ2A,MTF2,ZNF366,IKZF4,ZBTB16
GO:MF	nucleic acid binding	GO:0003676	0.0020380561566925577	2.6907838535947075	4361	40	11	60617	ATXN1,YTHDC2,MRPL10,RLF,EBF1,ZNF322,BAZ2A,MTF2,ZNF366,IKZF4,ZBTB16
GO:MF	transition metal ion binding	GO:0046914	0.0020380561566925577	2.6907838535947075	1106	40	6	60617	PTER,OGFOD3,RLF,ESCO1,MMP10,IKZF4
GO:MF	DNA-binding transcription factor binding	GO:0140297	0.0021209381658025103	2.6734719927951853	365	40	4	60617	BAZ2A,BBS1,ZNF366,IKZF4
GO:MF	zinc ion binding	GO:0008270	0.004119510837743257	2.3851543502487216	832	40	5	60617	PTER,RLF,ESCO1,MMP10,IKZF4
GO:MF	catalytic activity	GO:0003824	0.004858040695062638	2.3135388514973108	5853	40	12	60617	PTER,LRR1,YTHDC2,DYNLL2,OGFOD3,BPNT1,COX6C,HERC4,ESCO1,MMP10,GPX2,PLA2G5
GO:MF	regulatory region nucleic acid binding	GO:0001067	0.006627612154974475	2.178642914236227	973	40	5	60617	ZNF322,BAZ2A,MTF2,IKZF4,ZBTB16
GO:MF	transcription regulatory region DNA binding	GO:0044212	0.006627612154974475	2.178642914236227	972	40	5	60617	ZNF322,BAZ2A,MTF2,IKZF4,ZBTB16
GO:MF	heterocyclic compound binding	GO:1901363	0.007548582237741542	2.122134609184617	6290	40	12	60617	NLRP1,ATXN1,YTHDC2,MRPL10,RLF,EBF1,ZNF322,BAZ2A,MTF2,ZNF366,IKZF4,ZBTB16
GO:MF	organic cyclic compound binding	GO:0097159	0.008017815100954548	2.095943963246516	6377	40	12	60617	NLRP1,ATXN1,YTHDC2,MRPL10,RLF,EBF1,ZNF322,BAZ2A,MTF2,ZNF366,IKZF4,ZBTB16
GO:MF	RNA polymerase II-specific DNA-binding transcription factor binding	GO:0061629	0.010786042973260718	1.9671378537481325	284	40	3	60617	BAZ2A,BBS1,ZNF366
GO:MF	transcription regulator activity	GO:0140110	0.010786042973260718	1.9671378537481325	1736	40	6	60617	RLF,EBF1,ZNF322,ZNF366,IKZF4,ZBTB16
GO:MF	transcription factor binding	GO:0008134	0.012449962012586463	1.9048319736886665	692	40	4	60617	BAZ2A,BBS1,ZNF366,IKZF4
GO:MF	protein domain specific binding	GO:0019904	0.012508251658851112	1.9028033895852536	712	40	4	60617	NLRP1,EBF1,IKZF4,ZBTB16
GO:MF	transporter activity	GO:0005215	0.012508251658851112	1.9028033895852536	1223	40	5	60617	TMEM30A,COX6C,UCP2,TRPV6,PKDREJ
GO:MF	3'(2'),5'-bisphosphate nucleotidase activity	GO:0008441	0.012773583077508041	1.8936872630717687	2	40	1	60617	BPNT1
GO:MF	oxidative phosphorylation uncoupler activity	GO:0017077	0.015049737505004315	1.822471074895542	3	40	1	60617	UCP2
GO:MF	DNA-binding transcription factor activity	GO:0003700	0.015049737505004315	1.822471074895542	1319	40	5	60617	RLF,EBF1,ZNF322,IKZF4,ZBTB16
GO:MF	3'-5' RNA helicase activity	GO:0034458	0.015049737505004315	1.822471074895542	3	40	1	60617	YTHDC2
GO:MF	smoothened binding	GO:0005119	0.015049737505004315	1.822471074895542	3	40	1	60617	BBS1
GO:MF	interleukin-15 receptor activity	GO:0042010	0.015049737505004315	1.822471074895542	3	40	1	60617	IL2RB
GO:MF	interleukin-2 receptor activity	GO:0004911	0.015049737505004315	1.822471074895542	3	40	1	60617	IL2RB
GO:MF	aminophospholipid flippase activity	GO:0015247	0.01811858560812934	1.7418757076834692	4	40	1	60617	TMEM30A
GO:MF	electron transfer activity	GO:0009055	0.01811858560812934	1.7418757076834692	113	40	2	60617	COX6C,GPX2
GO:MF	nuclear receptor binding	GO:0016922	0.01811858560812934	1.7418757076834692	112	40	2	60617	BAZ2A,ZNF366
GO:MF	calcium channel activity	GO:0005262	0.019840574833043856	1.7024457493591352	122	40	2	60617	TRPV6,PKDREJ
GO:MF	interleukin-2 binding	GO:0019976	0.020643217513653608	1.6852226113315463	5	40	1	60617	IL2RB
GO:MF	RNA-dependent ATPase activity	GO:0008186	0.020643217513653608	1.6852226113315463	5	40	1	60617	YTHDC2
GO:MF	calcium ion transmembrane transporter activity	GO:0015085	0.02340531692304805	1.6306854738700534	139	40	2	60617	TRPV6,PKDREJ
GO:MF	RNA polymerase I regulatory region DNA binding	GO:0001013	0.025049513698259068	1.60120070094295	8	40	1	60617	BAZ2A
GO:MF	nuclear hormone receptor binding	GO:0035257	0.025049513698259068	1.60120070094295	155	40	2	60617	BAZ2A,ZNF366
GO:MF	transmembrane transporter activity	GO:0022857	0.025049513698259068	1.60120070094295	1068	40	4	60617	COX6C,UCP2,TRPV6,PKDREJ
GO:MF	flippase activity	GO:0140327	0.025049513698259068	1.60120070094295	8	40	1	60617	TMEM30A
GO:MF	N6-methyladenosine-containing RNA binding	GO:1990247	0.025049513698259068	1.60120070094295	8	40	1	60617	YTHDC2
GO:MF	modification-dependent protein binding	GO:0140030	0.025049513698259068	1.60120070094295	148	40	2	60617	BAZ2A,MTF2
GO:MF	patched binding	GO:0005113	0.025049513698259068	1.60120070094295	8	40	1	60617	BBS1
GO:MF	poly(G) binding	GO:0034046	0.025049513698259068	1.60120070094295	8	40	1	60617	ATXN1
GO:MF	RNA polymerase I core promoter sequence-specific DNA binding	GO:0001164	0.025049513698259068	1.60120070094295	8	40	1	60617	BAZ2A
GO:MF	RNA polymerase I regulatory region sequence-specific DNA binding	GO:0001163	0.025049513698259068	1.60120070094295	8	40	1	60617	BAZ2A
GO:MF	hydrolase activity	GO:0016787	0.028351561806033213	1.5474230120776238	2544	40	6	60617	PTER,YTHDC2,DYNLL2,BPNT1,MMP10,PLA2G5
GO:MF	hormone receptor binding	GO:0051427	0.031300587332705035	1.5044475131577153	188	40	2	60617	BAZ2A,ZNF366
GO:MF	protein C-terminus binding	GO:0008022	0.031917111890503266	1.4959764138991538	192	40	2	60617	ATXN1,ZBTB16
GO:MF	inorganic cation transmembrane transporter activity	GO:0022890	0.032888149506490404	1.482960561960612	609	40	3	60617	COX6C,TRPV6,PKDREJ
GO:MF	histone binding	GO:0042393	0.03314380246200234	1.4795976681094127	200	40	2	60617	BAZ2A,MTF2
GO:MF	sequence-specific DNA binding	GO:0043565	0.03388983112413585	1.4699305952829718	1208	40	4	60617	BAZ2A,MTF2,IKZF4,ZBTB16
GO:MF	cation transmembrane transporter activity	GO:0008324	0.03856169972867942	1.413843831446668	660	40	3	60617	COX6C,TRPV6,PKDREJ
GO:MF	C2H2 zinc finger domain binding	GO:0070742	0.03960094016147758	1.4022945034155234	15	40	1	60617	EBF1
GO:MF	calcium-dependent phospholipase A2 activity	GO:0047498	0.04069188935172934	1.3904921450943397	16	40	1	60617	PLA2G5
GO:MF	nucleotidase activity	GO:0008252	0.04069188935172934	1.3904921450943397	16	40	1	60617	BPNT1
GO:MF	cysteine-type endopeptidase activator activity involved in apoptotic process	GO:0008656	0.04244943597897338	1.3721280758051133	17	40	1	60617	NLRP1
GO:MF	lysine-acetylated histone binding	GO:0070577	0.0457780842158013	1.339342386233678	19	40	1	60617	BAZ2A
GO:MF	acetylation-dependent protein binding	GO:0140033	0.0457780842158013	1.339342386233678	19	40	1	60617	BAZ2A
GO:MF	peptidase activator activity involved in apoptotic process	GO:0016505	0.0465662494330276	1.3319287398670174	20	40	1	60617	NLRP1
GO:MF	glutathione peroxidase activity	GO:0004602	0.0465662494330276	1.3319287398670174	20	40	1	60617	GPX2
GO:MF	L-ascorbic acid binding	GO:0031418	0.047302123977963795	1.3251193579683331	21	40	1	60617	OGFOD3
GO:MF	hydrolase activity, acting on ester bonds	GO:0016788	0.047302123977963795	1.3251193579683331	758	40	3	60617	PTER,BPNT1,PLA2G5
GO:MF	oxidoreductase activity	GO:0016491	0.047792742605821344	1.3206380465999896	768	40	3	60617	OGFOD3,COX6C,GPX2
GO:BP	biological_process	GO:0008150	5.241217620596012e-10	9.280567807581921	17906	40	34	60617	NLRP1,COQ4,MIA3,PTER,LRR1,ATXN1,TMEM30A,YTHDC2,MRPL10,DYNLL2,EMC4,OGFOD3,BPNT1,COX6C,RLF,EBF1,ZNF322,BAZ2A,HERC4,MTF2,UCP2,ESCO1,BBS1,TRPV6,ZNF366,MMP10,GPX2,IKZF4,IL2RB,ZBTB16,PARVB,PLA2G5,SH2D1B,PKDREJ
GO:BP	cellular process	GO:0009987	1.7834160124031483e-9	8.74874733836304	16230	40	32	60617	NLRP1,COQ4,MIA3,PTER,LRR1,ATXN1,TMEM30A,YTHDC2,MRPL10,DYNLL2,EMC4,BPNT1,COX6C,RLF,EBF1,ZNF322,BAZ2A,HERC4,MTF2,UCP2,ESCO1,BBS1,TRPV6,ZNF366,MMP10,GPX2,IKZF4,IL2RB,ZBTB16,PARVB,PLA2G5,SH2D1B
GO:BP	metabolic process	GO:0008152	1.1837982395424658e-7	6.926722310214445	11681	40	26	60617	NLRP1,COQ4,MIA3,PTER,LRR1,ATXN1,MRPL10,DYNLL2,OGFOD3,BPNT1,COX6C,RLF,EBF1,ZNF322,BAZ2A,HERC4,MTF2,UCP2,ESCO1,ZNF366,MMP10,GPX2,IKZF4,IL2RB,ZBTB16,PLA2G5
GO:BP	cellular metabolic process	GO:0044237	0.00003846713293138285	4.41491018173272	10860	40	22	60617	NLRP1,COQ4,MIA3,LRR1,ATXN1,MRPL10,DYNLL2,BPNT1,COX6C,RLF,EBF1,ZNF322,BAZ2A,HERC4,MTF2,ESCO1,ZNF366,GPX2,IKZF4,IL2RB,ZBTB16,PLA2G5
GO:BP	biological regulation	GO:0065007	0.00046299799881602445	3.3344208860987554	12628	40	22	60617	NLRP1,MIA3,ATXN1,TMEM30A,YTHDC2,DYNLL2,RLF,EBF1,ZNF322,BAZ2A,MTF2,UCP2,ESCO1,BBS1,TRPV6,ZNF366,IKZF4,IL2RB,ZBTB16,PARVB,PLA2G5,SH2D1B
GO:BP	nitrogen compound metabolic process	GO:0006807	0.0009055852910258041	3.043070640129088	10111	40	19	60617	NLRP1,MIA3,LRR1,ATXN1,MRPL10,BPNT1,RLF,EBF1,ZNF322,BAZ2A,HERC4,MTF2,ESCO1,ZNF366,MMP10,IKZF4,IL2RB,ZBTB16,PLA2G5
GO:BP	organic substance metabolic process	GO:0071704	0.0009055852910258041	3.043070640129088	11103	40	20	60617	NLRP1,COQ4,MIA3,LRR1,ATXN1,MRPL10,BPNT1,RLF,EBF1,ZNF322,BAZ2A,HERC4,MTF2,ESCO1,ZNF366,MMP10,IKZF4,IL2RB,ZBTB16,PLA2G5
GO:BP	cellular macromolecule metabolic process	GO:0044260	0.0012819396027939378	2.8921324356527776	8429	40	17	60617	NLRP1,MIA3,LRR1,ATXN1,MRPL10,RLF,EBF1,ZNF322,BAZ2A,HERC4,MTF2,ESCO1,ZNF366,IKZF4,IL2RB,ZBTB16,PLA2G5
GO:BP	primary metabolic process	GO:0044238	0.0013390536915618661	2.873202008886758	10594	40	19	60617	NLRP1,MIA3,LRR1,ATXN1,MRPL10,BPNT1,RLF,EBF1,ZNF322,BAZ2A,HERC4,MTF2,ESCO1,ZNF366,MMP10,IKZF4,IL2RB,ZBTB16,PLA2G5
GO:BP	macromolecule metabolic process	GO:0043170	0.0013390536915618661	2.873202008886758	9592	40	18	60617	NLRP1,MIA3,LRR1,ATXN1,MRPL10,RLF,EBF1,ZNF322,BAZ2A,HERC4,MTF2,ESCO1,ZNF366,MMP10,IKZF4,IL2RB,ZBTB16,PLA2G5
GO:BP	regulation of biological process	GO:0050789	0.001659277338845388	2.78008101803615	11940	40	20	60617	NLRP1,MIA3,ATXN1,TMEM30A,YTHDC2,RLF,EBF1,ZNF322,BAZ2A,MTF2,UCP2,ESCO1,TRPV6,ZNF366,IKZF4,IL2RB,ZBTB16,PARVB,PLA2G5,SH2D1B
GO:BP	regulation of cellular process	GO:0050794	0.002376882597806235	2.6239922690013557	11187	40	19	60617	NLRP1,MIA3,ATXN1,TMEM30A,YTHDC2,RLF,EBF1,ZNF322,BAZ2A,MTF2,UCP2,ESCO1,TRPV6,ZNF366,IKZF4,IL2RB,ZBTB16,PARVB,PLA2G5
GO:BP	positive regulation of biological process	GO:0048518	0.002627888408559573	2.580393080731654	6366	40	14	60617	NLRP1,MIA3,TMEM30A,YTHDC2,RLF,EBF1,ZNF322,MTF2,UCP2,IKZF4,IL2RB,ZBTB16,PLA2G5,SH2D1B
GO:BP	cellular component organization	GO:0016043	0.002982245475813698	2.5254566115860437	6481	40	14	60617	NLRP1,MIA3,TMEM30A,MRPL10,DYNLL2,RLF,BAZ2A,MTF2,ESCO1,BBS1,MMP10,IKZF4,IL2RB,PARVB
GO:BP	cellular component organization or biogenesis	GO:0071840	0.0038140362074485265	2.418615188421513	6667	40	14	60617	NLRP1,MIA3,TMEM30A,MRPL10,DYNLL2,RLF,BAZ2A,MTF2,ESCO1,BBS1,MMP10,IKZF4,IL2RB,PARVB
GO:BP	protein metabolic process	GO:0019538	0.004773305810261668	2.321180740899909	5940	40	13	60617	NLRP1,MIA3,LRR1,MRPL10,RLF,BAZ2A,HERC4,MTF2,ESCO1,MMP10,IL2RB,ZBTB16,PLA2G5
GO:BP	organonitrogen compound metabolic process	GO:1901564	0.004830644002202868	2.3159949669795727	6889	40	14	60617	NLRP1,MIA3,LRR1,MRPL10,BPNT1,RLF,BAZ2A,HERC4,MTF2,ESCO1,MMP10,IL2RB,ZBTB16,PLA2G5
GO:BP	post-translational protein modification	GO:0043687	0.0058062798131712666	2.236102038709641	363	40	4	60617	MIA3,LRR1,ESCO1,ZBTB16
GO:BP	cellular biosynthetic process	GO:0044249	0.006024089963053086	2.2201085510560623	6178	40	13	60617	COQ4,ATXN1,MRPL10,RLF,EBF1,ZNF322,BAZ2A,MTF2,ESCO1,ZNF366,IKZF4,ZBTB16,PLA2G5
GO:BP	transport	GO:0006810	0.006041035927652286	2.2188885813977084	5337	40	12	60617	NLRP1,MIA3,ATXN1,TMEM30A,DYNLL2,COX6C,UCP2,BBS1,TRPV6,IL2RB,PLA2G5,PKDREJ
GO:BP	organic substance biosynthetic process	GO:1901576	0.006041035927652286	2.2188885813977084	6269	40	13	60617	COQ4,ATXN1,MRPL10,RLF,EBF1,ZNF322,BAZ2A,MTF2,ESCO1,ZNF366,IKZF4,ZBTB16,PLA2G5
GO:BP	cellular protein metabolic process	GO:0044267	0.006041035927652286	2.2188885813977084	5357	40	12	60617	NLRP1,MIA3,LRR1,MRPL10,RLF,BAZ2A,HERC4,MTF2,ESCO1,IL2RB,ZBTB16,PLA2G5
GO:BP	multi-organism process	GO:0051704	0.006264508656092166	2.2031129863324	3072	40	9	60617	NLRP1,ATXN1,YTHDC2,HERC4,UCP2,IL2RB,ZBTB16,SH2D1B,PKDREJ
GO:BP	biosynthetic process	GO:0009058	0.006264508656092166	2.2031129863324	6371	40	13	60617	COQ4,ATXN1,MRPL10,RLF,EBF1,ZNF322,BAZ2A,MTF2,ESCO1,ZNF366,IKZF4,ZBTB16,PLA2G5
GO:BP	establishment of localization	GO:0051234	0.006264508656092166	2.2031129863324	5460	40	12	60617	NLRP1,MIA3,ATXN1,TMEM30A,DYNLL2,COX6C,UCP2,BBS1,TRPV6,IL2RB,PLA2G5,PKDREJ
GO:BP	negative regulation of transcription, DNA-templated	GO:0045892	0.0070119557025363774	2.154160836189877	1264	40	6	60617	ATXN1,BAZ2A,MTF2,ZNF366,IKZF4,ZBTB16
GO:BP	regulation of cellular macromolecule biosynthetic process	GO:2000112	0.008047864575658202	2.09431934025773	4036	40	10	60617	ATXN1,RLF,EBF1,ZNF322,BAZ2A,MTF2,ESCO1,ZNF366,IKZF4,ZBTB16
GO:BP	negative regulation of nucleic acid-templated transcription	GO:1903507	0.008047864575658202	2.09431934025773	1317	40	6	60617	ATXN1,BAZ2A,MTF2,ZNF366,IKZF4,ZBTB16
GO:BP	negative regulation of RNA biosynthetic process	GO:1902679	0.008047864575658202	2.09431934025773	1319	40	6	60617	ATXN1,BAZ2A,MTF2,ZNF366,IKZF4,ZBTB16
GO:BP	developmental process	GO:0032502	0.008047864575658202	2.09431934025773	6630	40	13	60617	MIA3,PTER,ATXN1,TMEM30A,YTHDC2,BPNT1,EBF1,ZNF322,HERC4,MTF2,UCP2,ZBTB16,PARVB
GO:BP	response to chemical	GO:0042221	0.008326967417030637	2.0795131347089995	4897	40	11	60617	NLRP1,MIA3,TMEM30A,YTHDC2,MTF2,UCP2,TRPV6,ZNF366,GPX2,IL2RB,PLA2G5
GO:BP	cellular macromolecule biosynthetic process	GO:0034645	0.009279507730493576	2.032475062100193	5008	40	11	60617	ATXN1,MRPL10,RLF,EBF1,ZNF322,BAZ2A,MTF2,ESCO1,ZNF366,IKZF4,ZBTB16
GO:BP	localization	GO:0051179	0.009279507730493576	2.032475062100193	6889	40	13	60617	NLRP1,MIA3,ATXN1,TMEM30A,DYNLL2,COX6C,UCP2,BBS1,TRPV6,IL2RB,ZBTB16,PLA2G5,PKDREJ
GO:BP	protein modification process	GO:0036211	0.009279507730493576	2.032475062100193	4216	40	10	60617	MIA3,LRR1,RLF,BAZ2A,HERC4,MTF2,ESCO1,IL2RB,ZBTB16,PLA2G5
GO:BP	cellular protein modification process	GO:0006464	0.009279507730493576	2.032475062100193	4216	40	10	60617	MIA3,LRR1,RLF,BAZ2A,HERC4,MTF2,ESCO1,IL2RB,ZBTB16,PLA2G5
GO:BP	negative regulation of RNA metabolic process	GO:0051253	0.009279507730493576	2.032475062100193	1412	40	6	60617	ATXN1,BAZ2A,MTF2,ZNF366,IKZF4,ZBTB16
GO:BP	regulation of macromolecule biosynthetic process	GO:0010556	0.009279507730493576	2.032475062100193	4186	40	10	60617	ATXN1,RLF,EBF1,ZNF322,BAZ2A,MTF2,ESCO1,ZNF366,IKZF4,ZBTB16
GO:BP	regulation of metabolic process	GO:0019222	0.010296968129966756	1.9872906314362255	6982	40	13	60617	NLRP1,ATXN1,RLF,EBF1,ZNF322,BAZ2A,MTF2,UCP2,ESCO1,ZNF366,IKZF4,ZBTB16,PLA2G5
GO:BP	regulation of transcription, DNA-templated	GO:0006355	0.01044257372742941	1.9811924498140767	3517	40	9	60617	ATXN1,RLF,EBF1,ZNF322,BAZ2A,MTF2,ZNF366,IKZF4,ZBTB16
GO:BP	macromolecule biosynthetic process	GO:0009059	0.01044257372742941	1.9811924498140767	5167	40	11	60617	ATXN1,MRPL10,RLF,EBF1,ZNF322,BAZ2A,MTF2,ESCO1,ZNF366,IKZF4,ZBTB16
GO:BP	regulation of cellular biosynthetic process	GO:0031326	0.01044257372742941	1.9811924498140767	4334	40	10	60617	ATXN1,RLF,EBF1,ZNF322,BAZ2A,MTF2,ESCO1,ZNF366,IKZF4,ZBTB16
GO:BP	negative regulation of nucleobase-containing compound metabolic process	GO:0045934	0.011037293288833008	1.957137416991709	1512	40	6	60617	ATXN1,BAZ2A,MTF2,ZNF366,IKZF4,ZBTB16
GO:BP	regulation of RNA biosynthetic process	GO:2001141	0.011037293288833008	1.957137416991709	3593	40	9	60617	ATXN1,RLF,EBF1,ZNF322,BAZ2A,MTF2,ZNF366,IKZF4,ZBTB16
GO:BP	macromolecule modification	GO:0043412	0.011037293288833008	1.957137416991709	4428	40	10	60617	MIA3,LRR1,RLF,BAZ2A,HERC4,MTF2,ESCO1,IL2RB,ZBTB16,PLA2G5
GO:BP	regulation of nucleic acid-templated transcription	GO:1903506	0.011037293288833008	1.957137416991709	3588	40	9	60617	ATXN1,RLF,EBF1,ZNF322,BAZ2A,MTF2,ZNF366,IKZF4,ZBTB16
GO:BP	regulation of biosynthetic process	GO:0009889	0.011037293288833008	1.957137416991709	4417	40	10	60617	ATXN1,RLF,EBF1,ZNF322,BAZ2A,MTF2,ESCO1,ZNF366,IKZF4,ZBTB16
GO:BP	negative regulation of cellular macromolecule biosynthetic process	GO:2000113	0.01112645450557192	1.9536432034972726	1540	40	6	60617	ATXN1,BAZ2A,MTF2,ZNF366,IKZF4,ZBTB16
GO:BP	cellular localization	GO:0051641	0.011524976982980432	1.9383599332853485	2889	40	8	60617	MIA3,ATXN1,TMEM30A,DYNLL2,UCP2,BBS1,TRPV6,ZBTB16
GO:BP	transcription, DNA-templated	GO:0006351	0.012303952778734866	1.9099553443155821	3698	40	9	60617	ATXN1,RLF,EBF1,ZNF322,BAZ2A,MTF2,ZNF366,IKZF4,ZBTB16
GO:BP	nucleic acid-templated transcription	GO:0097659	0.012410391503278157	1.9062145178540952	3744	40	9	60617	ATXN1,RLF,EBF1,ZNF322,BAZ2A,MTF2,ZNF366,IKZF4,ZBTB16
GO:BP	NLRP1 inflammasome complex assembly	GO:1904784	0.012410391503278157	1.9062145178540952	1	40	1	60617	NLRP1
GO:BP	regulation of transcription by RNA polymerase II	GO:0006357	0.012410391503278157	1.9062145178540952	2237	40	7	60617	ATXN1,RLF,EBF1,MTF2,ZNF366,IKZF4,ZBTB16
GO:BP	multi-organism reproductive process	GO:0044703	0.012410391503278157	1.9062145178540952	1038	40	5	60617	YTHDC2,HERC4,UCP2,ZBTB16,PKDREJ
GO:BP	regulation of cellular metabolic process	GO:0031323	0.012410391503278157	1.9062145178540952	6393	40	12	60617	NLRP1,ATXN1,RLF,EBF1,ZNF322,BAZ2A,MTF2,ESCO1,ZNF366,IKZF4,ZBTB16,PLA2G5
GO:BP	RNA biosynthetic process	GO:0032774	0.012410391503278157	1.9062145178540952	3758	40	9	60617	ATXN1,RLF,EBF1,ZNF322,BAZ2A,MTF2,ZNF366,IKZF4,ZBTB16
GO:BP	regulation of macromolecule metabolic process	GO:0060255	0.012410391503278157	1.9062145178540952	6438	40	12	60617	NLRP1,ATXN1,RLF,EBF1,ZNF322,BAZ2A,MTF2,ESCO1,ZNF366,IKZF4,ZBTB16,PLA2G5
GO:BP	negative regulation of macromolecule biosynthetic process	GO:0010558	0.012410391503278157	1.9062145178540952	1629	40	6	60617	ATXN1,BAZ2A,MTF2,ZNF366,IKZF4,ZBTB16
GO:BP	positive regulation of cellular process	GO:0048522	0.013910224205757717	1.8566658699692287	5605	40	11	60617	NLRP1,MIA3,TMEM30A,YTHDC2,RLF,EBF1,MTF2,UCP2,IKZF4,ZBTB16,PLA2G5
GO:BP	regulation of RNA metabolic process	GO:0051252	0.013910224205757717	1.8566658699692287	3856	40	9	60617	ATXN1,RLF,EBF1,ZNF322,BAZ2A,MTF2,ZNF366,IKZF4,ZBTB16
GO:BP	negative regulation of cellular biosynthetic process	GO:0031327	0.014301359565119888	1.8446226741739107	1693	40	6	60617	ATXN1,BAZ2A,MTF2,ZNF366,IKZF4,ZBTB16
GO:BP	transcription by RNA polymerase II	GO:0006366	0.014715342168530975	1.832229635013423	2393	40	7	60617	ATXN1,RLF,EBF1,MTF2,ZNF366,IKZF4,ZBTB16
GO:BP	ion transport	GO:0006811	0.014715342168530975	1.832229635013423	1723	40	6	60617	TMEM30A,COX6C,UCP2,TRPV6,PLA2G5,PKDREJ
GO:BP	secretion	GO:0046903	0.014715342168530975	1.832229635013423	1709	40	6	60617	NLRP1,MIA3,TMEM30A,UCP2,TRPV6,PLA2G5
GO:BP	negative regulation of biosynthetic process	GO:0009890	0.014715342168530975	1.832229635013423	1721	40	6	60617	ATXN1,BAZ2A,MTF2,ZNF366,IKZF4,ZBTB16
GO:BP	cellular component biogenesis	GO:0044085	0.01780470220850646	1.7494652856956494	3241	40	8	60617	NLRP1,MRPL10,DYNLL2,BAZ2A,BBS1,IKZF4,IL2RB,PARVB
GO:BP	DNA alkylation	GO:0006305	0.01780470220850646	1.7494652856956494	74	40	2	60617	RLF,BAZ2A
GO:BP	DNA methylation	GO:0006306	0.01780470220850646	1.7494652856956494	74	40	2	60617	RLF,BAZ2A
GO:BP	multicellular organismal process	GO:0032501	0.018039448152517353	1.7437767521589513	7873	40	13	60617	NLRP1,MIA3,ATXN1,TMEM30A,YTHDC2,BPNT1,EBF1,ZNF322,HERC4,MTF2,UCP2,BBS1,ZBTB16
GO:BP	negative regulation of cellular process	GO:0048523	0.018039448152517353	1.7437767521589513	4996	40	10	60617	MIA3,ATXN1,YTHDC2,BAZ2A,MTF2,UCP2,ZNF366,IKZF4,IL2RB,ZBTB16
GO:BP	regulation of nucleobase-containing compound metabolic process	GO:0019219	0.018039448152517353	1.7437767521589513	4116	40	9	60617	ATXN1,RLF,EBF1,ZNF322,BAZ2A,MTF2,ZNF366,IKZF4,ZBTB16
GO:BP	positive regulation of transcription by RNA polymerase II	GO:0045944	0.018039448152517353	1.7437767521589513	1215	40	5	60617	RLF,EBF1,MTF2,IKZF4,ZBTB16
GO:BP	macromolecule localization	GO:0033036	0.018039448152517353	1.7437767521589513	3292	40	8	60617	NLRP1,MIA3,TMEM30A,DYNLL2,UCP2,BBS1,ZBTB16,PLA2G5
GO:BP	cellular nitrogen compound biosynthetic process	GO:0044271	0.018121266302083997	1.7418114573881212	5008	40	10	60617	ATXN1,MRPL10,RLF,EBF1,ZNF322,BAZ2A,MTF2,ZNF366,IKZF4,ZBTB16
GO:BP	macromolecule methylation	GO:0043414	0.01853803719589308	1.731936250780461	323	40	3	60617	RLF,BAZ2A,MTF2
GO:BP	regulation of nitrogen compound metabolic process	GO:0051171	0.019480464558635623	1.7104006905351095	6009	40	11	60617	NLRP1,ATXN1,RLF,EBF1,ZNF322,BAZ2A,MTF2,ZNF366,IKZF4,ZBTB16,PLA2G5
GO:BP	nucleobase-containing compound biosynthetic process	GO:0034654	0.020513190434546854	1.6879667881756553	4226	40	9	60617	ATXN1,RLF,EBF1,ZNF322,BAZ2A,MTF2,ZNF366,IKZF4,ZBTB16
GO:BP	response to organic substance	GO:0010033	0.021317560227148372	1.6712625013583247	3421	40	8	60617	NLRP1,MIA3,YTHDC2,MTF2,UCP2,ZNF366,IL2RB,PLA2G5
GO:BP	anatomical structure development	GO:0048856	0.021317560227148372	1.6712625013583247	6105	40	11	60617	MIA3,PTER,ATXN1,TMEM30A,YTHDC2,BPNT1,EBF1,MTF2,UCP2,ZBTB16,PARVB
GO:BP	heterocycle biosynthetic process	GO:0018130	0.02198453517970523	1.6578827122604742	4292	40	9	60617	ATXN1,RLF,EBF1,ZNF322,BAZ2A,MTF2,ZNF366,IKZF4,ZBTB16
GO:BP	aromatic compound biosynthetic process	GO:0019438	0.022063680695128065	1.6563220362184137	4302	40	9	60617	ATXN1,RLF,EBF1,ZNF322,BAZ2A,MTF2,ZNF366,IKZF4,ZBTB16
GO:BP	inorganic cation transmembrane transport	GO:0098662	0.022655843426614492	1.6448197653671042	781	40	4	60617	COX6C,UCP2,TRPV6,PKDREJ
GO:BP	regulation of primary metabolic process	GO:0080090	0.022655843426614492	1.6448197653671042	6189	40	11	60617	NLRP1,ATXN1,RLF,EBF1,ZNF322,BAZ2A,MTF2,ZNF366,IKZF4,ZBTB16,PLA2G5
GO:BP	germline cell cycle switching, mitotic to meiotic cell cycle	GO:0051729	0.023945893229364162	1.6207689582727136	3	40	1	60617	YTHDC2
GO:BP	DNA methylation or demethylation	GO:0044728	0.023945893229364162	1.6207689582727136	98	40	2	60617	RLF,BAZ2A
GO:BP	cell cycle switching	GO:0060184	0.023945893229364162	1.6207689582727136	3	40	1	60617	YTHDC2
GO:BP	cell cycle switching, mitotic to meiotic cell cycle	GO:0051728	0.023945893229364162	1.6207689582727136	3	40	1	60617	YTHDC2
GO:BP	post-translational protein acetylation	GO:0034421	0.023945893229364162	1.6207689582727136	3	40	1	60617	ESCO1
GO:BP	establishment or maintenance of cell polarity regulating cell shape	GO:0071963	0.023945893229364162	1.6207689582727136	3	40	1	60617	PARVB
GO:BP	Golgi vesicle transport	GO:0048193	0.023945893229364162	1.6207689582727136	377	40	3	60617	MIA3,DYNLL2,BBS1
GO:BP	response to stimulus	GO:0050896	0.02431104291265547	1.6141964100790767	9455	40	14	60617	NLRP1,MIA3,TMEM30A,YTHDC2,MTF2,UCP2,BBS1,TRPV6,ZNF366,GPX2,IL2RB,PLA2G5,SH2D1B,PKDREJ
GO:BP	methylation	GO:0032259	0.02431104291265547	1.6141964100790767	382	40	3	60617	RLF,BAZ2A,MTF2
GO:BP	organic cyclic compound biosynthetic process	GO:1901362	0.02438759335328511	1.6128310551581024	4454	40	9	60617	ATXN1,RLF,EBF1,ZNF322,BAZ2A,MTF2,ZNF366,IKZF4,ZBTB16
GO:BP	peptidyl-lysine modification	GO:0018205	0.026919791994630453	1.5699283001662332	405	40	3	60617	RLF,MTF2,ESCO1
GO:BP	male germ-line stem cell asymmetric division	GO:0048133	0.026919791994630453	1.5699283001662332	4	40	1	60617	ZBTB16
GO:BP	germ-line stem cell division	GO:0042078	0.026919791994630453	1.5699283001662332	4	40	1	60617	ZBTB16
GO:BP	germline stem cell asymmetric division	GO:0098728	0.026919791994630453	1.5699283001662332	4	40	1	60617	ZBTB16
GO:BP	histone lysine methylation	GO:0034968	0.026919791994630453	1.5699283001662332	118	40	2	60617	RLF,MTF2
GO:BP	cellular nitrogen compound metabolic process	GO:0034641	0.026919791994630453	1.5699283001662332	6508	40	11	60617	ATXN1,MRPL10,BPNT1,RLF,EBF1,ZNF322,BAZ2A,MTF2,ZNF366,IKZF4,ZBTB16
GO:BP	reproductive process	GO:0022414	0.026919791994630453	1.5699283001662332	1489	40	5	60617	YTHDC2,HERC4,UCP2,ZBTB16,PKDREJ
GO:BP	sexual reproduction	GO:0019953	0.026919791994630453	1.5699283001662332	859	40	4	60617	YTHDC2,HERC4,ZBTB16,PKDREJ
GO:BP	aminophospholipid translocation	GO:0140331	0.026919791994630453	1.5699283001662332	4	40	1	60617	TMEM30A
GO:BP	cation transmembrane transport	GO:0098655	0.026919791994630453	1.5699283001662332	900	40	4	60617	COX6C,UCP2,TRPV6,PKDREJ
GO:BP	peptide transport	GO:0015833	0.026919791994630453	1.5699283001662332	2161	40	6	60617	NLRP1,MIA3,TMEM30A,DYNLL2,UCP2,BBS1
GO:BP	protein transport	GO:0015031	0.026919791994630453	1.5699283001662332	2121	40	6	60617	NLRP1,MIA3,TMEM30A,DYNLL2,UCP2,BBS1
GO:BP	negative regulation of gene expression	GO:0010629	0.026919791994630453	1.5699283001662332	2172	40	6	60617	ATXN1,BAZ2A,MTF2,ZNF366,IKZF4,ZBTB16
GO:BP	positive regulation of metabolic process	GO:0009893	0.026919791994630453	1.5699283001662332	3742	40	8	60617	NLRP1,RLF,EBF1,MTF2,UCP2,IKZF4,ZBTB16,PLA2G5
GO:BP	positive regulation of NK T cell differentiation	GO:0051138	0.026919791994630453	1.5699283001662332	4	40	1	60617	ZBTB16
GO:BP	protein localization	GO:0008104	0.026919791994630453	1.5699283001662332	2923	40	7	60617	NLRP1,MIA3,TMEM30A,DYNLL2,UCP2,BBS1,ZBTB16
GO:BP	platelet activating factor biosynthetic process	GO:0006663	0.026919791994630453	1.5699283001662332	4	40	1	60617	PLA2G5
GO:BP	DNA modification	GO:0006304	0.026919791994630453	1.5699283001662332	120	40	2	60617	RLF,BAZ2A
GO:BP	negative regulation of transcription by RNA polymerase II	GO:0000122	0.026919791994630453	1.5699283001662332	873	40	4	60617	ATXN1,MTF2,ZNF366,ZBTB16
GO:BP	reproduction	GO:0000003	0.026919791994630453	1.5699283001662332	1492	40	5	60617	YTHDC2,HERC4,UCP2,ZBTB16,PKDREJ
GO:BP	organic substance transport	GO:0071702	0.026919791994630453	1.5699283001662332	2937	40	7	60617	NLRP1,MIA3,TMEM30A,DYNLL2,UCP2,BBS1,PLA2G5
GO:BP	inorganic ion transmembrane transport	GO:0098660	0.026919791994630453	1.5699283001662332	871	40	4	60617	COX6C,UCP2,TRPV6,PKDREJ
GO:BP	vesicle-mediated transport	GO:0016192	0.026919791994630453	1.5699283001662332	2146	40	6	60617	MIA3,TMEM30A,DYNLL2,BBS1,TRPV6,IL2RB
GO:BP	amide transport	GO:0042886	0.02767748531261676	1.5578733710240145	2196	40	6	60617	NLRP1,MIA3,TMEM30A,DYNLL2,UCP2,BBS1
GO:BP	RNA metabolic process	GO:0016070	0.028215498894231195	1.5495122663191165	4714	40	9	60617	ATXN1,RLF,EBF1,ZNF322,BAZ2A,MTF2,ZNF366,IKZF4,ZBTB16
GO:BP	regulation of gene expression	GO:0010468	0.02826087332764675	1.5488144215561979	4727	40	9	60617	ATXN1,RLF,EBF1,ZNF322,BAZ2A,MTF2,ZNF366,IKZF4,ZBTB16
GO:BP	gene expression	GO:0010467	0.02826087332764675	1.5488144215561979	5672	40	10	60617	ATXN1,MRPL10,RLF,EBF1,ZNF322,BAZ2A,MTF2,ZNF366,IKZF4,ZBTB16
GO:BP	negative regulation of biological process	GO:0048519	0.0282672537818611	1.5487163820063035	5681	40	10	60617	MIA3,ATXN1,YTHDC2,BAZ2A,MTF2,UCP2,ZNF366,IKZF4,IL2RB,ZBTB16
GO:BP	cellular component assembly	GO:0022607	0.028288156271803193	1.548395357494427	3000	40	7	60617	NLRP1,DYNLL2,BAZ2A,BBS1,IKZF4,IL2RB,PARVB
GO:BP	establishment of protein localization	GO:0045184	0.028704567579419703	1.5420489911857163	2235	40	6	60617	NLRP1,MIA3,TMEM30A,DYNLL2,UCP2,BBS1
GO:BP	negative regulation of histone H3-K27 methylation	GO:0061086	0.028718805753564895	1.5418336238106756	5	40	1	60617	MTF2
GO:BP	nucleobase-containing compound metabolic process	GO:0006139	0.02923311523265363	1.5341249014998604	5736	40	10	60617	ATXN1,BPNT1,RLF,EBF1,ZNF322,BAZ2A,MTF2,ZNF366,IKZF4,ZBTB16
GO:BP	positive regulation of transcription, DNA-templated	GO:0045893	0.02923311523265363	1.5341249014998604	1551	40	5	60617	RLF,EBF1,MTF2,IKZF4,ZBTB16
GO:BP	peptidyl-lysine methylation	GO:0018022	0.03022451942243765	1.5196405958052464	134	40	2	60617	RLF,MTF2
GO:BP	secretion by cell	GO:0032940	0.03022451942243765	1.5196405958052464	1567	40	5	60617	NLRP1,MIA3,TMEM30A,UCP2,TRPV6
GO:BP	protein localization to organelle	GO:0033365	0.03087987852057056	1.5103244168191268	964	40	4	60617	MIA3,TMEM30A,BBS1,ZBTB16
GO:BP	histone modification	GO:0016570	0.030918102059345438	1.5097871735652242	471	40	3	60617	RLF,BAZ2A,MTF2
GO:BP	regulation of NK T cell differentiation	GO:0051136	0.03138913046908419	1.5032207148099626	6	40	1	60617	ZBTB16
GO:BP	platelet activating factor metabolic process	GO:0046469	0.03138913046908419	1.5032207148099626	6	40	1	60617	PLA2G5
GO:BP	positive regulation of ATP-dependent microtubule motor activity, plus-end-directed	GO:2000582	0.03138913046908419	1.5032207148099626	6	40	1	60617	DYNLL2
GO:BP	aminophospholipid transport	GO:0015917	0.03138913046908419	1.5032207148099626	6	40	1	60617	TMEM30A
GO:BP	organelle organization	GO:0006996	0.03138913046908419	1.5032207148099626	3966	40	8	60617	MIA3,DYNLL2,RLF,BAZ2A,MTF2,ESCO1,BBS1,PARVB
GO:BP	regulation of ATP-dependent microtubule motor activity, plus-end-directed	GO:2000580	0.03138913046908419	1.5032207148099626	6	40	1	60617	DYNLL2
GO:BP	export from cell	GO:0140352	0.03198506654601314	1.495052741381115	1616	40	5	60617	NLRP1,MIA3,TMEM30A,UCP2,TRPV6
GO:BP	covalent chromatin modification	GO:0016569	0.032691472085036054	1.4855655228575724	491	40	3	60617	RLF,BAZ2A,MTF2
GO:BP	heterocycle metabolic process	GO:0046483	0.032720246389595725	1.4851834346694512	5910	40	10	60617	ATXN1,BPNT1,RLF,EBF1,ZNF322,BAZ2A,MTF2,ZNF366,IKZF4,ZBTB16
GO:BP	transmembrane transport	GO:0055085	0.03279442629022027	1.48419996229727	1634	40	5	60617	TMEM30A,COX6C,UCP2,TRPV6,PKDREJ
GO:BP	positive regulation of RNA biosynthetic process	GO:1902680	0.03361949706722352	1.4734087877009299	1652	40	5	60617	RLF,EBF1,MTF2,IKZF4,ZBTB16
GO:BP	cellular aromatic compound metabolic process	GO:0006725	0.03361949706722352	1.4734087877009299	5956	40	10	60617	ATXN1,BPNT1,RLF,EBF1,ZNF322,BAZ2A,MTF2,ZNF366,IKZF4,ZBTB16
GO:BP	positive regulation of nucleic acid-templated transcription	GO:1903508	0.03361949706722352	1.4734087877009299	1651	40	5	60617	RLF,EBF1,MTF2,IKZF4,ZBTB16
GO:BP	histone methylation	GO:0016571	0.033620397357407	1.4733971579664644	152	40	2	60617	RLF,MTF2
GO:BP	positive regulation of histone H3-K27 methylation	GO:0061087	0.033620397357407	1.4733971579664644	7	40	1	60617	MTF2
GO:BP	positive regulation by host of viral genome replication	GO:0044829	0.033620397357407	1.4733971579664644	7	40	1	60617	YTHDC2
GO:BP	positive regulation of microtubule motor activity	GO:2000576	0.033620397357407	1.4733971579664644	7	40	1	60617	DYNLL2
GO:BP	protein localization to endoplasmic reticulum exit site	GO:0070973	0.033620397357407	1.4733971579664644	7	40	1	60617	MIA3
GO:BP	negative regulation of gene expression, epigenetic	GO:0045814	0.03443553165366705	1.4629932075103302	155	40	2	60617	BAZ2A,MTF2
GO:BP	positive regulation of nitrogen compound metabolic process	GO:0051173	0.0355373499035226	1.4493149615951222	3248	40	7	60617	NLRP1,RLF,EBF1,MTF2,IKZF4,ZBTB16,PLA2G5
GO:BP	proton transmembrane transport	GO:1902600	0.0370171447069908	1.431597083309253	162	40	2	60617	COX6C,UCP2
GO:BP	histone H3-K4 monomethylation	GO:0097692	0.03739344891909073	1.4272044766095704	8	40	1	60617	RLF
GO:BP	positive regulation of RNA metabolic process	GO:0051254	0.03877856209287361	1.411408298576243	1742	40	5	60617	RLF,EBF1,MTF2,IKZF4,ZBTB16
GO:BP	spermatogenesis	GO:0007283	0.03877856209287361	1.411408298576243	546	40	3	60617	YTHDC2,HERC4,ZBTB16
GO:BP	response to organonitrogen compound	GO:0010243	0.03877856209287361	1.411408298576243	1085	40	4	60617	NLRP1,MIA3,UCP2,PLA2G5
GO:BP	stem cell population maintenance	GO:0019827	0.03877856209287361	1.411408298576243	168	40	2	60617	ZNF322,MTF2
GO:BP	maintenance of cell number	GO:0098727	0.03890304744395956	1.4100163771766852	170	40	2	60617	ZNF322,MTF2
GO:BP	nitrogen compound transport	GO:0071705	0.03890304744395956	1.4100163771766852	2506	40	6	60617	NLRP1,MIA3,TMEM30A,DYNLL2,UCP2,BBS1
GO:BP	positive regulation of stem cell population maintenance	GO:1902459	0.03936699223513412	1.4048677654379622	9	40	1	60617	ZNF322
GO:BP	RNA polymerase I preinitiation complex assembly	GO:0001188	0.03936699223513412	1.4048677654379622	9	40	1	60617	BAZ2A
GO:BP	organic cyclic compound metabolic process	GO:1901360	0.03936699223513412	1.4048677654379622	6185	40	10	60617	ATXN1,BPNT1,RLF,EBF1,ZNF322,BAZ2A,MTF2,ZNF366,IKZF4,ZBTB16
GO:BP	negative regulation of nitrogen compound metabolic process	GO:0051172	0.03936699223513412	1.4048677654379622	2523	40	6	60617	ATXN1,BAZ2A,MTF2,ZNF366,IKZF4,ZBTB16
GO:BP	nucleic acid metabolic process	GO:0090304	0.03936699223513412	1.4048677654379622	5207	40	9	60617	ATXN1,RLF,EBF1,ZNF322,BAZ2A,MTF2,ZNF366,IKZF4,ZBTB16
GO:BP	phosphatidylinositol metabolic process	GO:0046488	0.03955566950920981	1.402791260330642	175	40	2	60617	BPNT1,PLA2G5
GO:BP	plasma membrane bounded cell projection assembly	GO:0120031	0.039685281767864004	1.401370531830713	562	40	3	60617	DYNLL2,BBS1,PARVB
GO:BP	male gamete generation	GO:0048232	0.04002651191934522	1.3976522545160368	565	40	3	60617	YTHDC2,HERC4,ZBTB16
GO:BP	negative regulation of insulin secretion involved in cellular response to glucose stimulus	GO:0061179	0.04149103767835964	1.3820457034609734	10	40	1	60617	UCP2
GO:BP	cell projection assembly	GO:0030031	0.04149103767835964	1.3820457034609734	575	40	3	60617	DYNLL2,BBS1,PARVB
GO:BP	positive regulation of cellular metabolic process	GO:0031325	0.04149103767835964	1.3820457034609734	3415	40	7	60617	NLRP1,RLF,EBF1,MTF2,IKZF4,ZBTB16,PLA2G5
GO:BP	asymmetric stem cell division	GO:0098722	0.04149103767835964	1.3820457034609734	10	40	1	60617	ZBTB16
GO:BP	NK T cell differentiation	GO:0001865	0.04149103767835964	1.3820457034609734	10	40	1	60617	ZBTB16
GO:BP	positive regulation of macromolecule metabolic process	GO:0010604	0.042317597483200964	1.3734789966771868	3442	40	7	60617	NLRP1,RLF,EBF1,MTF2,IKZF4,ZBTB16,PLA2G5
GO:BP	electron transport chain	GO:0022900	0.04304642406843024	1.3660629202115333	188	40	2	60617	COX6C,GPX2
GO:BP	positive regulation of multicellular organismal process	GO:0051240	0.04350816526558327	1.3614292304704065	1853	40	5	60617	NLRP1,TMEM30A,ZNF322,UCP2,ZBTB16
GO:BP	protein methylation	GO:0006479	0.04350816526558327	1.3614292304704065	193	40	2	60617	RLF,MTF2
GO:BP	response to nitrogen compound	GO:1901698	0.04350816526558327	1.3614292304704065	1168	40	4	60617	NLRP1,MIA3,UCP2,PLA2G5
GO:BP	protein alkylation	GO:0008213	0.04350816526558327	1.3614292304704065	193	40	2	60617	RLF,MTF2
GO:BP	DNA integration	GO:0015074	0.04350816526558327	1.3614292304704065	11	40	1	60617	RLF
GO:BP	cellular response to oxidised low-density lipoprotein particle stimulus	GO:0140052	0.04350816526558327	1.3614292304704065	11	40	1	60617	MIA3
GO:BP	regulation of histone H3-K27 methylation	GO:0061085	0.04350816526558327	1.3614292304704065	11	40	1	60617	MTF2
GO:BP	ion transmembrane transport	GO:0034220	0.04510078661435265	1.345815883414865	1184	40	4	60617	COX6C,UCP2,TRPV6,PKDREJ
GO:BP	interleukin-2-mediated signaling pathway	GO:0038110	0.046476548028119284	1.3327661359536211	12	40	1	60617	IL2RB
GO:BP	regulation of microtubule motor activity	GO:2000574	0.046476548028119284	1.3327661359536211	12	40	1	60617	DYNLL2
GO:BP	positive regulation of nucleobase-containing compound metabolic process	GO:0045935	0.0468913897157164	1.3289068959256134	1905	40	5	60617	RLF,EBF1,MTF2,IKZF4,ZBTB16
GO:BP	cation transport	GO:0006812	0.0468913897157164	1.3289068959256134	1205	40	4	60617	COX6C,UCP2,TRPV6,PKDREJ
GO:BP	establishment of protein localization to extracellular region	GO:0035592	0.04720889655238276	1.3259761505285372	631	40	3	60617	NLRP1,MIA3,UCP2
GO:BP	positive regulation of macromolecule biosynthetic process	GO:0010557	0.04720889655238276	1.3259761505285372	1925	40	5	60617	RLF,EBF1,MTF2,IKZF4,ZBTB16
GO:BP	cellular response to interleukin-2	GO:0071352	0.04720889655238276	1.3259761505285372	13	40	1	60617	IL2RB
GO:BP	cellular response to interleukin-15	GO:0071350	0.04720889655238276	1.3259761505285372	13	40	1	60617	IL2RB
GO:BP	calcium ion import across plasma membrane	GO:0098703	0.04720889655238276	1.3259761505285372	13	40	1	60617	TRPV6
GO:BP	protein secretion	GO:0009306	0.04720889655238276	1.3259761505285372	630	40	3	60617	NLRP1,MIA3,UCP2
GO:BP	interleukin-15-mediated signaling pathway	GO:0035723	0.04720889655238276	1.3259761505285372	13	40	1	60617	IL2RB
GO:BP	protein localization to extracellular region	GO:0071692	0.04720889655238276	1.3259761505285372	638	40	3	60617	NLRP1,MIA3,UCP2
GO:BP	endoplasmic reticulum to Golgi vesicle-mediated transport	GO:0006888	0.04720889655238276	1.3259761505285372	210	40	2	60617	MIA3,DYNLL2
GO:BP	response to cytokine	GO:0034097	0.04720889655238276	1.3259761505285372	1225	40	4	60617	YTHDC2,MTF2,IL2RB,PLA2G5
GO:BP	negative regulation of cellular metabolic process	GO:0031324	0.04720889655238276	1.3259761505285372	2718	40	6	60617	ATXN1,BAZ2A,MTF2,ZNF366,IKZF4,ZBTB16
GO:BP	regulation of transport	GO:0051049	0.048118055797556826	1.3176919285776332	1947	40	5	60617	NLRP1,TMEM30A,UCP2,TRPV6,IL2RB
GO:BP	COPII-coated vesicle cargo loading	GO:0090110	0.04870341836623097	1.3124405557157415	14	40	1	60617	MIA3
GO:BP	response to interleukin-15	GO:0070672	0.04870341836623097	1.3124405557157415	14	40	1	60617	IL2RB
GO:BP	response to interleukin-2	GO:0070669	0.04870341836623097	1.3124405557157415	14	40	1	60617	IL2RB
GO:BP	negative regulation of intracellular estrogen receptor signaling pathway	GO:0033147	0.04870341836623097	1.3124405557157415	14	40	1	60617	ZNF366
GO:BP	chromosome organization	GO:0051276	0.04870341836623097	1.3124405557157415	1254	40	4	60617	RLF,BAZ2A,MTF2,ESCO1
GO:BP	positive regulation of protein exit from endoplasmic reticulum	GO:0070863	0.04870341836623097	1.3124405557157415	14	40	1	60617	TMEM30A
GO:BP	negative regulation of lymphocyte migration	GO:2000402	0.04870341836623097	1.3124405557157415	14	40	1	60617	MIA3
GO:BP	cellular protein localization	GO:0034613	0.04980337386353873	1.3027412355397658	1983	40	5	60617	MIA3,TMEM30A,DYNLL2,BBS1,ZBTB16
GO:CC	cellular anatomical entity	GO:0110165	2.1835533079322525e-10	9.660836201013895	18650	40	34	60617	NLRP1,COQ4,MIA3,PTER,LRR1,ATXN1,TMEM30A,YTHDC2,MRPL10,DYNLL2,EMC4,OGFOD3,BPNT1,COX6C,RLF,EBF1,ZNF322,BAZ2A,HERC4,MTF2,UCP2,ESCO1,BBS1,TRPV6,ZNF366,MMP10,GPX2,IKZF4,IL2RB,ZBTB16,PARVB,PLA2G5,SH2D1B,PKDREJ
GO:CC	cellular_component	GO:0005575	2.1835533079322525e-10	9.660836201013895	18856	40	34	60617	NLRP1,COQ4,MIA3,PTER,LRR1,ATXN1,TMEM30A,YTHDC2,MRPL10,DYNLL2,EMC4,OGFOD3,BPNT1,COX6C,RLF,EBF1,ZNF322,BAZ2A,HERC4,MTF2,UCP2,ESCO1,BBS1,TRPV6,ZNF366,MMP10,GPX2,IKZF4,IL2RB,ZBTB16,PARVB,PLA2G5,SH2D1B,PKDREJ
GO:CC	intracellular	GO:0005622	6.897924755922659e-8	7.161281547322327	14626	40	28	60617	NLRP1,COQ4,MIA3,LRR1,ATXN1,TMEM30A,YTHDC2,MRPL10,DYNLL2,BPNT1,COX6C,RLF,EBF1,ZNF322,BAZ2A,HERC4,MTF2,UCP2,ESCO1,BBS1,ZNF366,GPX2,IKZF4,IL2RB,ZBTB16,PARVB,PLA2G5,SH2D1B
GO:CC	membrane-bounded organelle	GO:0043227	4.3405847873375785e-7	6.362451756016309	12584	40	25	60617	NLRP1,COQ4,MIA3,PTER,ATXN1,TMEM30A,YTHDC2,MRPL10,DYNLL2,EMC4,COX6C,RLF,EBF1,ZNF322,BAZ2A,HERC4,MTF2,UCP2,ESCO1,BBS1,ZNF366,IKZF4,IL2RB,ZBTB16,PLA2G5
GO:CC	organelle	GO:0043226	4.3405847873375785e-7	6.362451756016309	13720	40	26	60617	NLRP1,COQ4,MIA3,PTER,ATXN1,TMEM30A,YTHDC2,MRPL10,DYNLL2,EMC4,COX6C,RLF,EBF1,ZNF322,BAZ2A,HERC4,MTF2,UCP2,ESCO1,BBS1,ZNF366,IKZF4,IL2RB,ZBTB16,PARVB,PLA2G5
GO:CC	cytoplasm	GO:0005737	0.000002660160293844703	5.5750921932054744	11634	40	23	60617	NLRP1,COQ4,MIA3,LRR1,ATXN1,TMEM30A,YTHDC2,MRPL10,DYNLL2,BPNT1,COX6C,ZNF322,BAZ2A,HERC4,MTF2,UCP2,BBS1,GPX2,IL2RB,ZBTB16,PARVB,PLA2G5,SH2D1B
GO:CC	intracellular organelle	GO:0043229	0.0000027592942717216467	5.559201980648091	12840	40	24	60617	NLRP1,COQ4,MIA3,ATXN1,TMEM30A,YTHDC2,MRPL10,DYNLL2,COX6C,RLF,EBF1,ZNF322,BAZ2A,HERC4,MTF2,UCP2,ESCO1,BBS1,ZNF366,IKZF4,IL2RB,ZBTB16,PARVB,PLA2G5
GO:CC	intracellular membrane-bounded organelle	GO:0043231	0.00002351931891178363	4.628575259004781	11067	40	21	60617	NLRP1,COQ4,MIA3,ATXN1,TMEM30A,YTHDC2,MRPL10,DYNLL2,COX6C,RLF,EBF1,ZNF322,BAZ2A,HERC4,MTF2,UCP2,ESCO1,ZNF366,IKZF4,ZBTB16,PLA2G5
GO:CC	cytosol	GO:0005829	0.000054290483276366744	4.265276292377749	5154	40	14	60617	NLRP1,LRR1,ATXN1,DYNLL2,BPNT1,ZNF322,BAZ2A,HERC4,BBS1,GPX2,IL2RB,ZBTB16,PARVB,SH2D1B
GO:CC	nucleus	GO:0005634	0.000781641884684973	3.106992176771137	7486	40	15	60617	NLRP1,ATXN1,YTHDC2,MRPL10,DYNLL2,RLF,EBF1,ZNF322,BAZ2A,HERC4,MTF2,ESCO1,ZNF366,IKZF4,ZBTB16
GO:CC	membrane-enclosed lumen	GO:0031974	0.0028576736493931727	2.5439873697929216	5898	40	12	60617	NLRP1,MIA3,ATXN1,MRPL10,EBF1,ZNF322,BAZ2A,HERC4,MTF2,ESCO1,IKZF4,ZBTB16
GO:CC	intracellular organelle lumen	GO:0070013	0.0028576736493931727	2.5439873697929216	5898	40	12	60617	NLRP1,MIA3,ATXN1,MRPL10,EBF1,ZNF322,BAZ2A,HERC4,MTF2,ESCO1,IKZF4,ZBTB16
GO:CC	membrane	GO:0016020	0.0028576736493931727	2.5439873697929216	9731	40	16	60617	COQ4,MIA3,TMEM30A,MRPL10,DYNLL2,EMC4,OGFOD3,COX6C,UCP2,BBS1,TRPV6,IL2RB,ZBTB16,PARVB,PLA2G5,PKDREJ
GO:CC	intracellular non-membrane-bounded organelle	GO:0043232	0.0028576736493931727	2.5439873697929216	4954	40	11	60617	ATXN1,YTHDC2,MRPL10,DYNLL2,EBF1,ZNF322,BAZ2A,HERC4,ESCO1,BBS1,PARVB
GO:CC	mitochondrial inner membrane	GO:0005743	0.0028576736493931727	2.5439873697929216	482	40	4	60617	COQ4,MRPL10,COX6C,UCP2
GO:CC	nuclear lumen	GO:0031981	0.0028576736493931727	2.5439873697929216	4780	40	11	60617	NLRP1,ATXN1,MRPL10,EBF1,ZNF322,BAZ2A,HERC4,MTF2,ESCO1,IKZF4,ZBTB16
GO:CC	organelle lumen	GO:0043233	0.0028576736493931727	2.5439873697929216	5898	40	12	60617	NLRP1,MIA3,ATXN1,MRPL10,EBF1,ZNF322,BAZ2A,HERC4,MTF2,ESCO1,IKZF4,ZBTB16
GO:CC	non-membrane-bounded organelle	GO:0043228	0.0028576736493931727	2.5439873697929216	4964	40	11	60617	ATXN1,YTHDC2,MRPL10,DYNLL2,EBF1,ZNF322,BAZ2A,HERC4,ESCO1,BBS1,PARVB
GO:CC	organelle inner membrane	GO:0019866	0.004151315091722418	2.381814301696663	543	40	4	60617	COQ4,MRPL10,COX6C,UCP2
GO:CC	myosin V complex	GO:0031475	0.005499007429157765	2.25971569358598	1	40	1	60617	DYNLL2
GO:CC	protein-containing complex	GO:0032991	0.005499007429157765	2.25971569358598	5484	40	11	60617	NLRP1,COQ4,MRPL10,DYNLL2,EMC4,BAZ2A,MTF2,BBS1,IKZF4,IL2RB,ZBTB16
GO:CC	nucleoplasm	GO:0005654	0.008024638607153755	2.0955745171103857	4012	40	9	60617	NLRP1,ATXN1,MRPL10,ZNF322,BAZ2A,MTF2,ESCO1,IKZF4,ZBTB16
GO:CC	mitochondrial membrane	GO:0031966	0.00962016722386658	2.016817378713612	723	40	4	60617	COQ4,MRPL10,COX6C,UCP2
GO:CC	interleukin-2 receptor complex	GO:0005893	0.00962016722386658	2.016817378713612	2	40	1	60617	IL2RB
GO:CC	transcriptional repressor complex	GO:0017053	0.010488268499968657	1.9792962032247055	86	40	2	60617	BAZ2A,ZBTB16
GO:CC	mitochondrial envelope	GO:0005740	0.010845966709666411	1.964731732910924	766	40	4	60617	COQ4,MRPL10,COX6C,UCP2
GO:CC	organelle membrane	GO:0031090	0.012248920096990997	1.9119021983681235	3531	40	8	60617	COQ4,MIA3,TMEM30A,MRPL10,EMC4,COX6C,UCP2,BBS1
GO:CC	NLRP1 inflammasome complex	GO:0072558	0.016481107800821876	1.783013599943859	4	40	1	60617	NLRP1
GO:CC	rDNA heterochromatin	GO:0033553	0.01988459514428347	1.7014832469406904	5	40	1	60617	BAZ2A
GO:CC	chromatin silencing complex	GO:0005677	0.02689318165482883	1.5703578146084076	7	40	1	60617	BAZ2A
GO:CC	ER membrane protein complex	GO:0072546	0.034892536491723185	1.4572674586310437	10	40	1	60617	EMC4
GO:CC	BBSome	GO:0034464	0.034892536491723185	1.4572674586310437	10	40	1	60617	BBS1
GO:CC	unconventional myosin complex	GO:0016461	0.034892536491723185	1.4572674586310437	10	40	1	60617	DYNLL2
GO:CC	centrosome	GO:0005813	0.03505055033146185	1.4553051587517944	586	40	3	60617	DYNLL2,ZNF322,BBS1
GO:CC	nuclear inclusion body	GO:0042405	0.03945303983730275	1.4039195289892787	12	40	1	60617	ATXN1
GO:CC	organelle envelope	GO:0031967	0.0395926372726164	1.4023855688515425	1219	40	4	60617	COQ4,MRPL10,COX6C,UCP2
GO:CC	envelope	GO:0031975	0.0395926372726164	1.4023855688515425	1219	40	4	60617	COQ4,MRPL10,COX6C,UCP2
GO:CC	extrinsic component of mitochondrial inner membrane	GO:0031314	0.04236747191982678	1.372967449712141	14	40	1	60617	COQ4
GO:CC	inflammasome complex	GO:0061702	0.04421556759331944	1.3544247955936768	15	40	1	60617	NLRP1
GO:CC	ESC/E(Z) complex	GO:0035098	0.044848211955845055	1.3482548670722747	16	40	1	60617	MTF2
GO:CC	integral component of membrane	GO:0016021	0.044848211955845055	1.3482548670722747	5692	40	9	60617	MIA3,TMEM30A,EMC4,OGFOD3,COX6C,UCP2,TRPV6,IL2RB,PKDREJ
KEGG	KEGG root term	KEGG:00000	0.01291242238895273	1.8889922758228253	7788	40	14	60617	NLRP1,ATXN1,MRPL10,DYNLL2,BPNT1,COX6C,HERC4,TRPV6,GPX2,IL2RB,ZBTB16,PARVB,PLA2G5,SH2D1B
KEGG	Arachidonic acid metabolism	KEGG:00590	0.01761720560156326	1.7540629771989267	62	40	2	60617	GPX2,PLA2G5
REAC	REACTOME root term	REAC:0000000	0.0000018332840203783234	5.736770247024844	10594	40	23	60617	NLRP1,MIA3,LRR1,TMEM30A,MRPL10,DYNLL2,BPNT1,COX6C,EBF1,BAZ2A,HERC4,MTF2,UCP2,ESCO1,BBS1,TRPV6,MMP10,GPX2,IL2RB,ZBTB16,PARVB,PLA2G5,SH2D1B
REAC	Immune System	REAC:R-HSA-168256	0.0042334652477950905	2.37330400096916	2147	40	8	60617	NLRP1,LRR1,TMEM30A,DYNLL2,HERC4,IL2RB,ZBTB16,SH2D1B
REAC	Adaptive Immune System	REAC:R-HSA-1280218	0.007293831477629922	2.1370442751846856	799	40	5	60617	LRR1,DYNLL2,HERC4,ZBTB16,SH2D1B
REAC	Class I MHC mediated antigen processing & presentation	REAC:R-HSA-983169	0.0306647233670041	1.513360948821769	369	40	3	60617	LRR1,HERC4,ZBTB16
REAC	Antigen processing: Ubiquitination & Proteasome degradation	REAC:R-HSA-983168	0.0306647233670041	1.513360948821769	307	40	3	60617	LRR1,HERC4,ZBTB16
REAC	Activation of BMF and translocation to mitochondria	REAC:R-HSA-139910	0.0306647233670041	1.513360948821769	3	40	1	60617	DYNLL2
REAC	The NLRP1 inflammasome	REAC:R-HSA-844455	0.0306647233670041	1.513360948821769	3	40	1	60617	NLRP1
REAC	TP53 Regulates Metabolic Genes	REAC:R-HSA-5628897	0.0306647233670041	1.513360948821769	83	40	2	60617	COX6C,GPX2
REAC	Respiratory electron transport, ATP synthesis by chemiosmotic coupling, and heat production by uncoupling proteins.	REAC:R-HSA-163200	0.034050001970877784	1.4678828586134185	123	40	2	60617	COX6C,UCP2
REAC	The proton buffering model	REAC:R-HSA-167827	0.034050001970877784	1.4678828586134185	5	40	1	60617	UCP2
REAC	Mitochondrial Uncoupling Proteins	REAC:R-HSA-166187	0.034050001970877784	1.4678828586134185	5	40	1	60617	UCP2
REAC	The fatty acid cycling model	REAC:R-HSA-167826	0.034050001970877784	1.4678828586134185	5	40	1	60617	UCP2
REAC	ER to Golgi Anterograde Transport	REAC:R-HSA-199977	0.03684473396152622	1.4336245749658136	155	40	2	60617	MIA3,DYNLL2
REAC	Synthesis of 12-eicosatetraenoic acid derivatives	REAC:R-HSA-2142712	0.03684473396152622	1.4336245749658136	7	40	1	60617	GPX2
REAC	Synthesis of 15-eicosatetraenoic acid derivatives	REAC:R-HSA-2142770	0.03684473396152622	1.4336245749658136	6	40	1	60617	GPX2
REAC	Epigenetic regulation of gene expression	REAC:R-HSA-212165	0.03684473396152622	1.4336245749658136	147	40	2	60617	BAZ2A,MTF2
REAC	Regulation of cytoskeletal remodeling and cell spreading by IPP complex components	REAC:R-HSA-446388	0.038419388584342344	1.415449550889191	8	40	1	60617	PARVB
REAC	The citric acid (TCA) cycle and respiratory electron transport	REAC:R-HSA-1428517	0.038659715381686284	1.412741347633335	173	40	2	60617	COX6C,UCP2
REAC	Synthesis of 5-eicosatetraenoic acids	REAC:R-HSA-2142688	0.038659715381686284	1.412741347633335	9	40	1	60617	GPX2
REAC	Transport to the Golgi and subsequent modification	REAC:R-HSA-948021	0.0419476874356062	1.377291976709872	186	40	2	60617	MIA3,DYNLL2
REAC	Cilium Assembly	REAC:R-HSA-5617833	0.04254066904196123	1.3711956841806554	201	40	2	60617	DYNLL2,BBS1
REAC	Establishment of Sister Chromatid Cohesion	REAC:R-HSA-2468052	0.04254066904196123	1.3711956841806554	11	40	1	60617	ESCO1
REAC	Interleukin-2 signaling	REAC:R-HSA-9020558	0.04254066904196123	1.3711956841806554	12	40	1	60617	IL2RB
REAC	Interleukin-15 signaling	REAC:R-HSA-8983432	0.04753226849671995	1.323011458330996	14	40	1	60617	IL2RB
REAC	Neddylation	REAC:R-HSA-8951664	0.04882753988803929	1.311335156526121	233	40	2	60617	LRR1,ZBTB16
REAC	Metabolism of proteins	REAC:R-HSA-392499	0.04882753988803929	1.311335156526121	2015	40	5	60617	MIA3,LRR1,MRPL10,DYNLL2,ZBTB16
REAC	Cell-extracellular matrix interactions	REAC:R-HSA-446353	0.04882753988803929	1.311335156526121	18	40	1	60617	PARVB
REAC	Acyl chain remodelling of PI	REAC:R-HSA-1482922	0.04882753988803929	1.311335156526121	17	40	1	60617	PLA2G5
REAC	Acyl chain remodelling of PG	REAC:R-HSA-1482925	0.04882753988803929	1.311335156526121	18	40	1	60617	PLA2G5
REAC	Metabolism	REAC:R-HSA-1430728	0.04882753988803929	1.311335156526121	2072	40	5	60617	BPNT1,COX6C,UCP2,GPX2,PLA2G5
WP	WIKIPATHWAYS	WP:000000	0.00047132686895843087	3.3266778016836787	6646	40	15	60617	NLRP1,DYNLL2,COX6C,RLF,EBF1,MTF2,UCP2,BBS1,TRPV6,MMP10,GPX2,IL2RB,ZBTB16,PARVB,PLA2G5
WP	Ciliary landscape	WP:WP4352	0.008680952709767141	2.061432609628855	215	40	3	60617	DYNLL2,COX6C,BBS1
WP	Electron Transport Chain (OXPHOS system in mitochondria)	WP:WP111	0.031360453456659595	1.503617666258605	103	40	2	60617	COX6C,UCP2
TF	Factor: rfx3:SRF; motif: TRGCAACNNNNNCCNWATANGGN; match class: 0	TF:M08623_0	7.107331939066302e-11	10.148293400902249	14796	40	33	60617	NLRP1,COQ4,PTER,LRR1,ATXN1,TMEM30A,YTHDC2,MRPL10,DYNLL2,EMC4,OGFOD3,COX6C,RLF,EBF1,ZNF322,BAZ2A,HERC4,MTF2,UCP2,ESCO1,BBS1,FAM83F,TRPV6,ZNF366,MMP10,GPX2,IKZF4,IL2RB,ZBTB16,PARVB,PLA2G5,SH2D1B,PKDREJ
TF	Factor: rfx3:SRF; motif: TRGCAACNNNNNCCNWATANGGN	TF:M08623	7.107331939066302e-11	10.148293400902249	14796	40	33	60617	NLRP1,COQ4,PTER,LRR1,ATXN1,TMEM30A,YTHDC2,MRPL10,DYNLL2,EMC4,OGFOD3,COX6C,RLF,EBF1,ZNF322,BAZ2A,HERC4,MTF2,UCP2,ESCO1,BBS1,FAM83F,TRPV6,ZNF366,MMP10,GPX2,IKZF4,IL2RB,ZBTB16,PARVB,PLA2G5,SH2D1B,PKDREJ
TF	Factor: Lyl-1; motif: NCAKCTGYTNYCNN	TF:M09977	3.6982624956141467e-10	9.432002266689315	13955	40	31	60617	NLRP1,COQ4,MIA3,PTER,LRR1,ATXN1,YTHDC2,MRPL10,DYNLL2,EMC4,OGFOD3,BPNT1,COX6C,RLF,EBF1,ZNF322,BAZ2A,HERC4,UCP2,ESCO1,BBS1,FAM83F,TRPV6,ZNF366,GPX2,IL2RB,ZBTB16,PARVB,PLA2G5,SH2D1B,PKDREJ
TF	Factor: Kid3; motif: CCACN; match class: 1	TF:M01160_1	3.6982624956141467e-10	9.432002266689315	19661	40	35	60617	NLRP1,COQ4,MIA3,PTER,LRR1,ATXN1,TMEM30A,YTHDC2,MRPL10,DYNLL2,EMC4,OGFOD3,BPNT1,COX6C,RLF,EBF1,ZNF322,BAZ2A,HERC4,MTF2,UCP2,ESCO1,BBS1,FAM83F,TRPV6,ZNF366,MMP10,GPX2,IKZF4,IL2RB,ZBTB16,PARVB,PLA2G5,SH2D1B,PKDREJ
TF	Factor: Elk-1:Pax-5; motif: ACCGGAACYACGCWTSANYG	TF:M08225	3.6982624956141467e-10	9.432002266689315	14163	40	31	60617	NLRP1,COQ4,MIA3,PTER,LRR1,ATXN1,TMEM30A,YTHDC2,MRPL10,DYNLL2,EMC4,OGFOD3,BPNT1,COX6C,RLF,EBF1,ZNF322,HERC4,MTF2,UCP2,BBS1,TRPV6,ZNF366,GPX2,IKZF4,IL2RB,ZBTB16,PARVB,PLA2G5,SH2D1B,PKDREJ
TF	Factor: Elk-1:Pax-5; motif: ACCGGAACYACGCWTSANYG; match class: 0	TF:M08225_0	3.6982624956141467e-10	9.432002266689315	14163	40	31	60617	NLRP1,COQ4,MIA3,PTER,LRR1,ATXN1,TMEM30A,YTHDC2,MRPL10,DYNLL2,EMC4,OGFOD3,BPNT1,COX6C,RLF,EBF1,ZNF322,HERC4,MTF2,UCP2,BBS1,TRPV6,ZNF366,GPX2,IKZF4,IL2RB,ZBTB16,PARVB,PLA2G5,SH2D1B,PKDREJ
TF	Factor: PARP; motif: TTTCYN	TF:M02027	3.6982624956141467e-10	9.432002266689315	16571	40	33	60617	NLRP1,COQ4,MIA3,PTER,LRR1,TMEM30A,YTHDC2,MRPL10,DYNLL2,EMC4,OGFOD3,BPNT1,COX6C,RLF,EBF1,ZNF322,HERC4,MTF2,UCP2,ESCO1,BBS1,FAM83F,TRPV6,ZNF366,MMP10,GPX2,IKZF4,IL2RB,ZBTB16,PARVB,PLA2G5,SH2D1B,PKDREJ
TF	Factor: Lyl-1; motif: NCAKCTGYTNYCNN; match class: 0	TF:M09977_0	3.6982624956141467e-10	9.432002266689315	13955	40	31	60617	NLRP1,COQ4,MIA3,PTER,LRR1,ATXN1,YTHDC2,MRPL10,DYNLL2,EMC4,OGFOD3,BPNT1,COX6C,RLF,EBF1,ZNF322,BAZ2A,HERC4,UCP2,ESCO1,BBS1,FAM83F,TRPV6,ZNF366,GPX2,IL2RB,ZBTB16,PARVB,PLA2G5,SH2D1B,PKDREJ
TF	Factor: BEN; motif: CAGCGRNV; match class: 0	TF:M01240_0	3.6982624956141467e-10	9.432002266689315	16652	40	33	60617	NLRP1,COQ4,MIA3,PTER,LRR1,ATXN1,TMEM30A,YTHDC2,MRPL10,DYNLL2,EMC4,OGFOD3,BPNT1,COX6C,RLF,EBF1,ZNF322,BAZ2A,HERC4,MTF2,UCP2,ESCO1,BBS1,FAM83F,TRPV6,ZNF366,IKZF4,IL2RB,ZBTB16,PARVB,PLA2G5,SH2D1B,PKDREJ
TF	Factor: BEN; motif: CAGCGRNV	TF:M01240	3.6982624956141467e-10	9.432002266689315	16652	40	33	60617	NLRP1,COQ4,MIA3,PTER,LRR1,ATXN1,TMEM30A,YTHDC2,MRPL10,DYNLL2,EMC4,OGFOD3,BPNT1,COX6C,RLF,EBF1,ZNF322,BAZ2A,HERC4,MTF2,UCP2,ESCO1,BBS1,FAM83F,TRPV6,ZNF366,IKZF4,IL2RB,ZBTB16,PARVB,PLA2G5,SH2D1B,PKDREJ
TF	Factor: NFATc2; motif: GGAAAA	TF:M03555	3.6982624956141467e-10	9.432002266689315	16412	40	33	60617	NLRP1,COQ4,MIA3,PTER,LRR1,ATXN1,TMEM30A,YTHDC2,MRPL10,DYNLL2,EMC4,OGFOD3,BPNT1,COX6C,RLF,EBF1,ZNF322,BAZ2A,HERC4,MTF2,UCP2,ESCO1,BBS1,FAM83F,ZNF366,MMP10,GPX2,IKZF4,IL2RB,ZBTB16,PARVB,PLA2G5,SH2D1B
TF	Factor: PARP; motif: TTTCYN; match class: 0	TF:M02027_0	3.6982624956141467e-10	9.432002266689315	16571	40	33	60617	NLRP1,COQ4,MIA3,PTER,LRR1,TMEM30A,YTHDC2,MRPL10,DYNLL2,EMC4,OGFOD3,BPNT1,COX6C,RLF,EBF1,ZNF322,HERC4,MTF2,UCP2,ESCO1,BBS1,FAM83F,TRPV6,ZNF366,MMP10,GPX2,IKZF4,IL2RB,ZBTB16,PARVB,PLA2G5,SH2D1B,PKDREJ
TF	Factor: NFATc3; motif: GGAAAA; match class: 0	TF:M01886_0	3.6982624956141467e-10	9.432002266689315	16412	40	33	60617	NLRP1,COQ4,MIA3,PTER,LRR1,ATXN1,TMEM30A,YTHDC2,MRPL10,DYNLL2,EMC4,OGFOD3,BPNT1,COX6C,RLF,EBF1,ZNF322,BAZ2A,HERC4,MTF2,UCP2,ESCO1,BBS1,FAM83F,ZNF366,MMP10,GPX2,IKZF4,IL2RB,ZBTB16,PARVB,PLA2G5,SH2D1B
TF	Factor: NFATc3; motif: GGAAAA	TF:M01886	3.6982624956141467e-10	9.432002266689315	16412	40	33	60617	NLRP1,COQ4,MIA3,PTER,LRR1,ATXN1,TMEM30A,YTHDC2,MRPL10,DYNLL2,EMC4,OGFOD3,BPNT1,COX6C,RLF,EBF1,ZNF322,BAZ2A,HERC4,MTF2,UCP2,ESCO1,BBS1,FAM83F,ZNF366,MMP10,GPX2,IKZF4,IL2RB,ZBTB16,PARVB,PLA2G5,SH2D1B
TF	Factor: NFATc2; motif: GGAAAA; match class: 0	TF:M03555_0	3.6982624956141467e-10	9.432002266689315	16412	40	33	60617	NLRP1,COQ4,MIA3,PTER,LRR1,ATXN1,TMEM30A,YTHDC2,MRPL10,DYNLL2,EMC4,OGFOD3,BPNT1,COX6C,RLF,EBF1,ZNF322,BAZ2A,HERC4,MTF2,UCP2,ESCO1,BBS1,FAM83F,ZNF366,MMP10,GPX2,IKZF4,IL2RB,ZBTB16,PARVB,PLA2G5,SH2D1B
TF	Factor: NFATc2; motif: GGAAAA; match class: 0	TF:M01281_0	3.6982624956141467e-10	9.432002266689315	16412	40	33	60617	NLRP1,COQ4,MIA3,PTER,LRR1,ATXN1,TMEM30A,YTHDC2,MRPL10,DYNLL2,EMC4,OGFOD3,BPNT1,COX6C,RLF,EBF1,ZNF322,BAZ2A,HERC4,MTF2,UCP2,ESCO1,BBS1,FAM83F,ZNF366,MMP10,GPX2,IKZF4,IL2RB,ZBTB16,PARVB,PLA2G5,SH2D1B
TF	Factor: NFATc2; motif: GGAAAA	TF:M01281	3.6982624956141467e-10	9.432002266689315	16412	40	33	60617	NLRP1,COQ4,MIA3,PTER,LRR1,ATXN1,TMEM30A,YTHDC2,MRPL10,DYNLL2,EMC4,OGFOD3,BPNT1,COX6C,RLF,EBF1,ZNF322,BAZ2A,HERC4,MTF2,UCP2,ESCO1,BBS1,FAM83F,ZNF366,MMP10,GPX2,IKZF4,IL2RB,ZBTB16,PARVB,PLA2G5,SH2D1B
TF	Factor: E2F-3:TBR2; motif: ANGTGYKANGGCGCSTTNNCRNNT; match class: 1	TF:M08207_1	3.7517223052412724e-10	9.42576931468652	15621	40	32	60617	NLRP1,COQ4,MIA3,PTER,LRR1,ATXN1,TMEM30A,YTHDC2,MRPL10,DYNLL2,EMC4,OGFOD3,BPNT1,COX6C,RLF,EBF1,ZNF322,BAZ2A,HERC4,MTF2,UCP2,ESCO1,BBS1,FAM83F,GPX2,IKZF4,IL2RB,ZBTB16,PARVB,PLA2G5,SH2D1B,PKDREJ
TF	Factor: Spi-B; motif: TTCYBC; match class: 0	TF:M03851_0	3.7517223052412724e-10	9.42576931468652	19941	40	35	60617	NLRP1,COQ4,MIA3,PTER,LRR1,ATXN1,TMEM30A,YTHDC2,MRPL10,DYNLL2,EMC4,OGFOD3,BPNT1,COX6C,RLF,EBF1,ZNF322,BAZ2A,HERC4,MTF2,UCP2,ESCO1,BBS1,FAM83F,TRPV6,ZNF366,MMP10,GPX2,IKZF4,IL2RB,ZBTB16,PARVB,PLA2G5,SH2D1B,PKDREJ
TF	Factor: Spi-B; motif: TTCYBC; match class: 1	TF:M03851_1	3.7517223052412724e-10	9.42576931468652	19928	40	35	60617	NLRP1,COQ4,MIA3,PTER,LRR1,ATXN1,TMEM30A,YTHDC2,MRPL10,DYNLL2,EMC4,OGFOD3,BPNT1,COX6C,RLF,EBF1,ZNF322,BAZ2A,HERC4,MTF2,UCP2,ESCO1,BBS1,FAM83F,TRPV6,ZNF366,MMP10,GPX2,IKZF4,IL2RB,ZBTB16,PARVB,PLA2G5,SH2D1B,PKDREJ
TF	Factor: Spi-B; motif: TTCYBC	TF:M03851	3.7517223052412724e-10	9.42576931468652	19941	40	35	60617	NLRP1,COQ4,MIA3,PTER,LRR1,ATXN1,TMEM30A,YTHDC2,MRPL10,DYNLL2,EMC4,OGFOD3,BPNT1,COX6C,RLF,EBF1,ZNF322,BAZ2A,HERC4,MTF2,UCP2,ESCO1,BBS1,FAM83F,TRPV6,ZNF366,MMP10,GPX2,IKZF4,IL2RB,ZBTB16,PARVB,PLA2G5,SH2D1B,PKDREJ
TF	Factor: ER71:E2A; motif: CASSTGNACCGGAWRYN	TF:M08568	3.7517223052412724e-10	9.42576931468652	18431	40	34	60617	NLRP1,COQ4,MIA3,PTER,LRR1,ATXN1,TMEM30A,YTHDC2,MRPL10,DYNLL2,EMC4,OGFOD3,BPNT1,COX6C,RLF,EBF1,ZNF322,BAZ2A,HERC4,MTF2,UCP2,ESCO1,BBS1,FAM83F,TRPV6,ZNF366,GPX2,IKZF4,IL2RB,ZBTB16,PARVB,PLA2G5,SH2D1B,PKDREJ
TF	Factor: Kid3; motif: CCACN; match class: 0	TF:M01160_0	3.7517223052412724e-10	9.42576931468652	19859	40	35	60617	NLRP1,COQ4,MIA3,PTER,LRR1,ATXN1,TMEM30A,YTHDC2,MRPL10,DYNLL2,EMC4,OGFOD3,BPNT1,COX6C,RLF,EBF1,ZNF322,BAZ2A,HERC4,MTF2,UCP2,ESCO1,BBS1,FAM83F,TRPV6,ZNF366,MMP10,GPX2,IKZF4,IL2RB,ZBTB16,PARVB,PLA2G5,SH2D1B,PKDREJ
TF	Factor: ER71:E2A; motif: CASSTGNACCGGAWRYN; match class: 0	TF:M08568_0	3.7517223052412724e-10	9.42576931468652	18431	40	34	60617	NLRP1,COQ4,MIA3,PTER,LRR1,ATXN1,TMEM30A,YTHDC2,MRPL10,DYNLL2,EMC4,OGFOD3,BPNT1,COX6C,RLF,EBF1,ZNF322,BAZ2A,HERC4,MTF2,UCP2,ESCO1,BBS1,FAM83F,TRPV6,ZNF366,GPX2,IKZF4,IL2RB,ZBTB16,PARVB,PLA2G5,SH2D1B,PKDREJ
TF	Factor: Kid3; motif: CCACN	TF:M01160	3.7517223052412724e-10	9.42576931468652	19859	40	35	60617	NLRP1,COQ4,MIA3,PTER,LRR1,ATXN1,TMEM30A,YTHDC2,MRPL10,DYNLL2,EMC4,OGFOD3,BPNT1,COX6C,RLF,EBF1,ZNF322,BAZ2A,HERC4,MTF2,UCP2,ESCO1,BBS1,FAM83F,TRPV6,ZNF366,MMP10,GPX2,IKZF4,IL2RB,ZBTB16,PARVB,PLA2G5,SH2D1B,PKDREJ
TF	Transfac	TF:M00000	3.7517223052412724e-10	9.42576931468652	19945	40	35	60617	NLRP1,COQ4,MIA3,PTER,LRR1,ATXN1,TMEM30A,YTHDC2,MRPL10,DYNLL2,EMC4,OGFOD3,BPNT1,COX6C,RLF,EBF1,ZNF322,BAZ2A,HERC4,MTF2,UCP2,ESCO1,BBS1,FAM83F,TRPV6,ZNF366,MMP10,GPX2,IKZF4,IL2RB,ZBTB16,PARVB,PLA2G5,SH2D1B,PKDREJ
TF	Factor: E2F-3:HES-7; motif: NNNSGCGCSNNNNNCRCGYGNN	TF:M08526	3.7517223052412724e-10	9.42576931468652	17026	40	33	60617	NLRP1,COQ4,MIA3,PTER,LRR1,ATXN1,TMEM30A,YTHDC2,MRPL10,DYNLL2,EMC4,OGFOD3,BPNT1,COX6C,RLF,EBF1,ZNF322,BAZ2A,HERC4,MTF2,UCP2,ESCO1,BBS1,FAM83F,TRPV6,ZNF366,GPX2,IKZF4,IL2RB,ZBTB16,PARVB,PLA2G5,PKDREJ
TF	Factor: E2F-3:HES-7; motif: NNNSGCGCSNNNNNCRCGYGNN; match class: 0	TF:M08526_0	3.7517223052412724e-10	9.42576931468652	17026	40	33	60617	NLRP1,COQ4,MIA3,PTER,LRR1,ATXN1,TMEM30A,YTHDC2,MRPL10,DYNLL2,EMC4,OGFOD3,BPNT1,COX6C,RLF,EBF1,ZNF322,BAZ2A,HERC4,MTF2,UCP2,ESCO1,BBS1,FAM83F,TRPV6,ZNF366,GPX2,IKZF4,IL2RB,ZBTB16,PARVB,PLA2G5,PKDREJ
TF	Factor: E2F-3:TBR2; motif: ANGTGYKANGGCGCSTTNNCRNNT; match class: 0	TF:M08207_0	5.136441419999863e-10	9.28933766055595	17242	40	33	60617	NLRP1,COQ4,MIA3,PTER,LRR1,ATXN1,TMEM30A,YTHDC2,MRPL10,DYNLL2,EMC4,OGFOD3,BPNT1,COX6C,RLF,EBF1,ZNF322,BAZ2A,HERC4,MTF2,UCP2,ESCO1,BBS1,FAM83F,MMP10,GPX2,IKZF4,IL2RB,ZBTB16,PARVB,PLA2G5,SH2D1B,PKDREJ
TF	Factor: E2F-3:TBR2; motif: ANGTGYKANGGCGCSTTNNCRNNT	TF:M08207	5.136441419999863e-10	9.28933766055595	17242	40	33	60617	NLRP1,COQ4,MIA3,PTER,LRR1,ATXN1,TMEM30A,YTHDC2,MRPL10,DYNLL2,EMC4,OGFOD3,BPNT1,COX6C,RLF,EBF1,ZNF322,BAZ2A,HERC4,MTF2,UCP2,ESCO1,BBS1,FAM83F,MMP10,GPX2,IKZF4,IL2RB,ZBTB16,PARVB,PLA2G5,SH2D1B,PKDREJ
TF	Factor: ZNF35; motif: SSAAKA	TF:M07479	5.307160646088978e-10	9.275137766213831	18730	40	34	60617	NLRP1,COQ4,MIA3,PTER,LRR1,ATXN1,TMEM30A,YTHDC2,MRPL10,DYNLL2,EMC4,OGFOD3,BPNT1,COX6C,RLF,EBF1,ZNF322,BAZ2A,HERC4,MTF2,UCP2,ESCO1,FAM83F,TRPV6,ZNF366,MMP10,GPX2,IKZF4,IL2RB,ZBTB16,PARVB,PLA2G5,SH2D1B,PKDREJ
TF	Factor: ZNF35; motif: SSAAKA; match class: 0	TF:M07479_0	5.307160646088978e-10	9.275137766213831	18730	40	34	60617	NLRP1,COQ4,MIA3,PTER,LRR1,ATXN1,TMEM30A,YTHDC2,MRPL10,DYNLL2,EMC4,OGFOD3,BPNT1,COX6C,RLF,EBF1,ZNF322,BAZ2A,HERC4,MTF2,UCP2,ESCO1,FAM83F,TRPV6,ZNF366,MMP10,GPX2,IKZF4,IL2RB,ZBTB16,PARVB,PLA2G5,SH2D1B,PKDREJ
TF	Factor: CPBP; motif: SNCCCNN; match class: 1	TF:M01822_1	6.270209739486006e-10	9.202717931708689	18848	40	34	60617	NLRP1,COQ4,MIA3,PTER,LRR1,ATXN1,TMEM30A,YTHDC2,MRPL10,DYNLL2,EMC4,OGFOD3,BPNT1,COX6C,RLF,EBF1,ZNF322,BAZ2A,HERC4,MTF2,UCP2,ESCO1,BBS1,FAM83F,TRPV6,ZNF366,MMP10,GPX2,IKZF4,IL2RB,ZBTB16,PARVB,PLA2G5,PKDREJ
TF	Factor: ZF5; motif: NRNGNGCGCGCWN	TF:M00333	1.2236888331028141e-9	8.912329003143725	15185	40	31	60617	NLRP1,COQ4,MIA3,PTER,LRR1,ATXN1,TMEM30A,YTHDC2,MRPL10,DYNLL2,EMC4,OGFOD3,BPNT1,COX6C,RLF,EBF1,ZNF322,HERC4,MTF2,UCP2,ESCO1,BBS1,FAM83F,GPX2,IKZF4,IL2RB,ZBTB16,PARVB,PLA2G5,SH2D1B,PKDREJ
TF	Factor: ZF5; motif: NRNGNGCGCGCWN; match class: 0	TF:M00333_0	1.2236888331028141e-9	8.912329003143725	15185	40	31	60617	NLRP1,COQ4,MIA3,PTER,LRR1,ATXN1,TMEM30A,YTHDC2,MRPL10,DYNLL2,EMC4,OGFOD3,BPNT1,COX6C,RLF,EBF1,ZNF322,HERC4,MTF2,UCP2,ESCO1,BBS1,FAM83F,GPX2,IKZF4,IL2RB,ZBTB16,PARVB,PLA2G5,SH2D1B,PKDREJ
TF	Factor: CPBP; motif: SNCCCNN; match class: 0	TF:M01822_0	1.5178433660893479e-9	8.818773043165761	19551	40	34	60617	NLRP1,COQ4,MIA3,PTER,LRR1,ATXN1,TMEM30A,YTHDC2,MRPL10,DYNLL2,EMC4,OGFOD3,BPNT1,COX6C,RLF,EBF1,ZNF322,BAZ2A,HERC4,MTF2,UCP2,ESCO1,BBS1,FAM83F,TRPV6,ZNF366,MMP10,GPX2,IKZF4,IL2RB,ZBTB16,PARVB,PLA2G5,PKDREJ
TF	Factor: PU.1; motif: AGGAAG; match class: 0	TF:M02031_0	1.5178433660893479e-9	8.818773043165761	18042	40	33	60617	NLRP1,MIA3,PTER,LRR1,TMEM30A,YTHDC2,MRPL10,DYNLL2,EMC4,OGFOD3,BPNT1,COX6C,RLF,EBF1,ZNF322,BAZ2A,HERC4,MTF2,UCP2,ESCO1,BBS1,FAM83F,TRPV6,ZNF366,MMP10,GPX2,IKZF4,IL2RB,ZBTB16,PARVB,PLA2G5,SH2D1B,PKDREJ
TF	Factor: MEF-2C; motif: TATTTWT; match class: 0	TF:M02025_0	1.5178433660893479e-9	8.818773043165761	13027	40	29	60617	NLRP1,COQ4,MIA3,PTER,LRR1,ATXN1,YTHDC2,MRPL10,EMC4,OGFOD3,BPNT1,COX6C,RLF,ZNF322,HERC4,MTF2,UCP2,BBS1,FAM83F,ZNF366,MMP10,GPX2,IKZF4,IL2RB,ZBTB16,PARVB,PLA2G5,SH2D1B,PKDREJ
TF	Factor: MEF-2C; motif: TATTTWT	TF:M02025	1.5178433660893479e-9	8.818773043165761	13027	40	29	60617	NLRP1,COQ4,MIA3,PTER,LRR1,ATXN1,YTHDC2,MRPL10,EMC4,OGFOD3,BPNT1,COX6C,RLF,ZNF322,HERC4,MTF2,UCP2,BBS1,FAM83F,ZNF366,MMP10,GPX2,IKZF4,IL2RB,ZBTB16,PARVB,PLA2G5,SH2D1B,PKDREJ
TF	Factor: Elf-1; motif: AGGAAG; match class: 0	TF:M01266_0	1.5178433660893479e-9	8.818773043165761	18042	40	33	60617	NLRP1,MIA3,PTER,LRR1,TMEM30A,YTHDC2,MRPL10,DYNLL2,EMC4,OGFOD3,BPNT1,COX6C,RLF,EBF1,ZNF322,BAZ2A,HERC4,MTF2,UCP2,ESCO1,BBS1,FAM83F,TRPV6,ZNF366,MMP10,GPX2,IKZF4,IL2RB,ZBTB16,PARVB,PLA2G5,SH2D1B,PKDREJ
TF	Factor: Elf-1; motif: AGGAAG	TF:M01266	1.5178433660893479e-9	8.818773043165761	18042	40	33	60617	NLRP1,MIA3,PTER,LRR1,TMEM30A,YTHDC2,MRPL10,DYNLL2,EMC4,OGFOD3,BPNT1,COX6C,RLF,EBF1,ZNF322,BAZ2A,HERC4,MTF2,UCP2,ESCO1,BBS1,FAM83F,TRPV6,ZNF366,MMP10,GPX2,IKZF4,IL2RB,ZBTB16,PARVB,PLA2G5,SH2D1B,PKDREJ
TF	Factor: PU.1; motif: AGGAAG	TF:M02031	1.5178433660893479e-9	8.818773043165761	18042	40	33	60617	NLRP1,MIA3,PTER,LRR1,TMEM30A,YTHDC2,MRPL10,DYNLL2,EMC4,OGFOD3,BPNT1,COX6C,RLF,EBF1,ZNF322,BAZ2A,HERC4,MTF2,UCP2,ESCO1,BBS1,FAM83F,TRPV6,ZNF366,MMP10,GPX2,IKZF4,IL2RB,ZBTB16,PARVB,PLA2G5,SH2D1B,PKDREJ
TF	Factor: CPBP; motif: SNCCCNN	TF:M01822	1.5178433660893479e-9	8.818773043165761	19551	40	34	60617	NLRP1,COQ4,MIA3,PTER,LRR1,ATXN1,TMEM30A,YTHDC2,MRPL10,DYNLL2,EMC4,OGFOD3,BPNT1,COX6C,RLF,EBF1,ZNF322,BAZ2A,HERC4,MTF2,UCP2,ESCO1,BBS1,FAM83F,TRPV6,ZNF366,MMP10,GPX2,IKZF4,IL2RB,ZBTB16,PARVB,PLA2G5,PKDREJ
TF	Factor: TR4; motif: ACCCCGS	TF:M04934	1.891861409837143e-9	8.723110681437143	18285	40	33	60617	COQ4,MIA3,LRR1,ATXN1,TMEM30A,YTHDC2,MRPL10,DYNLL2,EMC4,OGFOD3,BPNT1,COX6C,RLF,EBF1,ZNF322,BAZ2A,HERC4,MTF2,UCP2,ESCO1,BBS1,FAM83F,TRPV6,ZNF366,MMP10,GPX2,IKZF4,IL2RB,ZBTB16,PARVB,PLA2G5,SH2D1B,PKDREJ
TF	Factor: SRY; motif: TTGTTT	TF:M03854	1.891861409837143e-9	8.723110681437143	14378	40	30	60617	COQ4,MIA3,PTER,LRR1,ATXN1,YTHDC2,MRPL10,DYNLL2,EMC4,OGFOD3,BPNT1,COX6C,RLF,EBF1,ZNF322,BAZ2A,HERC4,MTF2,UCP2,BBS1,FAM83F,TRPV6,ZNF366,MMP10,GPX2,IL2RB,ZBTB16,PARVB,SH2D1B,PKDREJ
TF	Factor: SRY; motif: TTGTTT; match class: 0	TF:M03854_0	1.891861409837143e-9	8.723110681437143	14378	40	30	60617	COQ4,MIA3,PTER,LRR1,ATXN1,YTHDC2,MRPL10,DYNLL2,EMC4,OGFOD3,BPNT1,COX6C,RLF,EBF1,ZNF322,BAZ2A,HERC4,MTF2,UCP2,BBS1,FAM83F,TRPV6,ZNF366,MMP10,GPX2,IL2RB,ZBTB16,PARVB,SH2D1B,PKDREJ
TF	Factor: FOXO1A; motif: AAACAA; match class: 0	TF:M03823_0	1.891861409837143e-9	8.723110681437143	14378	40	30	60617	COQ4,MIA3,PTER,LRR1,ATXN1,YTHDC2,MRPL10,DYNLL2,EMC4,OGFOD3,BPNT1,COX6C,RLF,EBF1,ZNF322,BAZ2A,HERC4,MTF2,UCP2,BBS1,FAM83F,TRPV6,ZNF366,MMP10,GPX2,IL2RB,ZBTB16,PARVB,SH2D1B,PKDREJ
TF	Factor: FOXO1A; motif: AAACAA	TF:M03823	1.891861409837143e-9	8.723110681437143	14378	40	30	60617	COQ4,MIA3,PTER,LRR1,ATXN1,YTHDC2,MRPL10,DYNLL2,EMC4,OGFOD3,BPNT1,COX6C,RLF,EBF1,ZNF322,BAZ2A,HERC4,MTF2,UCP2,BBS1,FAM83F,TRPV6,ZNF366,MMP10,GPX2,IL2RB,ZBTB16,PARVB,SH2D1B,PKDREJ
TF	Factor: TR4; motif: ACCCCGS; match class: 0	TF:M04934_0	1.891861409837143e-9	8.723110681437143	18285	40	33	60617	COQ4,MIA3,LRR1,ATXN1,TMEM30A,YTHDC2,MRPL10,DYNLL2,EMC4,OGFOD3,BPNT1,COX6C,RLF,EBF1,ZNF322,BAZ2A,HERC4,MTF2,UCP2,ESCO1,BBS1,FAM83F,TRPV6,ZNF366,MMP10,GPX2,IKZF4,IL2RB,ZBTB16,PARVB,PLA2G5,SH2D1B,PKDREJ
TF	Factor: ZBRK1; motif: NGNNNGGTNAWAAAARRGCNG; match class: 0	TF:M10468_0	1.895251789352568e-9	8.722333084660379	11090	40	27	60617	COQ4,PTER,TMEM30A,YTHDC2,MRPL10,DYNLL2,EMC4,OGFOD3,BPNT1,COX6C,RLF,EBF1,ZNF322,HERC4,MTF2,BBS1,FAM83F,TRPV6,ZNF366,MMP10,GPX2,IKZF4,IL2RB,PARVB,PLA2G5,SH2D1B,PKDREJ
TF	Factor: ZBRK1; motif: NGNNNGGTNAWAAAARRGCNG	TF:M10468	1.895251789352568e-9	8.722333084660379	11090	40	27	60617	COQ4,PTER,TMEM30A,YTHDC2,MRPL10,DYNLL2,EMC4,OGFOD3,BPNT1,COX6C,RLF,EBF1,ZNF322,HERC4,MTF2,BBS1,FAM83F,TRPV6,ZNF366,MMP10,GPX2,IKZF4,IL2RB,PARVB,PLA2G5,SH2D1B,PKDREJ
TF	Factor: ER71:Pax-5; motif: ACCGGAACYACGCWTSANTG	TF:M08266	2.194043201333749e-9	8.658754825295427	14499	40	30	60617	NLRP1,COQ4,MIA3,PTER,LRR1,ATXN1,TMEM30A,YTHDC2,MRPL10,DYNLL2,EMC4,OGFOD3,BPNT1,COX6C,RLF,EBF1,ZNF322,HERC4,MTF2,ESCO1,BBS1,FAM83F,TRPV6,ZNF366,GPX2,IL2RB,ZBTB16,PARVB,PLA2G5,SH2D1B
TF	Factor: ER71:Pax-5; motif: ACCGGAACYACGCWTSANTG; match class: 0	TF:M08266_0	2.194043201333749e-9	8.658754825295427	14499	40	30	60617	NLRP1,COQ4,MIA3,PTER,LRR1,ATXN1,TMEM30A,YTHDC2,MRPL10,DYNLL2,EMC4,OGFOD3,BPNT1,COX6C,RLF,EBF1,ZNF322,HERC4,MTF2,ESCO1,BBS1,FAM83F,TRPV6,ZNF366,GPX2,IL2RB,ZBTB16,PARVB,PLA2G5,SH2D1B
TF	Factor: IRX-1; motif: NACRYNNNNNNNNRYGNN	TF:M11018	2.2151456643106506e-9	8.654597710015944	17071	40	32	60617	NLRP1,COQ4,MIA3,PTER,LRR1,ATXN1,TMEM30A,YTHDC2,MRPL10,DYNLL2,EMC4,OGFOD3,BPNT1,COX6C,RLF,EBF1,ZNF322,BAZ2A,HERC4,MTF2,UCP2,ESCO1,BBS1,FAM83F,ZNF366,GPX2,IKZF4,ZBTB16,PARVB,PLA2G5,SH2D1B,PKDREJ
TF	Factor: IRX-1; motif: NACRYNNNNNNNNRYGNN; match class: 0	TF:M11018_0	2.2151456643106506e-9	8.654597710015944	17071	40	32	60617	NLRP1,COQ4,MIA3,PTER,LRR1,ATXN1,TMEM30A,YTHDC2,MRPL10,DYNLL2,EMC4,OGFOD3,BPNT1,COX6C,RLF,EBF1,ZNF322,BAZ2A,HERC4,MTF2,UCP2,ESCO1,BBS1,FAM83F,ZNF366,GPX2,IKZF4,ZBTB16,PARVB,PLA2G5,SH2D1B,PKDREJ
TF	Factor: Cdx-1; motif: TTTATK; match class: 0	TF:M02086_0	2.516101696998604e-9	8.599271809350482	14612	40	30	60617	NLRP1,COQ4,MIA3,PTER,LRR1,TMEM30A,YTHDC2,MRPL10,DYNLL2,EMC4,OGFOD3,BPNT1,COX6C,RLF,EBF1,ZNF322,HERC4,MTF2,UCP2,ESCO1,BBS1,ZNF366,MMP10,GPX2,IKZF4,IL2RB,ZBTB16,PARVB,SH2D1B,PKDREJ
TF	Factor: Cdx-1; motif: TTTATK	TF:M02086	2.516101696998604e-9	8.599271809350482	14612	40	30	60617	NLRP1,COQ4,MIA3,PTER,LRR1,TMEM30A,YTHDC2,MRPL10,DYNLL2,EMC4,OGFOD3,BPNT1,COX6C,RLF,EBF1,ZNF322,HERC4,MTF2,UCP2,ESCO1,BBS1,ZNF366,MMP10,GPX2,IKZF4,IL2RB,ZBTB16,PARVB,SH2D1B,PKDREJ
TF	Factor: IRX-1; motif: NACRYNNNNNNNNRYGNN; match class: 1	TF:M11018_1	3.17315089300039e-9	8.498509275381693	15995	40	31	60617	NLRP1,COQ4,MIA3,PTER,LRR1,ATXN1,TMEM30A,YTHDC2,MRPL10,DYNLL2,EMC4,OGFOD3,BPNT1,COX6C,RLF,EBF1,ZNF322,BAZ2A,HERC4,MTF2,UCP2,ESCO1,BBS1,FAM83F,ZNF366,GPX2,IKZF4,ZBTB16,PARVB,SH2D1B,PKDREJ
TF	Factor: SATB1; motif: NTTTAT	TF:M03564	3.5307034770057803e-9	8.452138754741537	16086	40	31	60617	NLRP1,COQ4,MIA3,PTER,LRR1,TMEM30A,YTHDC2,MRPL10,DYNLL2,EMC4,OGFOD3,BPNT1,COX6C,RLF,EBF1,HERC4,MTF2,UCP2,ESCO1,BBS1,TRPV6,ZNF366,MMP10,GPX2,IKZF4,IL2RB,ZBTB16,PARVB,PLA2G5,SH2D1B,PKDREJ
TF	Factor: MZF-1; motif: TGGGGAR; match class: 0	TF:M01733_0	3.5307034770057803e-9	8.452138754741537	11471	40	27	60617	NLRP1,COQ4,MIA3,LRR1,TMEM30A,YTHDC2,MRPL10,DYNLL2,EMC4,OGFOD3,BPNT1,EBF1,ZNF322,BAZ2A,HERC4,MTF2,UCP2,BBS1,FAM83F,ZNF366,MMP10,GPX2,IKZF4,ZBTB16,PARVB,PLA2G5,PKDREJ
TF	Factor: SATB1; motif: NTTTAT; match class: 0	TF:M03564_0	3.5307034770057803e-9	8.452138754741537	16086	40	31	60617	NLRP1,COQ4,MIA3,PTER,LRR1,TMEM30A,YTHDC2,MRPL10,DYNLL2,EMC4,OGFOD3,BPNT1,COX6C,RLF,EBF1,HERC4,MTF2,UCP2,ESCO1,BBS1,TRPV6,ZNF366,MMP10,GPX2,IKZF4,IL2RB,ZBTB16,PARVB,PLA2G5,SH2D1B,PKDREJ
TF	Factor: MZF-1; motif: TGGGGAR	TF:M01733	3.5307034770057803e-9	8.452138754741537	11471	40	27	60617	NLRP1,COQ4,MIA3,LRR1,TMEM30A,YTHDC2,MRPL10,DYNLL2,EMC4,OGFOD3,BPNT1,EBF1,ZNF322,BAZ2A,HERC4,MTF2,UCP2,BBS1,FAM83F,ZNF366,MMP10,GPX2,IKZF4,ZBTB16,PARVB,PLA2G5,PKDREJ
TF	Factor: Sox-18; motif: CAAWGBB; match class: 0	TF:M03848_0	5.01177611365119e-9	8.300008338072464	17670	40	32	60617	NLRP1,MIA3,PTER,LRR1,ATXN1,TMEM30A,YTHDC2,MRPL10,DYNLL2,EMC4,OGFOD3,BPNT1,COX6C,RLF,EBF1,ZNF322,BAZ2A,HERC4,MTF2,UCP2,ESCO1,BBS1,TRPV6,ZNF366,MMP10,GPX2,IKZF4,IL2RB,PARVB,PLA2G5,SH2D1B,PKDREJ
TF	Factor: Sox-18; motif: CAAWGBB	TF:M03848	5.01177611365119e-9	8.300008338072464	17670	40	32	60617	NLRP1,MIA3,PTER,LRR1,ATXN1,TMEM30A,YTHDC2,MRPL10,DYNLL2,EMC4,OGFOD3,BPNT1,COX6C,RLF,EBF1,ZNF322,BAZ2A,HERC4,MTF2,UCP2,ESCO1,BBS1,TRPV6,ZNF366,MMP10,GPX2,IKZF4,IL2RB,PARVB,PLA2G5,SH2D1B,PKDREJ
TF	Factor: E2F-4; motif: SNGGGCGGGAANN	TF:M09894	5.01177611365119e-9	8.300008338072464	16331	40	31	60617	NLRP1,COQ4,MIA3,PTER,LRR1,ATXN1,TMEM30A,YTHDC2,MRPL10,DYNLL2,OGFOD3,BPNT1,COX6C,RLF,EBF1,ZNF322,BAZ2A,HERC4,MTF2,UCP2,ESCO1,BBS1,FAM83F,GPX2,IKZF4,IL2RB,ZBTB16,PARVB,PLA2G5,SH2D1B,PKDREJ
TF	Factor: E2F-4; motif: SNGGGCGGGAANN; match class: 0	TF:M09894_0	5.01177611365119e-9	8.300008338072464	16331	40	31	60617	NLRP1,COQ4,MIA3,PTER,LRR1,ATXN1,TMEM30A,YTHDC2,MRPL10,DYNLL2,OGFOD3,BPNT1,COX6C,RLF,EBF1,ZNF322,BAZ2A,HERC4,MTF2,UCP2,ESCO1,BBS1,FAM83F,GPX2,IKZF4,IL2RB,ZBTB16,PARVB,PLA2G5,SH2D1B,PKDREJ
TF	Factor: ZF5; motif: GGSGCGCGS	TF:M10438	5.1230224134596855e-9	8.290473744061085	16365	40	31	60617	NLRP1,COQ4,MIA3,PTER,LRR1,ATXN1,TMEM30A,YTHDC2,MRPL10,DYNLL2,EMC4,OGFOD3,BPNT1,COX6C,RLF,EBF1,ZNF322,BAZ2A,HERC4,MTF2,UCP2,ESCO1,BBS1,FAM83F,TRPV6,GPX2,IKZF4,IL2RB,ZBTB16,PARVB,PKDREJ
TF	Factor: ZF5; motif: GGSGCGCGS; match class: 0	TF:M10438_0	5.1230224134596855e-9	8.290473744061085	16365	40	31	60617	NLRP1,COQ4,MIA3,PTER,LRR1,ATXN1,TMEM30A,YTHDC2,MRPL10,DYNLL2,EMC4,OGFOD3,BPNT1,COX6C,RLF,EBF1,ZNF322,BAZ2A,HERC4,MTF2,UCP2,ESCO1,BBS1,FAM83F,TRPV6,GPX2,IKZF4,IL2RB,ZBTB16,PARVB,PKDREJ
TF	Factor: E2F-3:HES-7; motif: NNNSGCGCSNNNNNCRCGYGNN; match class: 1	TF:M08526_1	5.22667546303155e-9	8.28177446546381	15121	40	30	60617	NLRP1,COQ4,MIA3,PTER,LRR1,ATXN1,TMEM30A,YTHDC2,MRPL10,DYNLL2,EMC4,OGFOD3,BPNT1,COX6C,RLF,EBF1,ZNF322,HERC4,MTF2,UCP2,ESCO1,BBS1,FAM83F,TRPV6,GPX2,IKZF4,ZBTB16,PARVB,PLA2G5,PKDREJ
TF	Factor: p300; motif: ACNTCCG; match class: 0	TF:M04826_0	7.719105890983675e-9	8.112433001361161	17982	40	32	60617	NLRP1,COQ4,MIA3,PTER,LRR1,ATXN1,TMEM30A,YTHDC2,MRPL10,DYNLL2,EMC4,OGFOD3,BPNT1,COX6C,RLF,EBF1,ZNF322,BAZ2A,HERC4,MTF2,UCP2,ESCO1,BBS1,FAM83F,TRPV6,ZNF366,IKZF4,ZBTB16,PARVB,PLA2G5,SH2D1B,PKDREJ
TF	Factor: p300; motif: ACNTCCG	TF:M04826	7.719105890983675e-9	8.112433001361161	17982	40	32	60617	NLRP1,COQ4,MIA3,PTER,LRR1,ATXN1,TMEM30A,YTHDC2,MRPL10,DYNLL2,EMC4,OGFOD3,BPNT1,COX6C,RLF,EBF1,ZNF322,BAZ2A,HERC4,MTF2,UCP2,ESCO1,BBS1,FAM83F,TRPV6,ZNF366,IKZF4,ZBTB16,PARVB,PLA2G5,SH2D1B,PKDREJ
TF	Factor: GATAD2A; motif: CCTKTG	TF:M09726	7.900394484078103e-9	8.10235122288918	15388	40	30	60617	NLRP1,COQ4,MIA3,PTER,LRR1,ATXN1,TMEM30A,YTHDC2,MRPL10,DYNLL2,EMC4,OGFOD3,COX6C,RLF,EBF1,BAZ2A,HERC4,MTF2,UCP2,ESCO1,BBS1,FAM83F,TRPV6,IKZF4,IL2RB,ZBTB16,PARVB,PLA2G5,SH2D1B,PKDREJ
TF	Factor: GATAD2A; motif: CCTKTG; match class: 0	TF:M09726_0	7.900394484078103e-9	8.10235122288918	15388	40	30	60617	NLRP1,COQ4,MIA3,PTER,LRR1,ATXN1,TMEM30A,YTHDC2,MRPL10,DYNLL2,EMC4,OGFOD3,COX6C,RLF,EBF1,BAZ2A,HERC4,MTF2,UCP2,ESCO1,BBS1,FAM83F,TRPV6,IKZF4,IL2RB,ZBTB16,PARVB,PLA2G5,SH2D1B,PKDREJ
TF	Factor: Smad2; motif: AGACAN	TF:M03580	7.90675842947218e-9	8.102001529743017	15404	40	30	60617	NLRP1,COQ4,PTER,LRR1,ATXN1,TMEM30A,YTHDC2,MRPL10,DYNLL2,EMC4,OGFOD3,BPNT1,COX6C,RLF,EBF1,ZNF322,BAZ2A,HERC4,MTF2,UCP2,ESCO1,BBS1,TRPV6,ZNF366,GPX2,IKZF4,IL2RB,PARVB,SH2D1B,PKDREJ
TF	Factor: Smad2; motif: AGACAN; match class: 0	TF:M03580_0	7.90675842947218e-9	8.102001529743017	15404	40	30	60617	NLRP1,COQ4,PTER,LRR1,ATXN1,TMEM30A,YTHDC2,MRPL10,DYNLL2,EMC4,OGFOD3,BPNT1,COX6C,RLF,EBF1,ZNF322,BAZ2A,HERC4,MTF2,UCP2,ESCO1,BBS1,TRPV6,ZNF366,GPX2,IKZF4,IL2RB,PARVB,SH2D1B,PKDREJ
TF	Factor: Pax-4; motif: NNNNNYCACCCB	TF:M00378	8.101160045068455e-9	8.091452787899204	18063	40	32	60617	NLRP1,COQ4,MIA3,PTER,LRR1,ATXN1,TMEM30A,YTHDC2,MRPL10,DYNLL2,OGFOD3,COX6C,RLF,EBF1,ZNF322,BAZ2A,HERC4,MTF2,UCP2,ESCO1,BBS1,FAM83F,TRPV6,ZNF366,MMP10,GPX2,IKZF4,IL2RB,ZBTB16,PARVB,PLA2G5,SH2D1B
TF	Factor: Pax-4; motif: NNNNNYCACCCB; match class: 0	TF:M00378_0	8.101160045068455e-9	8.091452787899204	18063	40	32	60617	NLRP1,COQ4,MIA3,PTER,LRR1,ATXN1,TMEM30A,YTHDC2,MRPL10,DYNLL2,OGFOD3,COX6C,RLF,EBF1,ZNF322,BAZ2A,HERC4,MTF2,UCP2,ESCO1,BBS1,FAM83F,TRPV6,ZNF366,MMP10,GPX2,IKZF4,IL2RB,ZBTB16,PARVB,PLA2G5,SH2D1B
TF	Factor: pax-6; motif: NYACGCNYSANYGMNCN	TF:M11882	1.0976286130113663e-8	7.959544580289857	15639	40	30	60617	NLRP1,COQ4,MIA3,PTER,LRR1,ATXN1,TMEM30A,YTHDC2,MRPL10,DYNLL2,EMC4,OGFOD3,BPNT1,RLF,EBF1,ZNF322,BAZ2A,HERC4,MTF2,UCP2,ESCO1,BBS1,FAM83F,ZNF366,IKZF4,IL2RB,ZBTB16,PARVB,PLA2G5,PKDREJ
TF	Factor: pax-6; motif: NYACGCNYSANYGMNCN; match class: 0	TF:M11882_0	1.0976286130113663e-8	7.959544580289857	15639	40	30	60617	NLRP1,COQ4,MIA3,PTER,LRR1,ATXN1,TMEM30A,YTHDC2,MRPL10,DYNLL2,EMC4,OGFOD3,BPNT1,RLF,EBF1,ZNF322,BAZ2A,HERC4,MTF2,UCP2,ESCO1,BBS1,FAM83F,ZNF366,IKZF4,IL2RB,ZBTB16,PARVB,PLA2G5,PKDREJ
TF	Factor: XBP-1; motif: WNNGMCACGTC	TF:M01770	1.0976286130113663e-8	7.959544580289857	11108	40	26	60617	NLRP1,MIA3,PTER,LRR1,ATXN1,TMEM30A,YTHDC2,MRPL10,DYNLL2,EMC4,COX6C,RLF,EBF1,ZNF322,BAZ2A,HERC4,MTF2,ESCO1,FAM83F,MMP10,IKZF4,IL2RB,ZBTB16,PARVB,PLA2G5,PKDREJ
TF	Factor: XBP-1; motif: WNNGMCACGTC; match class: 0	TF:M01770_0	1.0976286130113663e-8	7.959544580289857	11108	40	26	60617	NLRP1,MIA3,PTER,LRR1,ATXN1,TMEM30A,YTHDC2,MRPL10,DYNLL2,EMC4,COX6C,RLF,EBF1,ZNF322,BAZ2A,HERC4,MTF2,ESCO1,FAM83F,MMP10,IKZF4,IL2RB,ZBTB16,PARVB,PLA2G5,PKDREJ
TF	Factor: SATB1; motif: NTTTAT; match class: 1	TF:M03564_1	1.1779531704357366e-8	7.928871974596124	12202	40	27	60617	NLRP1,COQ4,MIA3,PTER,LRR1,TMEM30A,YTHDC2,MRPL10,OGFOD3,BPNT1,COX6C,RLF,EBF1,HERC4,MTF2,UCP2,ESCO1,BBS1,ZNF366,MMP10,GPX2,IL2RB,ZBTB16,PARVB,PLA2G5,SH2D1B,PKDREJ
TF	Factor: GKLF; motif: CCTCCYN	TF:M01835	1.2611936387076473e-8	7.899218228442	15742	40	30	60617	NLRP1,MIA3,PTER,LRR1,ATXN1,TMEM30A,YTHDC2,MRPL10,DYNLL2,EMC4,BPNT1,COX6C,RLF,EBF1,BAZ2A,HERC4,MTF2,ESCO1,BBS1,FAM83F,ZNF366,MMP10,GPX2,IKZF4,IL2RB,ZBTB16,PARVB,PLA2G5,SH2D1B,PKDREJ
TF	Factor: GKLF; motif: CCTCCYN; match class: 0	TF:M01835_0	1.2611936387076473e-8	7.899218228442	15742	40	30	60617	NLRP1,MIA3,PTER,LRR1,ATXN1,TMEM30A,YTHDC2,MRPL10,DYNLL2,EMC4,BPNT1,COX6C,RLF,EBF1,BAZ2A,HERC4,MTF2,ESCO1,BBS1,FAM83F,ZNF366,MMP10,GPX2,IKZF4,IL2RB,ZBTB16,PARVB,PLA2G5,SH2D1B,PKDREJ
TF	Factor: meis1:Elf-1; motif: NTGCCGGAAGTN; match class: 0	TF:M08377_0	1.6652834077904645e-8	7.778511845061275	11347	40	26	60617	COQ4,MIA3,PTER,LRR1,ATXN1,TMEM30A,YTHDC2,MRPL10,DYNLL2,EMC4,OGFOD3,BPNT1,COX6C,RLF,EBF1,ZNF322,BAZ2A,HERC4,MTF2,ESCO1,BBS1,FAM83F,TRPV6,PLA2G5,SH2D1B,PKDREJ
TF	Factor: meis1:Elf-1; motif: NTGCCGGAAGTN	TF:M08377	1.6652834077904645e-8	7.778511845061275	11347	40	26	60617	COQ4,MIA3,PTER,LRR1,ATXN1,TMEM30A,YTHDC2,MRPL10,DYNLL2,EMC4,OGFOD3,BPNT1,COX6C,RLF,EBF1,ZNF322,BAZ2A,HERC4,MTF2,ESCO1,BBS1,FAM83F,TRPV6,PLA2G5,SH2D1B,PKDREJ
TF	Factor: E2F-1:HES-7; motif: GGCRCGTGSYNNWNGGCGCSM	TF:M08525	1.6978093801682583e-8	7.770111071328934	17247	40	31	60617	NLRP1,COQ4,MIA3,PTER,LRR1,ATXN1,TMEM30A,YTHDC2,MRPL10,DYNLL2,EMC4,OGFOD3,BPNT1,COX6C,RLF,EBF1,ZNF322,BAZ2A,HERC4,MTF2,UCP2,ESCO1,BBS1,FAM83F,TRPV6,GPX2,IKZF4,IL2RB,ZBTB16,PARVB,PKDREJ
TF	Factor: E2F-1:HES-7; motif: GGCRCGTGSYNNWNGGCGCSM; match class: 0	TF:M08525_0	1.6978093801682583e-8	7.770111071328934	17247	40	31	60617	NLRP1,COQ4,MIA3,PTER,LRR1,ATXN1,TMEM30A,YTHDC2,MRPL10,DYNLL2,EMC4,OGFOD3,BPNT1,COX6C,RLF,EBF1,ZNF322,BAZ2A,HERC4,MTF2,UCP2,ESCO1,BBS1,FAM83F,TRPV6,GPX2,IKZF4,IL2RB,ZBTB16,PARVB,PKDREJ
TF	Factor: ELK1; motif: NACTTCCGSCGGAAGYN; match class: 0	TF:M03971_0	1.700990210308256e-8	7.769298185870875	11380	40	26	60617	NLRP1,COQ4,PTER,LRR1,ATXN1,MRPL10,DYNLL2,EMC4,OGFOD3,BPNT1,COX6C,RLF,EBF1,ZNF322,HERC4,MTF2,UCP2,ESCO1,BBS1,FAM83F,TRPV6,GPX2,IL2RB,PARVB,PLA2G5,PKDREJ
TF	Factor: ELK1; motif: NACTTCCGSCGGAAGYN	TF:M03971	1.700990210308256e-8	7.769298185870875	11380	40	26	60617	NLRP1,COQ4,PTER,LRR1,ATXN1,MRPL10,DYNLL2,EMC4,OGFOD3,BPNT1,COX6C,RLF,EBF1,ZNF322,HERC4,MTF2,UCP2,ESCO1,BBS1,FAM83F,TRPV6,GPX2,IL2RB,PARVB,PLA2G5,PKDREJ
TF	Factor: HOXA3; motif: NNNNRNTAATTARY; match class: 0	TF:M01337_0	1.9650900249832698e-8	7.706617548872327	16061	40	30	60617	COQ4,MIA3,PTER,LRR1,ATXN1,TMEM30A,YTHDC2,MRPL10,EMC4,OGFOD3,BPNT1,COX6C,EBF1,ZNF322,BAZ2A,HERC4,MTF2,UCP2,ESCO1,FAM83F,TRPV6,ZNF366,MMP10,GPX2,IKZF4,IL2RB,PARVB,PLA2G5,SH2D1B,PKDREJ
TF	Factor: HOXA3; motif: NNNNRNTAATTARY	TF:M01337	1.9650900249832698e-8	7.706617548872327	16061	40	30	60617	COQ4,MIA3,PTER,LRR1,ATXN1,TMEM30A,YTHDC2,MRPL10,EMC4,OGFOD3,BPNT1,COX6C,EBF1,ZNF322,BAZ2A,HERC4,MTF2,UCP2,ESCO1,FAM83F,TRPV6,ZNF366,MMP10,GPX2,IKZF4,IL2RB,PARVB,PLA2G5,SH2D1B,PKDREJ
TF	Factor: HDAC1; motif: KGCARGGTC	TF:M07041	2.221532659567861e-8	7.653347297653431	12632	40	27	60617	NLRP1,MIA3,PTER,LRR1,ATXN1,YTHDC2,MRPL10,DYNLL2,OGFOD3,COX6C,RLF,EBF1,ZNF322,BAZ2A,HERC4,MTF2,ESCO1,FAM83F,TRPV6,ZNF366,GPX2,IKZF4,IL2RB,ZBTB16,PARVB,PLA2G5,SH2D1B
TF	Factor: PAX5; motif: RNGCGTGACCNN	TF:M09817	2.221532659567861e-8	7.653347297653431	12615	40	27	60617	NLRP1,COQ4,MIA3,PTER,LRR1,TMEM30A,YTHDC2,MRPL10,DYNLL2,EMC4,OGFOD3,COX6C,RLF,EBF1,BAZ2A,HERC4,UCP2,ESCO1,BBS1,FAM83F,GPX2,IKZF4,IL2RB,ZBTB16,PARVB,PLA2G5,PKDREJ
TF	Factor: PAX5; motif: RNGCGTGACCNN; match class: 0	TF:M09817_0	2.221532659567861e-8	7.653347297653431	12615	40	27	60617	NLRP1,COQ4,MIA3,PTER,LRR1,TMEM30A,YTHDC2,MRPL10,DYNLL2,EMC4,OGFOD3,COX6C,RLF,EBF1,BAZ2A,HERC4,UCP2,ESCO1,BBS1,FAM83F,GPX2,IKZF4,IL2RB,ZBTB16,PARVB,PLA2G5,PKDREJ
TF	Factor: GABP-alpha; motif: AACCGGAAR; match class: 0	TF:M04748_0	2.221532659567861e-8	7.653347297653431	16186	40	30	60617	NLRP1,COQ4,MIA3,PTER,LRR1,ATXN1,TMEM30A,YTHDC2,DYNLL2,EMC4,OGFOD3,BPNT1,COX6C,RLF,EBF1,ZNF322,HERC4,MTF2,UCP2,ESCO1,BBS1,FAM83F,TRPV6,ZNF366,GPX2,IL2RB,ZBTB16,PARVB,PLA2G5,PKDREJ
TF	Factor: GABP-alpha; motif: AACCGGAAR	TF:M04748	2.221532659567861e-8	7.653347297653431	16186	40	30	60617	NLRP1,COQ4,MIA3,PTER,LRR1,ATXN1,TMEM30A,YTHDC2,DYNLL2,EMC4,OGFOD3,BPNT1,COX6C,RLF,EBF1,ZNF322,HERC4,MTF2,UCP2,ESCO1,BBS1,FAM83F,TRPV6,ZNF366,GPX2,IL2RB,ZBTB16,PARVB,PLA2G5,PKDREJ
TF	Factor: Pet-1; motif: GCNGGAAGYG	TF:M09918	2.221532659567861e-8	7.653347297653431	13740	40	28	60617	NLRP1,COQ4,MIA3,LRR1,ATXN1,TMEM30A,YTHDC2,MRPL10,DYNLL2,EMC4,OGFOD3,COX6C,EBF1,ZNF322,BAZ2A,HERC4,MTF2,ESCO1,BBS1,TRPV6,ZNF366,GPX2,IKZF4,IL2RB,ZBTB16,PARVB,PLA2G5,PKDREJ
TF	Factor: Pet-1; motif: GCNGGAAGYG; match class: 0	TF:M09918_0	2.221532659567861e-8	7.653347297653431	13740	40	28	60617	NLRP1,COQ4,MIA3,LRR1,ATXN1,TMEM30A,YTHDC2,MRPL10,DYNLL2,EMC4,OGFOD3,COX6C,EBF1,ZNF322,BAZ2A,HERC4,MTF2,ESCO1,BBS1,TRPV6,ZNF366,GPX2,IKZF4,IL2RB,ZBTB16,PARVB,PLA2G5,PKDREJ
TF	Factor: HDAC1; motif: KGCARGGTC; match class: 0	TF:M07041_0	2.221532659567861e-8	7.653347297653431	12632	40	27	60617	NLRP1,MIA3,PTER,LRR1,ATXN1,YTHDC2,MRPL10,DYNLL2,OGFOD3,COX6C,RLF,EBF1,ZNF322,BAZ2A,HERC4,MTF2,ESCO1,FAM83F,TRPV6,ZNF366,GPX2,IKZF4,IL2RB,ZBTB16,PARVB,PLA2G5,SH2D1B
TF	Factor: E2F-3:T-bet; motif: AGGTGTNANGGCGCST	TF:M08529	2.2331583243025006e-8	7.651080485646228	11579	40	26	60617	COQ4,MIA3,PTER,LRR1,ATXN1,TMEM30A,YTHDC2,MRPL10,DYNLL2,OGFOD3,BPNT1,COX6C,EBF1,ZNF322,BAZ2A,HERC4,UCP2,FAM83F,TRPV6,MMP10,IKZF4,IL2RB,ZBTB16,PARVB,SH2D1B,PKDREJ
TF	Factor: E2F-3:T-bet; motif: AGGTGTNANGGCGCST; match class: 0	TF:M08529_0	2.2331583243025006e-8	7.651080485646228	11579	40	26	60617	COQ4,MIA3,PTER,LRR1,ATXN1,TMEM30A,YTHDC2,MRPL10,DYNLL2,OGFOD3,BPNT1,COX6C,EBF1,ZNF322,BAZ2A,HERC4,UCP2,FAM83F,TRPV6,MMP10,IKZF4,IL2RB,ZBTB16,PARVB,SH2D1B,PKDREJ
TF	Factor: NF90; motif: NCCNCWGCCYCCNC; match class: 0	TF:M09859_0	2.264602776866309e-8	7.6450079644873075	4781	40	18	60617	NLRP1,MIA3,LRR1,ATXN1,TMEM30A,YTHDC2,MRPL10,DYNLL2,EMC4,OGFOD3,RLF,ESCO1,FAM83F,IKZF4,ZBTB16,PARVB,SH2D1B,PKDREJ
TF	Factor: NF90; motif: NCCNCWGCCYCCNC	TF:M09859	2.264602776866309e-8	7.6450079644873075	4781	40	18	60617	NLRP1,MIA3,LRR1,ATXN1,TMEM30A,YTHDC2,MRPL10,DYNLL2,EMC4,OGFOD3,RLF,ESCO1,FAM83F,IKZF4,ZBTB16,PARVB,SH2D1B,PKDREJ
TF	Factor: PEA3; motif: NNCAGGAARNN	TF:M09915	2.264602776866309e-8	7.6450079644873075	12677	40	27	60617	NLRP1,COQ4,MIA3,PTER,LRR1,ATXN1,YTHDC2,DYNLL2,EMC4,COX6C,EBF1,ZNF322,BAZ2A,HERC4,MTF2,UCP2,ESCO1,BBS1,FAM83F,MMP10,GPX2,IL2RB,ZBTB16,PARVB,PLA2G5,SH2D1B,PKDREJ
TF	Factor: PEA3; motif: NNCAGGAARNN; match class: 0	TF:M09915_0	2.264602776866309e-8	7.6450079644873075	12677	40	27	60617	NLRP1,COQ4,MIA3,PTER,LRR1,ATXN1,YTHDC2,DYNLL2,EMC4,COX6C,EBF1,ZNF322,BAZ2A,HERC4,MTF2,UCP2,ESCO1,BBS1,FAM83F,MMP10,GPX2,IL2RB,ZBTB16,PARVB,PLA2G5,SH2D1B,PKDREJ
TF	Factor: E2F-2; motif: GCGCGCGCNCS; match class: 0	TF:M11529_0	2.90970924849961e-8	7.536150405543592	16399	40	30	60617	NLRP1,COQ4,MIA3,LRR1,ATXN1,TMEM30A,YTHDC2,DYNLL2,EMC4,OGFOD3,BPNT1,COX6C,RLF,EBF1,ZNF322,BAZ2A,HERC4,MTF2,UCP2,ESCO1,BBS1,FAM83F,GPX2,IKZF4,IL2RB,ZBTB16,PARVB,PLA2G5,SH2D1B,PKDREJ
TF	Factor: E2F-2; motif: GCGCGCGCNCS	TF:M11529	2.90970924849961e-8	7.536150405543592	16399	40	30	60617	NLRP1,COQ4,MIA3,LRR1,ATXN1,TMEM30A,YTHDC2,DYNLL2,EMC4,OGFOD3,BPNT1,COX6C,RLF,EBF1,ZNF322,BAZ2A,HERC4,MTF2,UCP2,ESCO1,BBS1,FAM83F,GPX2,IKZF4,IL2RB,ZBTB16,PARVB,PLA2G5,SH2D1B,PKDREJ
TF	Factor: ER71:E2A; motif: CASSTGNACCGGAWRYN; match class: 1	TF:M08568_1	3.490941599286073e-8	7.45705741653098	15260	40	29	60617	COQ4,MIA3,PTER,ATXN1,TMEM30A,YTHDC2,MRPL10,DYNLL2,EMC4,OGFOD3,BPNT1,RLF,EBF1,ZNF322,BAZ2A,HERC4,MTF2,ESCO1,BBS1,FAM83F,TRPV6,ZNF366,GPX2,IKZF4,IL2RB,ZBTB16,PARVB,PLA2G5,SH2D1B
TF	Factor: FOXO1A:Elf-1; motif: NAGAAAACCGAANM	TF:M08295	3.5829492828044706e-8	7.445759339295248	11865	40	26	60617	NLRP1,COQ4,PTER,TMEM30A,YTHDC2,MRPL10,EMC4,BPNT1,COX6C,RLF,EBF1,ZNF322,BAZ2A,HERC4,MTF2,UCP2,BBS1,FAM83F,ZNF366,MMP10,GPX2,IKZF4,IL2RB,ZBTB16,PARVB,PKDREJ
TF	Factor: FOXO1A:Elf-1; motif: NAGAAAACCGAANM; match class: 0	TF:M08295_0	3.5829492828044706e-8	7.445759339295248	11865	40	26	60617	NLRP1,COQ4,PTER,TMEM30A,YTHDC2,MRPL10,EMC4,BPNT1,COX6C,RLF,EBF1,ZNF322,BAZ2A,HERC4,MTF2,UCP2,BBS1,FAM83F,ZNF366,MMP10,GPX2,IKZF4,IL2RB,ZBTB16,PARVB,PKDREJ
TF	Factor: E2F-1:HES-7; motif: GGCRCGTGSYNNWNGGCGCSM; match class: 1	TF:M08525_1	4.3162081980779915e-8	7.364897614708396	15404	40	29	60617	COQ4,MIA3,PTER,LRR1,ATXN1,TMEM30A,YTHDC2,MRPL10,DYNLL2,EMC4,OGFOD3,BPNT1,RLF,EBF1,ZNF322,BAZ2A,HERC4,MTF2,UCP2,ESCO1,BBS1,FAM83F,TRPV6,GPX2,IKZF4,IL2RB,ZBTB16,PARVB,PKDREJ
TF	Factor: E2F-4; motif: GCGGGAAANA	TF:M02090	5.113331105380108e-8	7.291296084335123	12066	40	26	60617	NLRP1,COQ4,MIA3,PTER,LRR1,ATXN1,TMEM30A,YTHDC2,MRPL10,DYNLL2,OGFOD3,BPNT1,COX6C,RLF,EBF1,ZNF322,BAZ2A,HERC4,MTF2,ESCO1,FAM83F,TRPV6,IKZF4,ZBTB16,PLA2G5,PKDREJ
TF	Factor: E2F-4; motif: GCGGGAAANA; match class: 0	TF:M02090_0	5.113331105380108e-8	7.291296084335123	12066	40	26	60617	NLRP1,COQ4,MIA3,PTER,LRR1,ATXN1,TMEM30A,YTHDC2,MRPL10,DYNLL2,OGFOD3,BPNT1,COX6C,RLF,EBF1,ZNF322,BAZ2A,HERC4,MTF2,ESCO1,FAM83F,TRPV6,IKZF4,ZBTB16,PLA2G5,PKDREJ
TF	Factor: rfx3:SRF; motif: TRGCAACNNNNNCCNWATANGGN; match class: 1	TF:M08623_1	5.551723575511407e-8	7.255572165863485	8227	40	22	60617	LRR1,ATXN1,TMEM30A,YTHDC2,MRPL10,DYNLL2,EMC4,OGFOD3,RLF,BAZ2A,ESCO1,BBS1,FAM83F,ZNF366,MMP10,GPX2,IKZF4,ZBTB16,PARVB,PLA2G5,SH2D1B,PKDREJ
TF	Factor: FOXO1A:ETV7; motif: NWMAACAGGAMNNNCTTCCNN	TF:M08304	5.591411549960392e-8	7.2524785407767585	14378	40	28	60617	NLRP1,COQ4,PTER,LRR1,ATXN1,TMEM30A,YTHDC2,MRPL10,DYNLL2,EMC4,BPNT1,COX6C,RLF,EBF1,ZNF322,BAZ2A,HERC4,MTF2,BBS1,TRPV6,ZNF366,MMP10,GPX2,IL2RB,PARVB,PLA2G5,SH2D1B,PKDREJ
TF	Factor: FOXO1A:ETV7; motif: NWMAACAGGAMNNNCTTCCNN; match class: 0	TF:M08304_0	5.591411549960392e-8	7.2524785407767585	14378	40	28	60617	NLRP1,COQ4,PTER,LRR1,ATXN1,TMEM30A,YTHDC2,MRPL10,DYNLL2,EMC4,BPNT1,COX6C,RLF,EBF1,ZNF322,BAZ2A,HERC4,MTF2,BBS1,TRPV6,ZNF366,MMP10,GPX2,IL2RB,PARVB,PLA2G5,SH2D1B,PKDREJ
TF	Factor: ZNF35; motif: SSAAKA; match class: 1	TF:M07479_1	5.604726049978809e-8	7.25144561016805	15595	40	29	60617	NLRP1,COQ4,MIA3,PTER,LRR1,ATXN1,TMEM30A,YTHDC2,MRPL10,DYNLL2,EMC4,BPNT1,RLF,EBF1,ZNF322,BAZ2A,HERC4,MTF2,UCP2,ESCO1,FAM83F,TRPV6,ZNF366,MMP10,ZBTB16,PARVB,PLA2G5,SH2D1B,PKDREJ
TF	Factor: ER71:SREBP-2; motif: NTSACGTGACGGAARY; match class: 0	TF:M08457_0	6.092849160643938e-8	7.215179573477513	12187	40	26	60617	NLRP1,COQ4,MIA3,PTER,LRR1,ATXN1,TMEM30A,YTHDC2,MRPL10,DYNLL2,EMC4,BPNT1,RLF,BAZ2A,HERC4,MTF2,UCP2,BBS1,FAM83F,TRPV6,IKZF4,IL2RB,ZBTB16,PARVB,PLA2G5,PKDREJ
TF	Factor: ER71:SREBP-2; motif: NTSACGTGACGGAARY	TF:M08457	6.092849160643938e-8	7.215179573477513	12187	40	26	60617	NLRP1,COQ4,MIA3,PTER,LRR1,ATXN1,TMEM30A,YTHDC2,MRPL10,DYNLL2,EMC4,BPNT1,RLF,BAZ2A,HERC4,MTF2,UCP2,BBS1,FAM83F,TRPV6,IKZF4,IL2RB,ZBTB16,PARVB,PLA2G5,PKDREJ
TF	Factor: c-Ets-2; motif: NACCGGAAGYRCTTCCGGTN	TF:M11417	6.257295106137322e-8	7.203613362371886	14469	40	28	60617	NLRP1,COQ4,PTER,LRR1,ATXN1,TMEM30A,YTHDC2,MRPL10,DYNLL2,EMC4,OGFOD3,COX6C,RLF,EBF1,ZNF322,HERC4,MTF2,UCP2,ESCO1,FAM83F,TRPV6,ZNF366,MMP10,IKZF4,IL2RB,ZBTB16,PLA2G5,SH2D1B
TF	Factor: c-Ets-2; motif: NACCGGAAGYRCTTCCGGTN; match class: 0	TF:M11417_0	6.257295106137322e-8	7.203613362371886	14469	40	28	60617	NLRP1,COQ4,PTER,LRR1,ATXN1,TMEM30A,YTHDC2,MRPL10,DYNLL2,EMC4,OGFOD3,COX6C,RLF,EBF1,ZNF322,HERC4,MTF2,UCP2,ESCO1,FAM83F,TRPV6,ZNF366,MMP10,IKZF4,IL2RB,ZBTB16,PLA2G5,SH2D1B
TF	Factor: CDX-2; motif: TTTATN	TF:M02087	6.259737834511278e-8	7.203443855193612	10168	40	24	60617	NLRP1,COQ4,MIA3,PTER,LRR1,TMEM30A,YTHDC2,MRPL10,DYNLL2,EMC4,OGFOD3,BPNT1,RLF,ZNF322,MTF2,ESCO1,BBS1,FAM83F,ZNF366,MMP10,GPX2,PARVB,PLA2G5,SH2D1B
TF	Factor: CDX-2; motif: TTTATN; match class: 0	TF:M02087_0	6.259737834511278e-8	7.203443855193612	10168	40	24	60617	NLRP1,COQ4,MIA3,PTER,LRR1,TMEM30A,YTHDC2,MRPL10,DYNLL2,EMC4,OGFOD3,BPNT1,RLF,ZNF322,MTF2,ESCO1,BBS1,FAM83F,ZNF366,MMP10,GPX2,PARVB,PLA2G5,SH2D1B
TF	Factor: NFATc2; motif: GGAAAA; match class: 1	TF:M01281_1	6.86112895527315e-8	7.163604418009657	11228	40	25	60617	NLRP1,COQ4,MIA3,PTER,LRR1,ATXN1,YTHDC2,MRPL10,EMC4,COX6C,RLF,EBF1,ZNF322,BAZ2A,HERC4,MTF2,BBS1,FAM83F,ZNF366,MMP10,GPX2,IKZF4,PARVB,PLA2G5,SH2D1B
TF	Factor: NFATc2; motif: GGAAAA; match class: 1	TF:M03555_1	6.86112895527315e-8	7.163604418009657	11228	40	25	60617	NLRP1,COQ4,MIA3,PTER,LRR1,ATXN1,YTHDC2,MRPL10,EMC4,COX6C,RLF,EBF1,ZNF322,BAZ2A,HERC4,MTF2,BBS1,FAM83F,ZNF366,MMP10,GPX2,IKZF4,PARVB,PLA2G5,SH2D1B
TF	Factor: NFATc3; motif: GGAAAA; match class: 1	TF:M01886_1	6.86112895527315e-8	7.163604418009657	11228	40	25	60617	NLRP1,COQ4,MIA3,PTER,LRR1,ATXN1,YTHDC2,MRPL10,EMC4,COX6C,RLF,EBF1,ZNF322,BAZ2A,HERC4,MTF2,BBS1,FAM83F,ZNF366,MMP10,GPX2,IKZF4,PARVB,PLA2G5,SH2D1B
TF	Factor: YB-1; motif: CCAMTCNGMR	TF:M03805	7.916102601760987e-8	7.101488585475007	10302	40	24	60617	NLRP1,COQ4,MIA3,PTER,LRR1,ATXN1,MRPL10,DYNLL2,EMC4,BPNT1,COX6C,RLF,ZNF322,BAZ2A,HERC4,UCP2,ESCO1,BBS1,FAM83F,TRPV6,MMP10,GPX2,PLA2G5,SH2D1B
TF	Factor: YB-1; motif: CCAMTCNGMR; match class: 0	TF:M03805_0	7.916102601760987e-8	7.101488585475007	10302	40	24	60617	NLRP1,COQ4,MIA3,PTER,LRR1,ATXN1,MRPL10,DYNLL2,EMC4,BPNT1,COX6C,RLF,ZNF322,BAZ2A,HERC4,UCP2,ESCO1,BBS1,FAM83F,TRPV6,MMP10,GPX2,PLA2G5,SH2D1B
TF	Factor: myogenin; motif: CRSCTGTTBNNTTTGGCACGSNGCCARCH	TF:M00056	9.907774501165878e-8	7.004023886423483	12500	40	26	60617	NLRP1,MIA3,PTER,ATXN1,TMEM30A,YTHDC2,DYNLL2,OGFOD3,BPNT1,RLF,BAZ2A,HERC4,MTF2,UCP2,BBS1,FAM83F,TRPV6,MMP10,GPX2,IKZF4,IL2RB,ZBTB16,PARVB,PLA2G5,SH2D1B,PKDREJ
TF	Factor: myogenin; motif: CRSCTGTTBNNTTTGGCACGSNGCCARCH; match class: 0	TF:M00056_0	9.907774501165878e-8	7.004023886423483	12500	40	26	60617	NLRP1,MIA3,PTER,ATXN1,TMEM30A,YTHDC2,DYNLL2,OGFOD3,BPNT1,RLF,BAZ2A,HERC4,MTF2,UCP2,BBS1,FAM83F,TRPV6,MMP10,GPX2,IKZF4,IL2RB,ZBTB16,PARVB,PLA2G5,SH2D1B,PKDREJ
TF	Factor: Ikaros; motif: TGGGAGN; match class: 0	TF:M07260_0	1.0309735065035859e-7	6.986752494878593	13657	40	27	60617	NLRP1,MIA3,PTER,YTHDC2,MRPL10,DYNLL2,OGFOD3,BPNT1,COX6C,RLF,EBF1,ZNF322,BAZ2A,MTF2,UCP2,ESCO1,BBS1,FAM83F,TRPV6,ZNF366,IKZF4,IL2RB,ZBTB16,PARVB,PLA2G5,SH2D1B,PKDREJ
TF	Factor: Ikaros; motif: TGGGAGN	TF:M07260	1.0309735065035859e-7	6.986752494878593	13657	40	27	60617	NLRP1,MIA3,PTER,YTHDC2,MRPL10,DYNLL2,OGFOD3,BPNT1,COX6C,RLF,EBF1,ZNF322,BAZ2A,MTF2,UCP2,ESCO1,BBS1,FAM83F,TRPV6,ZNF366,IKZF4,IL2RB,ZBTB16,PARVB,PLA2G5,SH2D1B,PKDREJ
TF	Factor: E2F-1; motif: NNNNGGCGGGAARN; match class: 0	TF:M09892_0	1.0309735065035859e-7	6.986752494878593	13652	40	27	60617	NLRP1,COQ4,MIA3,PTER,LRR1,ATXN1,TMEM30A,YTHDC2,MRPL10,DYNLL2,OGFOD3,BPNT1,COX6C,RLF,EBF1,BAZ2A,HERC4,MTF2,UCP2,ESCO1,FAM83F,GPX2,IKZF4,IL2RB,ZBTB16,PARVB,PKDREJ
TF	Factor: E2F-1; motif: NNNNGGCGGGAARN	TF:M09892	1.0309735065035859e-7	6.986752494878593	13652	40	27	60617	NLRP1,COQ4,MIA3,PTER,LRR1,ATXN1,TMEM30A,YTHDC2,MRPL10,DYNLL2,OGFOD3,BPNT1,COX6C,RLF,EBF1,BAZ2A,HERC4,MTF2,UCP2,ESCO1,FAM83F,GPX2,IKZF4,IL2RB,ZBTB16,PARVB,PKDREJ
TF	Factor: Alx-4; motif: NNCRTTAN	TF:M10880	1.292192047085415e-7	6.888672936192885	8679	40	22	60617	COQ4,PTER,LRR1,ATXN1,TMEM30A,EMC4,OGFOD3,BPNT1,COX6C,EBF1,HERC4,MTF2,ESCO1,BBS1,ZNF366,MMP10,GPX2,IKZF4,PARVB,PLA2G5,SH2D1B,PKDREJ
TF	Factor: ZF5; motif: GSGCGCGR; match class: 0	TF:M00716_0	1.292192047085415e-7	6.888672936192885	16223	40	29	60617	COQ4,MIA3,PTER,LRR1,ATXN1,TMEM30A,YTHDC2,MRPL10,DYNLL2,EMC4,OGFOD3,BPNT1,COX6C,RLF,EBF1,ZNF322,BAZ2A,HERC4,MTF2,UCP2,ESCO1,BBS1,FAM83F,IKZF4,IL2RB,ZBTB16,PARVB,PLA2G5,PKDREJ
TF	Factor: Alx-4; motif: NNCRTTAN; match class: 0	TF:M10880_0	1.292192047085415e-7	6.888672936192885	8679	40	22	60617	COQ4,PTER,LRR1,ATXN1,TMEM30A,EMC4,OGFOD3,BPNT1,COX6C,EBF1,HERC4,MTF2,ESCO1,BBS1,ZNF366,MMP10,GPX2,IKZF4,PARVB,PLA2G5,SH2D1B,PKDREJ
TF	Factor: ZF5; motif: GSGCGCGR	TF:M00716	1.292192047085415e-7	6.888672936192885	16223	40	29	60617	COQ4,MIA3,PTER,LRR1,ATXN1,TMEM30A,YTHDC2,MRPL10,DYNLL2,EMC4,OGFOD3,BPNT1,COX6C,RLF,EBF1,ZNF322,BAZ2A,HERC4,MTF2,UCP2,ESCO1,BBS1,FAM83F,IKZF4,IL2RB,ZBTB16,PARVB,PLA2G5,PKDREJ
TF	Factor: GKLF; motif: NNRRGRRNGNSNNN	TF:M07040	1.5732944021135706e-7	6.80319000258331	12801	40	26	60617	NLRP1,MIA3,PTER,LRR1,ATXN1,TMEM30A,MRPL10,DYNLL2,EMC4,OGFOD3,COX6C,RLF,EBF1,BAZ2A,HERC4,MTF2,ESCO1,FAM83F,ZNF366,MMP10,IKZF4,IL2RB,ZBTB16,PARVB,SH2D1B,PKDREJ
TF	Factor: GKLF; motif: NNRRGRRNGNSNNN; match class: 0	TF:M07040_0	1.5732944021135706e-7	6.80319000258331	12801	40	26	60617	NLRP1,MIA3,PTER,LRR1,ATXN1,TMEM30A,MRPL10,DYNLL2,EMC4,OGFOD3,COX6C,RLF,EBF1,BAZ2A,HERC4,MTF2,ESCO1,FAM83F,ZNF366,MMP10,IKZF4,IL2RB,ZBTB16,PARVB,SH2D1B,PKDREJ
TF	Factor: MAZ; motif: GGGMGGGGSSGGGGGGGGGGGG; match class: 0	TF:M09636_0	1.5836826606821105e-7	6.8003318382274776	16373	40	29	60617	NLRP1,COQ4,MIA3,PTER,LRR1,ATXN1,TMEM30A,YTHDC2,MRPL10,DYNLL2,OGFOD3,BPNT1,RLF,EBF1,ZNF322,BAZ2A,HERC4,MTF2,UCP2,ESCO1,BBS1,FAM83F,ZNF366,GPX2,IKZF4,IL2RB,ZBTB16,PARVB,PKDREJ
TF	Factor: MAZ; motif: GGGMGGGGSSGGGGGGGGGGGG	TF:M09636	1.5836826606821105e-7	6.8003318382274776	16373	40	29	60617	NLRP1,COQ4,MIA3,PTER,LRR1,ATXN1,TMEM30A,YTHDC2,MRPL10,DYNLL2,OGFOD3,BPNT1,RLF,EBF1,ZNF322,BAZ2A,HERC4,MTF2,UCP2,ESCO1,BBS1,FAM83F,ZNF366,GPX2,IKZF4,IL2RB,ZBTB16,PARVB,PKDREJ
TF	Factor: Zbtb44; motif: CKGTGA; match class: 0	TF:M05405_0	1.7841812202881577e-7	6.748561036185194	14024	40	27	60617	NLRP1,COQ4,MIA3,PTER,LRR1,TMEM30A,MRPL10,DYNLL2,OGFOD3,COX6C,RLF,EBF1,BAZ2A,MTF2,UCP2,ESCO1,BBS1,TRPV6,ZNF366,GPX2,IKZF4,IL2RB,ZBTB16,PARVB,PLA2G5,SH2D1B,PKDREJ
TF	Factor: Zbtb44; motif: CKGTGA	TF:M05405	1.7841812202881577e-7	6.748561036185194	14024	40	27	60617	NLRP1,COQ4,MIA3,PTER,LRR1,TMEM30A,MRPL10,DYNLL2,OGFOD3,COX6C,RLF,EBF1,BAZ2A,MTF2,UCP2,ESCO1,BBS1,TRPV6,ZNF366,GPX2,IKZF4,IL2RB,ZBTB16,PARVB,PLA2G5,SH2D1B,PKDREJ
TF	Factor: Kaiso; motif: TCTCGCGAG	TF:M04691	1.9349677283880137e-7	6.713326273797463	15273	40	28	60617	NLRP1,COQ4,MIA3,PTER,LRR1,ATXN1,TMEM30A,YTHDC2,MRPL10,EMC4,OGFOD3,BPNT1,COX6C,RLF,BAZ2A,HERC4,MTF2,UCP2,ESCO1,BBS1,FAM83F,TRPV6,ZNF366,GPX2,ZBTB16,PARVB,PLA2G5,SH2D1B
TF	Factor: Kaiso; motif: TCTCGCGAG; match class: 0	TF:M04691_0	1.9349677283880137e-7	6.713326273797463	15273	40	28	60617	NLRP1,COQ4,MIA3,PTER,LRR1,ATXN1,TMEM30A,YTHDC2,MRPL10,EMC4,OGFOD3,BPNT1,COX6C,RLF,BAZ2A,HERC4,MTF2,UCP2,ESCO1,BBS1,FAM83F,TRPV6,ZNF366,GPX2,ZBTB16,PARVB,PLA2G5,SH2D1B
TF	Factor: KLF15; motif: RCCMCRCCCMCN	TF:M12160	1.9846559665065676e-7	6.702314765876716	12966	40	26	60617	NLRP1,COQ4,MIA3,PTER,ATXN1,TMEM30A,MRPL10,DYNLL2,EMC4,OGFOD3,BPNT1,COX6C,RLF,ZNF322,BAZ2A,HERC4,MTF2,UCP2,ESCO1,BBS1,FAM83F,IKZF4,IL2RB,ZBTB16,PLA2G5,SH2D1B
TF	Factor: KLF15; motif: RCCMCRCCCMCN; match class: 0	TF:M12160_0	1.9846559665065676e-7	6.702314765876716	12966	40	26	60617	NLRP1,COQ4,MIA3,PTER,ATXN1,TMEM30A,MRPL10,DYNLL2,EMC4,OGFOD3,BPNT1,COX6C,RLF,ZNF322,BAZ2A,HERC4,MTF2,UCP2,ESCO1,BBS1,FAM83F,IKZF4,IL2RB,ZBTB16,PLA2G5,SH2D1B
TF	Factor: Sox-18; motif: CAAWGBB; match class: 1	TF:M03848_1	2.112311049280323e-7	6.675242129206687	13006	40	26	60617	NLRP1,MIA3,ATXN1,TMEM30A,YTHDC2,MRPL10,DYNLL2,EMC4,BPNT1,COX6C,RLF,EBF1,ZNF322,BAZ2A,HERC4,MTF2,UCP2,ESCO1,BBS1,TRPV6,ZNF366,IL2RB,PARVB,PLA2G5,SH2D1B,PKDREJ
TF	Factor: GTF2IRD1-isoform2; motif: GGGATTRNR	TF:M01229	2.180794649767035e-7	6.661385226980561	15370	40	28	60617	COQ4,MIA3,PTER,LRR1,ATXN1,TMEM30A,MRPL10,EMC4,OGFOD3,BPNT1,RLF,ZNF322,BAZ2A,MTF2,UCP2,ESCO1,BBS1,FAM83F,TRPV6,ZNF366,MMP10,GPX2,IKZF4,IL2RB,PARVB,PLA2G5,SH2D1B,PKDREJ
TF	Factor: GTF2IRD1-isoform2; motif: GGGATTRNR; match class: 0	TF:M01229_0	2.180794649767035e-7	6.661385226980561	15370	40	28	60617	COQ4,MIA3,PTER,LRR1,ATXN1,TMEM30A,MRPL10,EMC4,OGFOD3,BPNT1,RLF,ZNF322,BAZ2A,MTF2,UCP2,ESCO1,BBS1,FAM83F,TRPV6,ZNF366,MMP10,GPX2,IKZF4,IL2RB,PARVB,PLA2G5,SH2D1B,PKDREJ
TF	Factor: TEL1; motif: CNCGGAANNN	TF:M02070	2.2938870938521994e-7	6.639427962077163	10935	40	24	60617	COQ4,PTER,LRR1,ATXN1,TMEM30A,DYNLL2,EMC4,OGFOD3,BPNT1,COX6C,RLF,ZNF322,BAZ2A,HERC4,UCP2,ESCO1,BBS1,FAM83F,TRPV6,GPX2,IKZF4,IL2RB,ZBTB16,SH2D1B
TF	Factor: TEL1; motif: CNCGGAANNN; match class: 0	TF:M02070_0	2.2938870938521994e-7	6.639427962077163	10935	40	24	60617	COQ4,PTER,LRR1,ATXN1,TMEM30A,DYNLL2,EMC4,OGFOD3,BPNT1,COX6C,RLF,ZNF322,BAZ2A,HERC4,UCP2,ESCO1,BBS1,FAM83F,TRPV6,GPX2,IKZF4,IL2RB,ZBTB16,SH2D1B
TF	Factor: HSF4; motif: CTGCMRN; match class: 0	TF:M07322_0	2.4540465632606884e-7	6.610117201195271	16719	40	29	60617	NLRP1,MIA3,PTER,LRR1,ATXN1,TMEM30A,YTHDC2,MRPL10,DYNLL2,BPNT1,COX6C,RLF,EBF1,ZNF322,BAZ2A,MTF2,UCP2,ESCO1,BBS1,FAM83F,TRPV6,ZNF366,MMP10,IKZF4,ZBTB16,PARVB,PLA2G5,SH2D1B,PKDREJ
TF	Factor: HSF4; motif: CTGCMRN	TF:M07322	2.4540465632606884e-7	6.610117201195271	16719	40	29	60617	NLRP1,MIA3,PTER,LRR1,ATXN1,TMEM30A,YTHDC2,MRPL10,DYNLL2,BPNT1,COX6C,RLF,EBF1,ZNF322,BAZ2A,MTF2,UCP2,ESCO1,BBS1,FAM83F,TRPV6,ZNF366,MMP10,IKZF4,ZBTB16,PARVB,PLA2G5,SH2D1B,PKDREJ
TF	Factor: GCMa:PEA3; motif: ATRCGGGCGGAAGTR; match class: 0	TF:M08313_0	2.787097243228594e-7	6.55484787826882	15552	40	28	60617	COQ4,PTER,LRR1,ATXN1,YTHDC2,MRPL10,DYNLL2,EMC4,OGFOD3,COX6C,RLF,EBF1,BAZ2A,HERC4,MTF2,UCP2,ESCO1,BBS1,FAM83F,TRPV6,ZNF366,GPX2,IKZF4,IL2RB,ZBTB16,PARVB,PLA2G5,PKDREJ
TF	Factor: GCMa:PEA3; motif: ATRCGGGCGGAAGTR	TF:M08313	2.787097243228594e-7	6.55484787826882	15552	40	28	60617	COQ4,PTER,LRR1,ATXN1,YTHDC2,MRPL10,DYNLL2,EMC4,OGFOD3,COX6C,RLF,EBF1,BAZ2A,HERC4,MTF2,UCP2,ESCO1,BBS1,FAM83F,TRPV6,ZNF366,GPX2,IKZF4,IL2RB,ZBTB16,PARVB,PLA2G5,PKDREJ
TF	Factor: Elk-1:Pax-9; motif: ACCGGAACYACGCWYSANTG; match class: 0	TF:M08226_0	2.909047811775486e-7	6.536249140829384	12132	40	25	60617	NLRP1,COQ4,MIA3,PTER,LRR1,ATXN1,TMEM30A,YTHDC2,MRPL10,DYNLL2,EMC4,OGFOD3,BPNT1,COX6C,RLF,ZNF322,HERC4,BBS1,ZNF366,IL2RB,ZBTB16,PARVB,PLA2G5,SH2D1B,PKDREJ
TF	Factor: Elk-1:Pax-9; motif: ACCGGAACYACGCWYSANTG	TF:M08226	2.909047811775486e-7	6.536249140829384	12132	40	25	60617	NLRP1,COQ4,MIA3,PTER,LRR1,ATXN1,TMEM30A,YTHDC2,MRPL10,DYNLL2,EMC4,OGFOD3,BPNT1,COX6C,RLF,ZNF322,HERC4,BBS1,ZNF366,IL2RB,ZBTB16,PARVB,PLA2G5,SH2D1B,PKDREJ
TF	Factor: Elk-1; motif: GGAAGN	TF:M03819	2.9448407310760853e-7	6.530938188647761	14398	40	27	60617	NLRP1,COQ4,PTER,LRR1,TMEM30A,YTHDC2,MRPL10,DYNLL2,EMC4,BPNT1,COX6C,RLF,ZNF322,BAZ2A,HERC4,MTF2,UCP2,ESCO1,BBS1,FAM83F,ZNF366,GPX2,IKZF4,IL2RB,PARVB,PLA2G5,SH2D1B
TF	Factor: Elk-1; motif: GGAAGN; match class: 0	TF:M03819_0	2.9448407310760853e-7	6.530938188647761	14398	40	27	60617	NLRP1,COQ4,PTER,LRR1,TMEM30A,YTHDC2,MRPL10,DYNLL2,EMC4,BPNT1,COX6C,RLF,ZNF322,BAZ2A,HERC4,MTF2,UCP2,ESCO1,BBS1,FAM83F,ZNF366,GPX2,IKZF4,IL2RB,PARVB,PLA2G5,SH2D1B
TF	Factor: sin3A; motif: TGTCCNNGGTGCTG; match class: 0	TF:M04756_0	3.047831161827013e-7	6.516009094917018	14427	40	27	60617	NLRP1,MIA3,PTER,LRR1,ATXN1,MRPL10,DYNLL2,OGFOD3,BPNT1,COX6C,RLF,EBF1,BAZ2A,HERC4,UCP2,ESCO1,FAM83F,TRPV6,ZNF366,GPX2,IKZF4,IL2RB,ZBTB16,PARVB,PLA2G5,SH2D1B,PKDREJ
TF	Factor: sin3A; motif: TGTCCNNGGTGCTG	TF:M04756	3.047831161827013e-7	6.516009094917018	14427	40	27	60617	NLRP1,MIA3,PTER,LRR1,ATXN1,MRPL10,DYNLL2,OGFOD3,BPNT1,COX6C,RLF,EBF1,BAZ2A,HERC4,UCP2,ESCO1,FAM83F,TRPV6,ZNF366,GPX2,IKZF4,IL2RB,ZBTB16,PARVB,PLA2G5,SH2D1B,PKDREJ
TF	Factor: ZNF333; motif: ATAAT; match class: 0	TF:M01230_0	3.2714150901779534e-7	6.485264347364924	15688	40	28	60617	NLRP1,COQ4,LRR1,TMEM30A,YTHDC2,MRPL10,EMC4,OGFOD3,BPNT1,COX6C,RLF,EBF1,ZNF322,HERC4,MTF2,UCP2,ESCO1,BBS1,FAM83F,TRPV6,ZNF366,MMP10,GPX2,IKZF4,IL2RB,PLA2G5,SH2D1B,PKDREJ
TF	Factor: ZNF333; motif: ATAAT	TF:M01230	3.2714150901779534e-7	6.485264347364924	15688	40	28	60617	NLRP1,COQ4,LRR1,TMEM30A,YTHDC2,MRPL10,EMC4,OGFOD3,BPNT1,COX6C,RLF,EBF1,ZNF322,HERC4,MTF2,UCP2,ESCO1,BBS1,FAM83F,TRPV6,ZNF366,MMP10,GPX2,IKZF4,IL2RB,PLA2G5,SH2D1B,PKDREJ
TF	Factor: Sox-4; motif: AACAAA	TF:M03849	3.4034980340432565e-7	6.468074495920089	14511	40	27	60617	COQ4,MIA3,PTER,LRR1,ATXN1,MRPL10,DYNLL2,EMC4,OGFOD3,BPNT1,COX6C,EBF1,ZNF322,BAZ2A,HERC4,MTF2,UCP2,BBS1,ZNF366,MMP10,GPX2,IKZF4,ZBTB16,PARVB,PLA2G5,SH2D1B,PKDREJ
TF	Factor: Sox-4; motif: AACAAA; match class: 0	TF:M03849_0	3.4034980340432565e-7	6.468074495920089	14511	40	27	60617	COQ4,MIA3,PTER,LRR1,ATXN1,MRPL10,DYNLL2,EMC4,OGFOD3,BPNT1,COX6C,EBF1,ZNF322,BAZ2A,HERC4,MTF2,UCP2,BBS1,ZNF366,MMP10,GPX2,IKZF4,ZBTB16,PARVB,PLA2G5,SH2D1B,PKDREJ
TF	Factor: E2F-1:Elk-1; motif: SGCGCSNNAMCGGAAGT; match class: 0	TF:M08205_0	3.545000770790553e-7	6.4503836660521285	14544	40	27	60617	COQ4,MIA3,PTER,LRR1,ATXN1,TMEM30A,YTHDC2,MRPL10,DYNLL2,EMC4,OGFOD3,BPNT1,COX6C,RLF,ZNF322,HERC4,MTF2,UCP2,ESCO1,BBS1,FAM83F,GPX2,IKZF4,IL2RB,ZBTB16,PARVB,PKDREJ
TF	Factor: E2F-1:Elk-1; motif: SGCGCSNNAMCGGAAGT	TF:M08205	3.545000770790553e-7	6.4503836660521285	14544	40	27	60617	COQ4,MIA3,PTER,LRR1,ATXN1,TMEM30A,YTHDC2,MRPL10,DYNLL2,EMC4,OGFOD3,BPNT1,COX6C,RLF,ZNF322,HERC4,MTF2,UCP2,ESCO1,BBS1,FAM83F,GPX2,IKZF4,IL2RB,ZBTB16,PARVB,PKDREJ
TF	Factor: GKLF; motif: CCTCCYN; match class: 1	TF:M01835_1	3.6127351110177036e-7	6.442163880126037	10228	40	23	60617	NLRP1,MIA3,LRR1,ATXN1,TMEM30A,YTHDC2,MRPL10,DYNLL2,BPNT1,COX6C,RLF,EBF1,BAZ2A,HERC4,ESCO1,BBS1,ZNF366,MMP10,GPX2,IKZF4,IL2RB,ZBTB16,PLA2G5
TF	Factor: Sox-17; motif: TTGTYY; match class: 0	TF:M03803_0	3.6127351110177036e-7	6.442163880126037	15780	40	28	60617	COQ4,PTER,LRR1,TMEM30A,DYNLL2,EMC4,OGFOD3,BPNT1,COX6C,RLF,EBF1,ZNF322,BAZ2A,HERC4,MTF2,UCP2,BBS1,FAM83F,TRPV6,ZNF366,MMP10,GPX2,IKZF4,IL2RB,PARVB,PLA2G5,SH2D1B,PKDREJ
TF	Factor: Sox-17; motif: TTGTYY	TF:M03803	3.6127351110177036e-7	6.442163880126037	15780	40	28	60617	COQ4,PTER,LRR1,TMEM30A,DYNLL2,EMC4,OGFOD3,BPNT1,COX6C,RLF,EBF1,ZNF322,BAZ2A,HERC4,MTF2,UCP2,BBS1,FAM83F,TRPV6,ZNF366,MMP10,GPX2,IKZF4,IL2RB,PARVB,PLA2G5,SH2D1B,PKDREJ
TF	Factor: Pax-3; motif: NNNNNNCGTCACGSTYNNNNN; match class: 0	TF:M00327_0	3.7305241664264707e-7	6.428230142295032	13434	40	26	60617	NLRP1,COQ4,MIA3,PTER,LRR1,TMEM30A,YTHDC2,MRPL10,DYNLL2,BPNT1,COX6C,RLF,BAZ2A,HERC4,MTF2,UCP2,ESCO1,BBS1,FAM83F,TRPV6,GPX2,IL2RB,ZBTB16,PARVB,PLA2G5,PKDREJ
TF	Factor: Pax-3; motif: NNNNNNCGTCACGSTYNNNNN	TF:M00327	3.7305241664264707e-7	6.428230142295032	13434	40	26	60617	NLRP1,COQ4,MIA3,PTER,LRR1,TMEM30A,YTHDC2,MRPL10,DYNLL2,BPNT1,COX6C,RLF,BAZ2A,HERC4,MTF2,UCP2,ESCO1,BBS1,FAM83F,TRPV6,GPX2,IL2RB,ZBTB16,PARVB,PLA2G5,PKDREJ
TF	Factor: Egr-1; motif: GCGCATGCG; match class: 0	TF:M04869_0	3.9577183346520816e-7	6.402555117168308	11304	40	24	60617	COQ4,MIA3,LRR1,ATXN1,TMEM30A,YTHDC2,MRPL10,DYNLL2,OGFOD3,BPNT1,COX6C,RLF,EBF1,ZNF322,HERC4,UCP2,ESCO1,BBS1,FAM83F,TRPV6,IKZF4,ZBTB16,PARVB,PKDREJ
TF	Factor: Egr-1; motif: GCGCATGCG	TF:M04869	3.9577183346520816e-7	6.402555117168308	11304	40	24	60617	COQ4,MIA3,LRR1,ATXN1,TMEM30A,YTHDC2,MRPL10,DYNLL2,OGFOD3,BPNT1,COX6C,RLF,EBF1,ZNF322,HERC4,UCP2,ESCO1,BBS1,FAM83F,TRPV6,IKZF4,ZBTB16,PARVB,PKDREJ
TF	Factor: E2F-2; motif: NWTTTGGCGCCAWWNN	TF:M11530	4.314910575745908e-7	6.365028200380412	14701	40	27	60617	NLRP1,COQ4,MIA3,PTER,LRR1,ATXN1,TMEM30A,YTHDC2,MRPL10,DYNLL2,EMC4,OGFOD3,BPNT1,COX6C,RLF,EBF1,ZNF322,BAZ2A,HERC4,UCP2,ESCO1,BBS1,FAM83F,GPX2,ZBTB16,PARVB,PKDREJ
TF	Factor: E2F-2; motif: NWTTTGGCGCCAWWNN; match class: 0	TF:M11530_0	4.314910575745908e-7	6.365028200380412	14701	40	27	60617	NLRP1,COQ4,MIA3,PTER,LRR1,ATXN1,TMEM30A,YTHDC2,MRPL10,DYNLL2,EMC4,OGFOD3,BPNT1,COX6C,RLF,EBF1,ZNF322,BAZ2A,HERC4,UCP2,ESCO1,BBS1,FAM83F,GPX2,ZBTB16,PARVB,PKDREJ
TF	Factor: RUNX2; motif: WRACCGCANWAACCGCAN	TF:M04107	4.6851900854052e-7	6.329272784420196	12478	40	25	60617	NLRP1,COQ4,MIA3,PTER,LRR1,ATXN1,TMEM30A,YTHDC2,MRPL10,DYNLL2,OGFOD3,BPNT1,COX6C,RLF,EBF1,HERC4,MTF2,UCP2,ESCO1,BBS1,FAM83F,IKZF4,IL2RB,ZBTB16,PKDREJ
TF	Factor: Pax-4; motif: DTTTTCCACCN	TF:M04624	4.6851900854052e-7	6.329272784420196	15993	40	28	60617	NLRP1,MIA3,PTER,LRR1,TMEM30A,YTHDC2,MRPL10,EMC4,OGFOD3,BPNT1,COX6C,RLF,ZNF322,BAZ2A,HERC4,MTF2,UCP2,ESCO1,BBS1,FAM83F,TRPV6,ZNF366,MMP10,GPX2,IL2RB,ZBTB16,PARVB,SH2D1B
TF	Factor: Pax-4; motif: DTTTTCCACCN; match class: 0	TF:M04624_0	4.6851900854052e-7	6.329272784420196	15993	40	28	60617	NLRP1,MIA3,PTER,LRR1,TMEM30A,YTHDC2,MRPL10,EMC4,OGFOD3,BPNT1,COX6C,RLF,ZNF322,BAZ2A,HERC4,MTF2,UCP2,ESCO1,BBS1,FAM83F,TRPV6,ZNF366,MMP10,GPX2,IL2RB,ZBTB16,PARVB,SH2D1B
TF	Factor: ZF5; motif: NRNGNGCGCGCWN; match class: 1	TF:M00333_1	4.6851900854052e-7	6.329272784420196	12482	40	25	60617	COQ4,MIA3,LRR1,ATXN1,YTHDC2,MRPL10,DYNLL2,EMC4,OGFOD3,BPNT1,COX6C,RLF,EBF1,ZNF322,HERC4,MTF2,UCP2,ESCO1,BBS1,FAM83F,IKZF4,IL2RB,ZBTB16,PARVB,PKDREJ
TF	Factor: RUNX2; motif: WRACCGCANWAACCGCAN; match class: 0	TF:M04107_0	4.6851900854052e-7	6.329272784420196	12478	40	25	60617	NLRP1,COQ4,MIA3,PTER,LRR1,ATXN1,TMEM30A,YTHDC2,MRPL10,DYNLL2,OGFOD3,BPNT1,COX6C,RLF,EBF1,HERC4,MTF2,UCP2,ESCO1,BBS1,FAM83F,IKZF4,IL2RB,ZBTB16,PKDREJ
TF	Factor: TEF-3:Elf-1; motif: RGAATGCGGAAGTN; match class: 0	TF:M08415_0	4.776217725794951e-7	6.320915883939811	9446	40	22	60617	NLRP1,MIA3,PTER,LRR1,TMEM30A,MRPL10,DYNLL2,OGFOD3,BPNT1,COX6C,RLF,ZNF322,HERC4,MTF2,UCP2,TRPV6,MMP10,IKZF4,ZBTB16,PLA2G5,SH2D1B,PKDREJ
TF	Factor: HOXA13; motif: ATAAMA; match class: 0	TF:M01292_0	4.776217725794951e-7	6.320915883939811	13627	40	26	60617	NLRP1,COQ4,MIA3,PTER,LRR1,TMEM30A,YTHDC2,MRPL10,EMC4,OGFOD3,BPNT1,RLF,EBF1,HERC4,MTF2,UCP2,ESCO1,BBS1,MMP10,GPX2,IKZF4,ZBTB16,PARVB,PLA2G5,SH2D1B,PKDREJ
TF	Factor: HOXA13; motif: ATAAMA	TF:M01292	4.776217725794951e-7	6.320915883939811	13627	40	26	60617	NLRP1,COQ4,MIA3,PTER,LRR1,TMEM30A,YTHDC2,MRPL10,EMC4,OGFOD3,BPNT1,RLF,EBF1,HERC4,MTF2,UCP2,ESCO1,BBS1,MMP10,GPX2,IKZF4,ZBTB16,PARVB,PLA2G5,SH2D1B,PKDREJ
TF	Factor: TEF-3:Elf-1; motif: RGAATGCGGAAGTN	TF:M08415	4.776217725794951e-7	6.320915883939811	9446	40	22	60617	NLRP1,MIA3,PTER,LRR1,TMEM30A,MRPL10,DYNLL2,OGFOD3,BPNT1,COX6C,RLF,ZNF322,HERC4,MTF2,UCP2,TRPV6,MMP10,IKZF4,ZBTB16,PLA2G5,SH2D1B,PKDREJ
TF	Factor: Erg; motif: MCAGGAAA	TF:M07284	4.781276502683817e-7	6.320456140195131	11448	40	24	60617	NLRP1,COQ4,MIA3,PTER,ATXN1,TMEM30A,YTHDC2,MRPL10,DYNLL2,EMC4,COX6C,EBF1,ZNF322,BAZ2A,HERC4,MTF2,UCP2,ESCO1,BBS1,ZNF366,MMP10,GPX2,PARVB,SH2D1B
TF	Factor: Erg; motif: MCAGGAAA; match class: 0	TF:M07284_0	4.781276502683817e-7	6.320456140195131	11448	40	24	60617	NLRP1,COQ4,MIA3,PTER,ATXN1,TMEM30A,YTHDC2,MRPL10,DYNLL2,EMC4,COX6C,EBF1,ZNF322,BAZ2A,HERC4,MTF2,UCP2,ESCO1,BBS1,ZNF366,MMP10,GPX2,PARVB,SH2D1B
TF	Factor: ESRRA; motif: CAAGGTCANNYSAAGGTCA; match class: 0	TF:M04458_0	5.046012231821808e-7	6.297051701062543	11484	40	24	60617	NLRP1,COQ4,PTER,ATXN1,TMEM30A,YTHDC2,MRPL10,DYNLL2,COX6C,RLF,EBF1,ZNF322,BAZ2A,HERC4,UCP2,BBS1,FAM83F,TRPV6,ZNF366,IKZF4,IL2RB,PARVB,PLA2G5,SH2D1B
TF	Factor: ESRRA; motif: CAAGGTCANNYSAAGGTCA	TF:M04458	5.046012231821808e-7	6.297051701062543	11484	40	24	60617	NLRP1,COQ4,PTER,ATXN1,TMEM30A,YTHDC2,MRPL10,DYNLL2,COX6C,RLF,EBF1,ZNF322,BAZ2A,HERC4,UCP2,BBS1,FAM83F,TRPV6,ZNF366,IKZF4,IL2RB,PARVB,PLA2G5,SH2D1B
TF	Factor: JunD; motif: NRTGACGTCATS	TF:M11270	5.205981810313644e-7	6.283497353647877	9505	40	22	60617	NLRP1,COQ4,PTER,ATXN1,YTHDC2,MRPL10,DYNLL2,EMC4,COX6C,RLF,EBF1,ZNF322,BAZ2A,HERC4,UCP2,FAM83F,TRPV6,GPX2,IKZF4,PARVB,SH2D1B,PKDREJ
TF	Factor: JunD; motif: NRTGACGTCATS; match class: 0	TF:M11270_0	5.205981810313644e-7	6.283497353647877	9505	40	22	60617	NLRP1,COQ4,PTER,ATXN1,YTHDC2,MRPL10,DYNLL2,EMC4,COX6C,RLF,EBF1,ZNF322,BAZ2A,HERC4,UCP2,FAM83F,TRPV6,GPX2,IKZF4,PARVB,SH2D1B,PKDREJ
TF	Factor: GTF2IRD1-isoform2; motif: GGGATTRNR; match class: 1	TF:M01229_1	5.325135420545027e-7	6.273669343448357	9519	40	22	60617	COQ4,MIA3,LRR1,ATXN1,TMEM30A,MRPL10,EMC4,OGFOD3,BPNT1,RLF,BAZ2A,UCP2,ESCO1,BBS1,FAM83F,ZNF366,MMP10,IKZF4,PARVB,PLA2G5,SH2D1B,PKDREJ
TF	Factor: AP-2; motif: SNNNCCNCAGGCN	TF:M00915	7.062518656264878e-7	6.1510403919438765	9668	40	22	60617	NLRP1,COQ4,MIA3,PTER,LRR1,ATXN1,MRPL10,DYNLL2,EMC4,COX6C,RLF,EBF1,ZNF322,BAZ2A,HERC4,UCP2,BBS1,FAM83F,IKZF4,IL2RB,ZBTB16,PLA2G5
TF	Factor: AP-2; motif: SNNNCCNCAGGCN; match class: 0	TF:M00915_0	7.062518656264878e-7	6.1510403919438765	9668	40	22	60617	NLRP1,COQ4,MIA3,PTER,LRR1,ATXN1,MRPL10,DYNLL2,EMC4,COX6C,RLF,EBF1,ZNF322,BAZ2A,HERC4,UCP2,BBS1,FAM83F,IKZF4,IL2RB,ZBTB16,PLA2G5
TF	Factor: p63; motif: NNRCAWGYCTGGRCWTGYN	TF:M09643	7.227149940059693e-7	6.141032934978266	4025	40	15	60617	NLRP1,MIA3,PTER,DYNLL2,EMC4,BAZ2A,HERC4,MTF2,BBS1,TRPV6,ZNF366,GPX2,IL2RB,ZBTB16,SH2D1B
TF	Factor: p63; motif: NNRCAWGYCTGGRCWTGYN; match class: 0	TF:M09643_0	7.227149940059693e-7	6.141032934978266	4025	40	15	60617	NLRP1,MIA3,PTER,DYNLL2,EMC4,BAZ2A,HERC4,MTF2,BBS1,TRPV6,ZNF366,GPX2,IL2RB,ZBTB16,SH2D1B
TF	Factor: Elf-1; motif: AGGAAG; match class: 1	TF:M01266_1	7.358309010296381e-7	6.133221978036741	13939	40	26	60617	NLRP1,MIA3,PTER,LRR1,YTHDC2,MRPL10,DYNLL2,EMC4,BPNT1,COX6C,EBF1,ZNF322,BAZ2A,MTF2,UCP2,ESCO1,BBS1,FAM83F,TRPV6,ZNF366,GPX2,IL2RB,ZBTB16,PARVB,PLA2G5,SH2D1B
TF	Factor: PU.1; motif: AGGAAG; match class: 1	TF:M02031_1	7.358309010296381e-7	6.133221978036741	13939	40	26	60617	NLRP1,MIA3,PTER,LRR1,YTHDC2,MRPL10,DYNLL2,EMC4,BPNT1,COX6C,EBF1,ZNF322,BAZ2A,MTF2,UCP2,ESCO1,BBS1,FAM83F,TRPV6,ZNF366,GPX2,IL2RB,ZBTB16,PARVB,PLA2G5,SH2D1B
TF	Factor: T3R-beta; motif: RTGACCTYACRTGACCTYA	TF:M11819	7.530201308496469e-7	6.123193413440661	7019	40	19	60617	NLRP1,YTHDC2,MRPL10,DYNLL2,EMC4,OGFOD3,BPNT1,COX6C,RLF,BAZ2A,UCP2,BBS1,FAM83F,GPX2,IKZF4,IL2RB,PARVB,PLA2G5,PKDREJ
TF	Factor: rfx3:SREBP-2; motif: ATGGYAACRTCACGTGAY; match class: 0	TF:M08412_0	7.530201308496469e-7	6.123193413440661	10712	40	23	60617	COQ4,MIA3,PTER,TMEM30A,YTHDC2,MRPL10,EMC4,BPNT1,COX6C,RLF,EBF1,HERC4,UCP2,ESCO1,FAM83F,TRPV6,ZNF366,GPX2,IKZF4,IL2RB,PARVB,SH2D1B,PKDREJ
TF	Factor: rfx3:SREBP-2; motif: ATGGYAACRTCACGTGAY	TF:M08412	7.530201308496469e-7	6.123193413440661	10712	40	23	60617	COQ4,MIA3,PTER,TMEM30A,YTHDC2,MRPL10,EMC4,BPNT1,COX6C,RLF,EBF1,HERC4,UCP2,ESCO1,FAM83F,TRPV6,ZNF366,GPX2,IKZF4,IL2RB,PARVB,SH2D1B,PKDREJ
TF	Factor: T3R-beta; motif: RTGACCTYACRTGACCTYA; match class: 0	TF:M11819_0	7.530201308496469e-7	6.123193413440661	7019	40	19	60617	NLRP1,YTHDC2,MRPL10,DYNLL2,EMC4,OGFOD3,BPNT1,COX6C,RLF,BAZ2A,UCP2,BBS1,FAM83F,GPX2,IKZF4,IL2RB,PARVB,PLA2G5,PKDREJ
TF	Factor: ZNF692; motif: SYNGGSCCCASCCNC; match class: 0	TF:M09734_0	7.975146066985568e-7	6.098261353975497	11793	40	24	60617	NLRP1,COQ4,MIA3,PTER,ATXN1,TMEM30A,DYNLL2,OGFOD3,BPNT1,COX6C,RLF,EBF1,ZNF322,BAZ2A,HERC4,MTF2,UCP2,ESCO1,BBS1,FAM83F,TRPV6,GPX2,IKZF4,ZBTB16
TF	Factor: ZNF692; motif: SYNGGSCCCASCCNC	TF:M09734	7.975146066985568e-7	6.098261353975497	11793	40	24	60617	NLRP1,COQ4,MIA3,PTER,ATXN1,TMEM30A,DYNLL2,OGFOD3,BPNT1,COX6C,RLF,EBF1,ZNF322,BAZ2A,HERC4,MTF2,UCP2,ESCO1,BBS1,FAM83F,TRPV6,GPX2,IKZF4,ZBTB16
TF	Factor: Erg; motif: NRRSAGGAAGNGG; match class: 0	TF:M09907_0	7.975146066985568e-7	6.098261353975497	11790	40	24	60617	NLRP1,MIA3,PTER,LRR1,MRPL10,DYNLL2,BPNT1,COX6C,EBF1,ZNF322,BAZ2A,MTF2,UCP2,ESCO1,FAM83F,TRPV6,ZNF366,MMP10,GPX2,IL2RB,ZBTB16,PARVB,PLA2G5,SH2D1B
TF	Factor: Erg; motif: NRRSAGGAAGNGG	TF:M09907	7.975146066985568e-7	6.098261353975497	11790	40	24	60617	NLRP1,MIA3,PTER,LRR1,MRPL10,DYNLL2,BPNT1,COX6C,EBF1,ZNF322,BAZ2A,MTF2,UCP2,ESCO1,FAM83F,TRPV6,ZNF366,MMP10,GPX2,IL2RB,ZBTB16,PARVB,PLA2G5,SH2D1B
TF	Factor: AP-2gamma:Elk-1; motif: NGCCKNRGGSGRCGGAAGTG	TF:M08441	8.54207596959996e-7	6.068436570461134	16495	40	28	60617	NLRP1,COQ4,MIA3,LRR1,ATXN1,TMEM30A,YTHDC2,MRPL10,DYNLL2,EMC4,OGFOD3,COX6C,RLF,EBF1,ZNF322,BAZ2A,HERC4,MTF2,UCP2,ESCO1,BBS1,FAM83F,TRPV6,GPX2,IKZF4,IL2RB,ZBTB16,PKDREJ
TF	Factor: AP-2gamma:Elk-1; motif: NGCCKNRGGSGRCGGAAGTG; match class: 0	TF:M08441_0	8.54207596959996e-7	6.068436570461134	16495	40	28	60617	NLRP1,COQ4,MIA3,LRR1,ATXN1,TMEM30A,YTHDC2,MRPL10,DYNLL2,EMC4,OGFOD3,COX6C,RLF,EBF1,ZNF322,BAZ2A,HERC4,MTF2,UCP2,ESCO1,BBS1,FAM83F,TRPV6,GPX2,IKZF4,IL2RB,ZBTB16,PKDREJ
TF	Factor: TCF-1; motif: ACATCGRGRCGCTGW	TF:M11603	8.671644718328689e-7	6.0618985237058425	16512	40	28	60617	NLRP1,COQ4,MIA3,PTER,LRR1,ATXN1,TMEM30A,MRPL10,DYNLL2,OGFOD3,BPNT1,COX6C,RLF,EBF1,BAZ2A,HERC4,MTF2,UCP2,ESCO1,BBS1,FAM83F,TRPV6,IKZF4,ZBTB16,PARVB,PLA2G5,SH2D1B,PKDREJ
TF	Factor: TCF-1; motif: ACATCGRGRCGCTGW; match class: 0	TF:M11603_0	8.671644718328689e-7	6.0618985237058425	16512	40	28	60617	NLRP1,COQ4,MIA3,PTER,LRR1,ATXN1,TMEM30A,MRPL10,DYNLL2,OGFOD3,BPNT1,COX6C,RLF,EBF1,BAZ2A,HERC4,MTF2,UCP2,ESCO1,BBS1,FAM83F,TRPV6,IKZF4,ZBTB16,PARVB,PLA2G5,SH2D1B,PKDREJ
TF	Factor: c-Myb; motif: NNWGRCAGTTRN; match class: 0	TF:M09990_0	8.703273588287363e-7	6.060317364172035	10823	40	23	60617	NLRP1,COQ4,MIA3,PTER,LRR1,ATXN1,YTHDC2,MRPL10,EMC4,OGFOD3,BPNT1,RLF,EBF1,ZNF322,HERC4,MTF2,UCP2,BBS1,FAM83F,TRPV6,ZNF366,PARVB,PKDREJ
TF	Factor: c-Myb; motif: NNWGRCAGTTRN	TF:M09990	8.703273588287363e-7	6.060317364172035	10823	40	23	60617	NLRP1,COQ4,MIA3,PTER,LRR1,ATXN1,YTHDC2,MRPL10,EMC4,OGFOD3,BPNT1,RLF,EBF1,ZNF322,HERC4,MTF2,UCP2,BBS1,FAM83F,TRPV6,ZNF366,PARVB,PKDREJ
TF	Factor: ETF; motif: CCCCGCCCCYN	TF:M07039	8.703273588287363e-7	6.060317364172035	16523	40	28	60617	NLRP1,COQ4,MIA3,PTER,LRR1,ATXN1,TMEM30A,YTHDC2,DYNLL2,OGFOD3,COX6C,RLF,EBF1,ZNF322,BAZ2A,HERC4,MTF2,UCP2,ESCO1,BBS1,FAM83F,TRPV6,MMP10,GPX2,IKZF4,IL2RB,ZBTB16,PLA2G5
TF	Factor: ETF; motif: CCCCGCCCCYN; match class: 0	TF:M07039_0	8.703273588287363e-7	6.060317364172035	16523	40	28	60617	NLRP1,COQ4,MIA3,PTER,LRR1,ATXN1,TMEM30A,YTHDC2,DYNLL2,OGFOD3,COX6C,RLF,EBF1,ZNF322,BAZ2A,HERC4,MTF2,UCP2,ESCO1,BBS1,FAM83F,TRPV6,MMP10,GPX2,IKZF4,IL2RB,ZBTB16,PLA2G5
TF	Factor: AP-2gamma; motif: GCCYNCRGSN; match class: 0	TF:M03811_0	9.0409328095671e-7	6.043786758335713	8899	40	21	60617	NLRP1,COQ4,PTER,LRR1,ATXN1,YTHDC2,EMC4,OGFOD3,RLF,EBF1,ZNF322,BAZ2A,MTF2,UCP2,ESCO1,FAM83F,TRPV6,ZNF366,ZBTB16,PLA2G5,PKDREJ
TF	Factor: AP-2gamma; motif: GCCYNCRGSN	TF:M03811	9.0409328095671e-7	6.043786758335713	8899	40	21	60617	NLRP1,COQ4,PTER,LRR1,ATXN1,YTHDC2,EMC4,OGFOD3,RLF,EBF1,ZNF322,BAZ2A,MTF2,UCP2,ESCO1,FAM83F,TRPV6,ZNF366,ZBTB16,PLA2G5,PKDREJ
TF	Factor: MAZ; motif: GGGMGGGGSSGGGGGGGGGGGG; match class: 1	TF:M09636_1	9.702102178696133e-7	6.013134155868456	14176	40	26	60617	NLRP1,COQ4,MIA3,PTER,LRR1,ATXN1,TMEM30A,YTHDC2,MRPL10,DYNLL2,OGFOD3,BPNT1,RLF,EBF1,ZNF322,BAZ2A,HERC4,MTF2,UCP2,ESCO1,BBS1,FAM83F,GPX2,IKZF4,IL2RB,ZBTB16
TF	Factor: c-Ets-2; motif: NACCGGAAGYRCTTCCGGTN; match class: 1	TF:M11417_1	9.702102178696133e-7	6.013134155868456	14175	40	26	60617	NLRP1,COQ4,PTER,LRR1,ATXN1,TMEM30A,YTHDC2,MRPL10,DYNLL2,EMC4,OGFOD3,COX6C,RLF,EBF1,HERC4,MTF2,UCP2,ESCO1,FAM83F,ZNF366,MMP10,IKZF4,IL2RB,ZBTB16,PLA2G5,SH2D1B
TF	Factor: CPBP; motif: GNNRGGGHGGGGNNGGGRN	TF:M09973	9.79633075704072e-7	6.008936560058897	10904	40	23	60617	COQ4,MIA3,PTER,LRR1,ATXN1,TMEM30A,DYNLL2,OGFOD3,RLF,EBF1,ZNF322,BAZ2A,HERC4,UCP2,ESCO1,BBS1,FAM83F,ZNF366,GPX2,IKZF4,IL2RB,ZBTB16,PARVB
TF	Factor: CPBP; motif: GNNRGGGHGGGGNNGGGRN; match class: 0	TF:M09973_0	9.79633075704072e-7	6.008936560058897	10904	40	23	60617	COQ4,MIA3,PTER,LRR1,ATXN1,TMEM30A,DYNLL2,OGFOD3,RLF,EBF1,ZNF322,BAZ2A,HERC4,UCP2,ESCO1,BBS1,FAM83F,ZNF366,GPX2,IKZF4,IL2RB,ZBTB16,PARVB
TF	Factor: ZNF684; motif: MAAGGGGTGGACTGT	TF:M10550	0.0000010032584281096537	5.998587183185311	15404	40	27	60617	NLRP1,MIA3,PTER,ATXN1,TMEM30A,YTHDC2,DYNLL2,EMC4,BPNT1,COX6C,RLF,EBF1,ZNF322,BAZ2A,HERC4,MTF2,UCP2,ESCO1,BBS1,FAM83F,TRPV6,MMP10,IL2RB,ZBTB16,PARVB,PLA2G5,SH2D1B
TF	Factor: ZNF684; motif: MAAGGGGTGGACTGT; match class: 0	TF:M10550_0	0.0000010032584281096537	5.998587183185311	15404	40	27	60617	NLRP1,MIA3,PTER,ATXN1,TMEM30A,YTHDC2,DYNLL2,EMC4,BPNT1,COX6C,RLF,EBF1,ZNF322,BAZ2A,HERC4,MTF2,UCP2,ESCO1,BBS1,FAM83F,TRPV6,MMP10,IL2RB,ZBTB16,PARVB,PLA2G5,SH2D1B
TF	Factor: LHX3; motif: ATTAAW	TF:M02097	0.000001092997993274423	5.961380635406789	12026	40	24	60617	MIA3,PTER,LRR1,ATXN1,TMEM30A,YTHDC2,MRPL10,OGFOD3,BPNT1,COX6C,RLF,EBF1,ZNF322,HERC4,MTF2,UCP2,FAM83F,ZNF366,MMP10,GPX2,IKZF4,IL2RB,PLA2G5,PKDREJ
TF	Factor: LHX3; motif: ATTAAW; match class: 0	TF:M02097_0	0.000001092997993274423	5.961380635406789	12026	40	24	60617	MIA3,PTER,LRR1,ATXN1,TMEM30A,YTHDC2,MRPL10,OGFOD3,BPNT1,COX6C,RLF,EBF1,ZNF322,HERC4,MTF2,UCP2,FAM83F,ZNF366,MMP10,GPX2,IKZF4,IL2RB,PLA2G5,PKDREJ
TF	Factor: MEL1; motif: GATGAG	TF:M08793	0.0000011396083285563814	5.943244385483051	12056	40	24	60617	NLRP1,MIA3,LRR1,ATXN1,TMEM30A,YTHDC2,MRPL10,EMC4,OGFOD3,BPNT1,RLF,EBF1,ZNF322,HERC4,UCP2,BBS1,TRPV6,ZNF366,GPX2,IL2RB,ZBTB16,PARVB,PLA2G5,SH2D1B
TF	Factor: MEL1; motif: GATGAG; match class: 0	TF:M08793_0	0.0000011396083285563814	5.943244385483051	12056	40	24	60617	NLRP1,MIA3,LRR1,ATXN1,TMEM30A,YTHDC2,MRPL10,EMC4,OGFOD3,BPNT1,RLF,EBF1,ZNF322,HERC4,UCP2,BBS1,TRPV6,ZNF366,GPX2,IL2RB,ZBTB16,PARVB,PLA2G5,SH2D1B
TF	Factor: BEN; motif: CAGCGRNV; match class: 1	TF:M01240_1	0.0000014219874749834495	5.84710422890128	13297	40	25	60617	NLRP1,COQ4,MIA3,PTER,LRR1,ATXN1,TMEM30A,YTHDC2,MRPL10,DYNLL2,EMC4,OGFOD3,COX6C,RLF,EBF1,ZNF322,BAZ2A,HERC4,UCP2,ESCO1,FAM83F,TRPV6,ZBTB16,SH2D1B,PKDREJ
TF	Factor: PEA3; motif: NNCAGGAARNN; match class: 1	TF:M09915_1	0.0000015037142709590276	5.82283467859453	5749	40	17	60617	NLRP1,MIA3,PTER,DYNLL2,EMC4,COX6C,ZNF322,BAZ2A,MTF2,UCP2,ESCO1,GPX2,IL2RB,ZBTB16,PARVB,PLA2G5,SH2D1B
TF	Factor: E2F-2; motif: GCGCGCGCGYW; match class: 0	TF:M11531_0	0.0000015179658411265126	5.81873800128453	13352	40	25	60617	COQ4,MIA3,LRR1,ATXN1,TMEM30A,YTHDC2,MRPL10,DYNLL2,EMC4,OGFOD3,BPNT1,COX6C,RLF,EBF1,ZNF322,HERC4,MTF2,UCP2,ESCO1,FAM83F,IKZF4,IL2RB,ZBTB16,PARVB,PKDREJ
TF	Factor: E2F-2; motif: GCGCGCGCGYW	TF:M11531	0.0000015179658411265126	5.81873800128453	13352	40	25	60617	COQ4,MIA3,LRR1,ATXN1,TMEM30A,YTHDC2,MRPL10,DYNLL2,EMC4,OGFOD3,BPNT1,COX6C,RLF,EBF1,ZNF322,HERC4,MTF2,UCP2,ESCO1,FAM83F,IKZF4,IL2RB,ZBTB16,PARVB,PKDREJ
TF	Factor: MEL1; motif: GARGAT	TF:M08794	0.0000015179658411265126	5.81873800128453	11180	40	23	60617	COQ4,MIA3,TMEM30A,YTHDC2,MRPL10,EMC4,COX6C,RLF,EBF1,ZNF322,BAZ2A,HERC4,UCP2,ESCO1,BBS1,TRPV6,ZNF366,MMP10,GPX2,IKZF4,PARVB,PLA2G5,SH2D1B
TF	Factor: MEL1; motif: GARGAT; match class: 0	TF:M08794_0	0.0000015179658411265126	5.81873800128453	11180	40	23	60617	COQ4,MIA3,TMEM30A,YTHDC2,MRPL10,EMC4,COX6C,RLF,EBF1,ZNF322,BAZ2A,HERC4,UCP2,ESCO1,BBS1,TRPV6,ZNF366,MMP10,GPX2,IKZF4,PARVB,PLA2G5,SH2D1B
TF	Factor: AP-4; motif: AWCAGCTGWT; match class: 0	TF:M11206_0	0.0000015612968690927715	5.8065145111908505	7408	40	19	60617	NLRP1,PTER,LRR1,ATXN1,MRPL10,EMC4,OGFOD3,BPNT1,COX6C,RLF,EBF1,BAZ2A,UCP2,ESCO1,FAM83F,TRPV6,PLA2G5,SH2D1B,PKDREJ
TF	Factor: AP-4; motif: AWCAGCTGWT; match class: 1	TF:M11206_1	0.0000015612968690927715	5.8065145111908505	7408	40	19	60617	NLRP1,PTER,LRR1,ATXN1,MRPL10,EMC4,OGFOD3,BPNT1,COX6C,RLF,EBF1,BAZ2A,UCP2,ESCO1,FAM83F,TRPV6,PLA2G5,SH2D1B,PKDREJ
TF	Factor: AP-4; motif: AWCAGCTGWT	TF:M11206	0.0000015612968690927715	5.8065145111908505	7408	40	19	60617	NLRP1,PTER,LRR1,ATXN1,MRPL10,EMC4,OGFOD3,BPNT1,COX6C,RLF,EBF1,BAZ2A,UCP2,ESCO1,FAM83F,TRPV6,PLA2G5,SH2D1B,PKDREJ
TF	Factor: E2F-1; motif: WWTGGCGCCAAA	TF:M04515	0.000001685084165139515	5.7733784024823755	13432	40	25	60617	NLRP1,COQ4,MIA3,PTER,LRR1,ATXN1,TMEM30A,YTHDC2,DYNLL2,EMC4,OGFOD3,BPNT1,RLF,EBF1,ZNF322,BAZ2A,HERC4,UCP2,ESCO1,BBS1,FAM83F,GPX2,ZBTB16,PARVB,PKDREJ
TF	Factor: E2F-1; motif: WWTGGCGCCAAA; match class: 0	TF:M04515_0	0.000001685084165139515	5.7733784024823755	13432	40	25	60617	NLRP1,COQ4,MIA3,PTER,LRR1,ATXN1,TMEM30A,YTHDC2,DYNLL2,EMC4,OGFOD3,BPNT1,RLF,EBF1,ZNF322,BAZ2A,HERC4,UCP2,ESCO1,BBS1,FAM83F,GPX2,ZBTB16,PARVB,PKDREJ
TF	Factor: Pax-6; motif: NNNNTTCACGCWTGANTKNNN; match class: 0	TF:M00097_0	0.000001732771538247556	5.76125869419264	11276	40	23	60617	COQ4,MIA3,PTER,LRR1,ATXN1,TMEM30A,MRPL10,DYNLL2,EMC4,OGFOD3,BPNT1,COX6C,RLF,EBF1,ZNF322,UCP2,ESCO1,BBS1,MMP10,GPX2,PLA2G5,SH2D1B,PKDREJ
TF	Factor: Pax-6; motif: NNNNTTCACGCWTGANTKNNN	TF:M00097	0.000001732771538247556	5.76125869419264	11276	40	23	60617	COQ4,MIA3,PTER,LRR1,ATXN1,TMEM30A,MRPL10,DYNLL2,EMC4,OGFOD3,BPNT1,COX6C,RLF,EBF1,ZNF322,UCP2,ESCO1,BBS1,MMP10,GPX2,PLA2G5,SH2D1B,PKDREJ
TF	Factor: PARP; motif: TTTCYN; match class: 1	TF:M02027_1	0.0000017452316175927133	5.758146927692057	12349	40	24	60617	COQ4,LRR1,TMEM30A,YTHDC2,MRPL10,DYNLL2,EMC4,OGFOD3,BPNT1,COX6C,RLF,EBF1,ZNF322,HERC4,MTF2,UCP2,TRPV6,ZNF366,MMP10,IKZF4,PARVB,PLA2G5,SH2D1B,PKDREJ
TF	Factor: ESE-1; motif: SATKGCGGATGCN; match class: 0	TF:M11381_0	0.0000018298369382220541	5.737587609715264	15876	40	27	60617	NLRP1,MIA3,PTER,LRR1,ATXN1,TMEM30A,YTHDC2,MRPL10,DYNLL2,OGFOD3,RLF,EBF1,ZNF322,BAZ2A,HERC4,MTF2,UCP2,ESCO1,FAM83F,TRPV6,ZNF366,GPX2,IL2RB,ZBTB16,PLA2G5,SH2D1B,PKDREJ
TF	Factor: ESE-1; motif: SATKGCGGATGCN	TF:M11381	0.0000018298369382220541	5.737587609715264	15876	40	27	60617	NLRP1,MIA3,PTER,LRR1,ATXN1,TMEM30A,YTHDC2,MRPL10,DYNLL2,OGFOD3,RLF,EBF1,ZNF322,BAZ2A,HERC4,MTF2,UCP2,ESCO1,FAM83F,TRPV6,ZNF366,GPX2,IL2RB,ZBTB16,PLA2G5,SH2D1B,PKDREJ
TF	Factor: Egr-1; motif: GCGCATGCG; match class: 1	TF:M04869_1	0.0000018298369382220541	5.737587609715264	10295	40	22	60617	COQ4,MIA3,LRR1,ATXN1,TMEM30A,YTHDC2,MRPL10,DYNLL2,OGFOD3,BPNT1,COX6C,RLF,EBF1,ZNF322,HERC4,UCP2,ESCO1,BBS1,FAM83F,IKZF4,ZBTB16,PKDREJ
TF	Factor: E2F-2; motif: NWTTTGGCGCCAWWNN; match class: 1	TF:M11530_1	0.000001948794557414648	5.710233941941351	13544	40	25	60617	NLRP1,COQ4,MIA3,PTER,LRR1,ATXN1,TMEM30A,YTHDC2,MRPL10,DYNLL2,EMC4,OGFOD3,BPNT1,RLF,EBF1,ZNF322,HERC4,UCP2,ESCO1,BBS1,FAM83F,GPX2,ZBTB16,PARVB,PKDREJ
TF	Factor: LHX4; motif: NTCRTTAN; match class: 0	TF:M11008_0	0.0000019991520036148404	5.699154183459961	6698	40	18	60617	PTER,ATXN1,YTHDC2,EMC4,OGFOD3,COX6C,EBF1,ZNF322,HERC4,MTF2,ESCO1,ZNF366,MMP10,GPX2,PARVB,PLA2G5,SH2D1B,PKDREJ
TF	Factor: LHX4; motif: NTCRTTAN	TF:M11008	0.0000019991520036148404	5.699154183459961	6698	40	18	60617	PTER,ATXN1,YTHDC2,EMC4,OGFOD3,COX6C,EBF1,ZNF322,HERC4,MTF2,ESCO1,ZNF366,MMP10,GPX2,PARVB,PLA2G5,SH2D1B,PKDREJ
TF	Factor: TEF-3; motif: GNTATTTTT	TF:M07270	0.0000019991520036148404	5.699154183459961	10352	40	22	60617	NLRP1,PTER,LRR1,ATXN1,YTHDC2,MRPL10,EMC4,OGFOD3,BPNT1,COX6C,RLF,ZNF322,BAZ2A,HERC4,MTF2,BBS1,FAM83F,TRPV6,ZNF366,MMP10,IKZF4,IL2RB
TF	Factor: TEF-3; motif: GNTATTTTT; match class: 0	TF:M07270_0	0.0000019991520036148404	5.699154183459961	10352	40	22	60617	NLRP1,PTER,LRR1,ATXN1,YTHDC2,MRPL10,EMC4,OGFOD3,BPNT1,COX6C,RLF,ZNF322,BAZ2A,HERC4,MTF2,BBS1,FAM83F,TRPV6,ZNF366,MMP10,IKZF4,IL2RB
TF	Factor: FOXO1A; motif: NNNYTGTTTNCN	TF:M09931	0.0000020323880312195794	5.691993371324523	6712	40	18	60617	COQ4,LRR1,ATXN1,MRPL10,DYNLL2,BPNT1,COX6C,EBF1,ZNF322,BAZ2A,MTF2,UCP2,FAM83F,TRPV6,ZNF366,MMP10,IL2RB,SH2D1B
TF	Factor: c-MAF; motif: CNNNCTCAGCA	TF:M03816	0.0000020323880312195794	5.691993371324523	5906	40	17	60617	NLRP1,COQ4,MIA3,LRR1,TMEM30A,DYNLL2,OGFOD3,ZNF322,BAZ2A,TRPV6,GPX2,IKZF4,ZBTB16,PARVB,PLA2G5,SH2D1B,PKDREJ
TF	Factor: c-MAF; motif: CNNNCTCAGCA; match class: 0	TF:M03816_0	0.0000020323880312195794	5.691993371324523	5906	40	17	60617	NLRP1,COQ4,MIA3,LRR1,TMEM30A,DYNLL2,OGFOD3,ZNF322,BAZ2A,TRPV6,GPX2,IKZF4,ZBTB16,PARVB,PLA2G5,SH2D1B,PKDREJ
TF	Factor: FOXO1A; motif: NNNYTGTTTNCN; match class: 0	TF:M09931_0	0.0000020323880312195794	5.691993371324523	6712	40	18	60617	COQ4,LRR1,ATXN1,MRPL10,DYNLL2,BPNT1,COX6C,EBF1,ZNF322,BAZ2A,MTF2,UCP2,FAM83F,TRPV6,ZNF366,MMP10,IL2RB,SH2D1B
TF	Factor: Elk-1; motif: CTTCCKG	TF:M07252	0.000002268219782860884	5.644314866066991	10444	40	22	60617	NLRP1,MIA3,PTER,LRR1,DYNLL2,COX6C,EBF1,ZNF322,BAZ2A,HERC4,MTF2,UCP2,ESCO1,BBS1,FAM83F,GPX2,IL2RB,ZBTB16,PARVB,PLA2G5,SH2D1B,PKDREJ
TF	Factor: Elk-1; motif: CTTCCKG; match class: 0	TF:M07252_0	0.000002268219782860884	5.644314866066991	10444	40	22	60617	NLRP1,MIA3,PTER,LRR1,DYNLL2,COX6C,EBF1,ZNF322,BAZ2A,HERC4,MTF2,UCP2,ESCO1,BBS1,FAM83F,GPX2,IL2RB,ZBTB16,PARVB,PLA2G5,SH2D1B,PKDREJ
TF	Factor: c-Ets-2; motif: CTTCCTG	TF:M01207	0.000002268219782860884	5.644314866066991	10444	40	22	60617	NLRP1,MIA3,PTER,LRR1,DYNLL2,COX6C,EBF1,ZNF322,BAZ2A,HERC4,MTF2,UCP2,ESCO1,BBS1,FAM83F,GPX2,IL2RB,ZBTB16,PARVB,PLA2G5,SH2D1B,PKDREJ
TF	Factor: c-Ets-2; motif: CTTCCTG; match class: 0	TF:M01207_0	0.000002268219782860884	5.644314866066991	10444	40	22	60617	NLRP1,MIA3,PTER,LRR1,DYNLL2,COX6C,EBF1,ZNF322,BAZ2A,HERC4,MTF2,UCP2,ESCO1,BBS1,FAM83F,GPX2,IL2RB,ZBTB16,PARVB,PLA2G5,SH2D1B,PKDREJ
TF	Factor: ELF3; motif: WACCCGGAAGTAN; match class: 0	TF:M03967_0	0.0000025029087018994426	5.601554991775887	7670	40	19	60617	COQ4,MIA3,PTER,LRR1,YTHDC2,MRPL10,EMC4,BPNT1,COX6C,RLF,ZNF322,HERC4,UCP2,ESCO1,FAM83F,TRPV6,IKZF4,PLA2G5,SH2D1B
TF	Factor: ELF3; motif: WACCCGGAAGTAN	TF:M03967	0.0000025029087018994426	5.601554991775887	7670	40	19	60617	COQ4,MIA3,PTER,LRR1,YTHDC2,MRPL10,EMC4,BPNT1,COX6C,RLF,ZNF322,HERC4,UCP2,ESCO1,FAM83F,TRPV6,IKZF4,PLA2G5,SH2D1B
TF	Factor: TCF-1; motif: ACATCGRGRCGCTGW; match class: 0	TF:M11601_0	0.0000025960989266876744	5.585678762373987	14948	40	26	60617	COQ4,MIA3,PTER,LRR1,ATXN1,TMEM30A,MRPL10,DYNLL2,OGFOD3,BPNT1,COX6C,RLF,EBF1,BAZ2A,HERC4,MTF2,UCP2,BBS1,FAM83F,TRPV6,IKZF4,ZBTB16,PARVB,PLA2G5,SH2D1B,PKDREJ
TF	Factor: TCF-1; motif: ACATCGRGRCGCTGW	TF:M11601	0.0000025960989266876744	5.585678762373987	14948	40	26	60617	COQ4,MIA3,PTER,LRR1,ATXN1,TMEM30A,MRPL10,DYNLL2,OGFOD3,BPNT1,COX6C,RLF,EBF1,BAZ2A,HERC4,MTF2,UCP2,BBS1,FAM83F,TRPV6,IKZF4,ZBTB16,PARVB,PLA2G5,SH2D1B,PKDREJ
TF	Factor: FOXM1; motif: NAGASTGATTA; match class: 0	TF:M04611_0	0.0000026342582828199935	5.579341645735559	9551	40	21	60617	NLRP1,PTER,LRR1,TMEM30A,YTHDC2,MRPL10,DYNLL2,EMC4,OGFOD3,COX6C,RLF,ZNF322,BAZ2A,HERC4,TRPV6,MMP10,IKZF4,ZBTB16,PLA2G5,SH2D1B,PKDREJ
TF	Factor: FOXM1; motif: NAGASTGATTA	TF:M04611	0.0000026342582828199935	5.579341645735559	9551	40	21	60617	NLRP1,PTER,LRR1,TMEM30A,YTHDC2,MRPL10,DYNLL2,EMC4,OGFOD3,COX6C,RLF,ZNF322,BAZ2A,HERC4,TRPV6,MMP10,IKZF4,ZBTB16,PLA2G5,SH2D1B,PKDREJ
TF	Factor: OC-2; motif: TCAATA; match class: 0	TF:M02112_0	0.0000026458588045356776	5.5774333355253765	7709	40	19	60617	NLRP1,COQ4,PTER,LRR1,TMEM30A,YTHDC2,EMC4,OGFOD3,BPNT1,COX6C,RLF,BAZ2A,HERC4,MTF2,BBS1,MMP10,GPX2,IKZF4,SH2D1B
TF	Factor: ZF5; motif: GGSGCGCGS; match class: 1	TF:M10438_1	0.0000026458588045356776	5.5774333355253765	14972	40	26	60617	COQ4,MIA3,PTER,LRR1,ATXN1,TMEM30A,YTHDC2,MRPL10,DYNLL2,EMC4,OGFOD3,BPNT1,COX6C,RLF,EBF1,ZNF322,HERC4,MTF2,UCP2,ESCO1,FAM83F,IKZF4,IL2RB,ZBTB16,PARVB,PKDREJ
TF	Factor: OC-2; motif: TCAATA	TF:M02112	0.0000026458588045356776	5.5774333355253765	7709	40	19	60617	NLRP1,COQ4,PTER,LRR1,TMEM30A,YTHDC2,EMC4,OGFOD3,BPNT1,COX6C,RLF,BAZ2A,HERC4,MTF2,BBS1,MMP10,GPX2,IKZF4,SH2D1B
TF	Factor: ER81; motif: RCCGGAARYN; match class: 0	TF:M02065_0	0.0000026519169284464905	5.576440084370716	12675	40	24	60617	COQ4,MIA3,PTER,LRR1,ATXN1,TMEM30A,YTHDC2,MRPL10,DYNLL2,EMC4,OGFOD3,BPNT1,COX6C,RLF,EBF1,ZNF322,BAZ2A,HERC4,MTF2,ESCO1,BBS1,MMP10,IKZF4,PLA2G5
TF	Factor: ER81; motif: RCCGGAARYN	TF:M02065	0.0000026519169284464905	5.576440084370716	12675	40	24	60617	COQ4,MIA3,PTER,LRR1,ATXN1,TMEM30A,YTHDC2,MRPL10,DYNLL2,EMC4,OGFOD3,BPNT1,COX6C,RLF,EBF1,ZNF322,BAZ2A,HERC4,MTF2,ESCO1,BBS1,MMP10,IKZF4,PLA2G5
TF	Factor: isx; motif: NTCRTTAA; match class: 0	TF:M10956_0	0.0000027084424245338327	5.567280392114076	9581	40	21	60617	PTER,LRR1,ATXN1,TMEM30A,EMC4,OGFOD3,BPNT1,COX6C,EBF1,HERC4,MTF2,ESCO1,BBS1,ZNF366,MMP10,GPX2,IKZF4,PARVB,PLA2G5,SH2D1B,PKDREJ
TF	Factor: isx; motif: NTCRTTAA	TF:M10956	0.0000027084424245338327	5.567280392114076	9581	40	21	60617	PTER,LRR1,ATXN1,TMEM30A,EMC4,OGFOD3,BPNT1,COX6C,EBF1,HERC4,MTF2,ESCO1,BBS1,ZNF366,MMP10,GPX2,IKZF4,PARVB,PLA2G5,SH2D1B,PKDREJ
TF	Factor: Lyl-1; motif: NCAKCTGYTNYCNN; match class: 1	TF:M09977_1	0.0000027084424245338327	5.567280392114076	7729	40	19	60617	NLRP1,COQ4,LRR1,ATXN1,DYNLL2,EMC4,OGFOD3,BPNT1,COX6C,BAZ2A,UCP2,FAM83F,TRPV6,ZNF366,ZBTB16,PARVB,PLA2G5,SH2D1B,PKDREJ
TF	Factor: SRY; motif: AAACWAM; match class: 0	TF:M00148_0	0.000002743217193283033	5.561739805917118	9593	40	21	60617	COQ4,MIA3,PTER,ATXN1,MRPL10,EMC4,OGFOD3,BPNT1,COX6C,EBF1,ZNF322,BAZ2A,HERC4,UCP2,BBS1,ZNF366,MMP10,ZBTB16,PARVB,SH2D1B,PKDREJ
TF	Factor: SRY; motif: AAACWAM	TF:M00148	0.000002743217193283033	5.561739805917118	9593	40	21	60617	COQ4,MIA3,PTER,ATXN1,MRPL10,EMC4,OGFOD3,BPNT1,COX6C,EBF1,ZNF322,BAZ2A,HERC4,UCP2,BBS1,ZNF366,MMP10,ZBTB16,PARVB,SH2D1B,PKDREJ
TF	Factor: AP-4; motif: YCAGCTGNKN	TF:M10097	0.0000029616367418151777	5.5284682107371035	6095	40	17	60617	NLRP1,PTER,LRR1,ATXN1,MRPL10,DYNLL2,OGFOD3,COX6C,RLF,BAZ2A,UCP2,ESCO1,TRPV6,IL2RB,PLA2G5,SH2D1B,PKDREJ
TF	Factor: AP-4; motif: YCAGCTGNKN; match class: 0	TF:M10097_0	0.0000029616367418151777	5.5284682107371035	6095	40	17	60617	NLRP1,PTER,LRR1,ATXN1,MRPL10,DYNLL2,OGFOD3,COX6C,RLF,BAZ2A,UCP2,ESCO1,TRPV6,IL2RB,PLA2G5,SH2D1B,PKDREJ
TF	Factor: Sp1; motif: NGGGGCGGGGN; match class: 0	TF:M07395_0	0.000003188862686905295	5.496364181165707	10682	40	22	60617	COQ4,MIA3,PTER,LRR1,ATXN1,TMEM30A,YTHDC2,DYNLL2,OGFOD3,COX6C,RLF,EBF1,ZNF322,BAZ2A,MTF2,UCP2,BBS1,FAM83F,GPX2,IKZF4,ZBTB16,SH2D1B
TF	Factor: Sp1; motif: NGGGGCGGGGN	TF:M07395	0.000003188862686905295	5.496364181165707	10682	40	22	60617	COQ4,MIA3,PTER,LRR1,ATXN1,TMEM30A,YTHDC2,DYNLL2,OGFOD3,COX6C,RLF,EBF1,ZNF322,BAZ2A,MTF2,UCP2,BBS1,FAM83F,GPX2,IKZF4,ZBTB16,SH2D1B
TF	Factor: AP-4:Fli-1; motif: RSCGGAWRCAGSTGN; match class: 0	TF:M08445_0	0.000003188862686905295	5.496364181165707	9687	40	21	60617	COQ4,MIA3,LRR1,ATXN1,MRPL10,DYNLL2,EMC4,COX6C,EBF1,BAZ2A,UCP2,ESCO1,FAM83F,TRPV6,ZNF366,GPX2,IL2RB,ZBTB16,PARVB,PLA2G5,SH2D1B
TF	Factor: AP-4:Fli-1; motif: RSCGGAWRCAGSTGN	TF:M08445	0.000003188862686905295	5.496364181165707	9687	40	21	60617	COQ4,MIA3,LRR1,ATXN1,MRPL10,DYNLL2,EMC4,COX6C,EBF1,BAZ2A,UCP2,ESCO1,FAM83F,TRPV6,ZNF366,GPX2,IL2RB,ZBTB16,PARVB,PLA2G5,SH2D1B
TF	Factor: DLX2; motif: AMSMCTGACKG	TF:M08873	0.0000032016318865108314	5.494628603349686	7827	40	19	60617	NLRP1,MIA3,ATXN1,TMEM30A,MRPL10,DYNLL2,EMC4,BPNT1,COX6C,EBF1,ZNF322,BAZ2A,UCP2,TRPV6,MMP10,ZBTB16,PLA2G5,SH2D1B,PKDREJ
TF	Factor: DLX2; motif: AMSMCTGACKG; match class: 0	TF:M08873_0	0.0000032016318865108314	5.494628603349686	7827	40	19	60617	NLRP1,MIA3,ATXN1,TMEM30A,MRPL10,DYNLL2,EMC4,BPNT1,COX6C,EBF1,ZNF322,BAZ2A,UCP2,TRPV6,MMP10,ZBTB16,PLA2G5,SH2D1B,PKDREJ
TF	Factor: AP-2gamma:Elk-1; motif: NGCCKNRGGSGRCGGAAGTG; match class: 1	TF:M08441_1	0.000003210251787924418	5.493460903477441	12829	40	24	60617	NLRP1,MIA3,LRR1,ATXN1,TMEM30A,YTHDC2,MRPL10,DYNLL2,OGFOD3,COX6C,RLF,EBF1,BAZ2A,HERC4,MTF2,UCP2,ESCO1,BBS1,FAM83F,TRPV6,IKZF4,IL2RB,ZBTB16,PKDREJ
TF	Factor: Elk-1:OC-2; motif: RCCGGAASCGATCGATNN; match class: 0	TF:M08223_0	0.0000033193423308099966	5.478947955571193	12855	40	24	60617	NLRP1,COQ4,MIA3,PTER,ATXN1,TMEM30A,YTHDC2,MRPL10,DYNLL2,EMC4,BPNT1,COX6C,RLF,EBF1,ZNF322,BAZ2A,HERC4,MTF2,BBS1,FAM83F,TRPV6,MMP10,GPX2,SH2D1B
TF	Factor: Elk-1:OC-2; motif: RCCGGAASCGATCGATNN	TF:M08223	0.0000033193423308099966	5.478947955571193	12855	40	24	60617	NLRP1,COQ4,MIA3,PTER,ATXN1,TMEM30A,YTHDC2,MRPL10,DYNLL2,EMC4,BPNT1,COX6C,RLF,EBF1,ZNF322,BAZ2A,HERC4,MTF2,BBS1,FAM83F,TRPV6,MMP10,GPX2,SH2D1B
TF	Factor: E2F-4; motif: NNTTCCCGCCNN; match class: 0	TF:M04823_0	0.0000033687043516795684	5.472537102425918	12869	40	24	60617	NLRP1,COQ4,MIA3,LRR1,ATXN1,TMEM30A,YTHDC2,MRPL10,DYNLL2,OGFOD3,BPNT1,COX6C,RLF,EBF1,BAZ2A,MTF2,UCP2,ESCO1,FAM83F,IKZF4,IL2RB,ZBTB16,PARVB,PKDREJ
TF	Factor: E2F-4; motif: NNTTCCCGCCNN	TF:M04823	0.0000033687043516795684	5.472537102425918	12869	40	24	60617	NLRP1,COQ4,MIA3,LRR1,ATXN1,TMEM30A,YTHDC2,MRPL10,DYNLL2,OGFOD3,BPNT1,COX6C,RLF,EBF1,BAZ2A,MTF2,UCP2,ESCO1,FAM83F,IKZF4,IL2RB,ZBTB16,PARVB,PKDREJ
TF	Factor: NFATc1; motif: NTTTCCRTNNAYGGAAAN; match class: 1	TF:M11979_1	0.000003398308387916662	5.4687372125495655	8780	40	20	60617	NLRP1,COQ4,MIA3,PTER,LRR1,ATXN1,TMEM30A,YTHDC2,EMC4,BPNT1,RLF,ZNF322,MTF2,UCP2,BBS1,FAM83F,TRPV6,GPX2,PARVB,SH2D1B
TF	Factor: BSX; motif: NNCGTTAN; match class: 0	TF:M10591_0	0.0000034287048987398046	5.4648698920690775	7874	40	19	60617	COQ4,PTER,ATXN1,TMEM30A,EMC4,OGFOD3,BPNT1,COX6C,EBF1,HERC4,MTF2,ESCO1,BBS1,MMP10,IKZF4,PARVB,PLA2G5,SH2D1B,PKDREJ
TF	Factor: BSX; motif: NNCGTTAN	TF:M10591	0.0000034287048987398046	5.4648698920690775	7874	40	19	60617	COQ4,PTER,ATXN1,TMEM30A,EMC4,OGFOD3,BPNT1,COX6C,EBF1,HERC4,MTF2,ESCO1,BBS1,MMP10,IKZF4,PARVB,PLA2G5,SH2D1B,PKDREJ
TF	Factor: LHX4; motif: NNCRTTAN; match class: 0	TF:M11005_0	0.000003509513390699021	5.454753096179365	10770	40	22	60617	COQ4,PTER,LRR1,ATXN1,TMEM30A,EMC4,OGFOD3,BPNT1,COX6C,EBF1,HERC4,MTF2,ESCO1,BBS1,ZNF366,MMP10,GPX2,IKZF4,PARVB,PLA2G5,SH2D1B,PKDREJ
TF	Factor: LF-A1; motif: GGGSTCWR	TF:M00646	0.000003509513390699021	5.454753096179365	12908	40	24	60617	NLRP1,COQ4,MIA3,PTER,LRR1,TMEM30A,MRPL10,DYNLL2,EMC4,OGFOD3,BPNT1,RLF,BAZ2A,BBS1,FAM83F,TRPV6,ZNF366,GPX2,IKZF4,IL2RB,ZBTB16,PARVB,PLA2G5,PKDREJ
TF	Factor: LF-A1; motif: GGGSTCWR; match class: 0	TF:M00646_0	0.000003509513390699021	5.454753096179365	12908	40	24	60617	NLRP1,COQ4,MIA3,PTER,LRR1,TMEM30A,MRPL10,DYNLL2,EMC4,OGFOD3,BPNT1,RLF,BAZ2A,BBS1,FAM83F,TRPV6,ZNF366,GPX2,IKZF4,IL2RB,ZBTB16,PARVB,PLA2G5,PKDREJ
TF	Factor: LHX4; motif: NNCRTTAN	TF:M11005	0.000003509513390699021	5.454753096179365	10770	40	22	60617	COQ4,PTER,LRR1,ATXN1,TMEM30A,EMC4,OGFOD3,BPNT1,COX6C,EBF1,HERC4,MTF2,ESCO1,BBS1,ZNF366,MMP10,GPX2,IKZF4,PARVB,PLA2G5,SH2D1B,PKDREJ
TF	Factor: GCMa:PEA3; motif: ATRCGGGCGGAAGTR; match class: 1	TF:M08313_1	0.000003594985380627536	5.444302871380041	9782	40	21	60617	COQ4,PTER,ATXN1,YTHDC2,MRPL10,DYNLL2,EMC4,OGFOD3,RLF,EBF1,BAZ2A,HERC4,UCP2,ESCO1,BBS1,ZNF366,IKZF4,IL2RB,ZBTB16,PLA2G5,PKDREJ
TF	Factor: ERG; motif: ACCGGAWATCCGGT	TF:M03976	0.0000035984961628841116	5.443878956069206	12937	40	24	60617	NLRP1,COQ4,MIA3,LRR1,ATXN1,TMEM30A,YTHDC2,EMC4,RLF,EBF1,ZNF322,BAZ2A,HERC4,MTF2,ESCO1,FAM83F,TRPV6,GPX2,IKZF4,IL2RB,ZBTB16,PLA2G5,SH2D1B,PKDREJ
TF	Factor: SRY; motif: AACAATNR	TF:M08976	0.0000035984961628841116	5.443878956069206	14079	40	25	60617	COQ4,MIA3,LRR1,ATXN1,TMEM30A,YTHDC2,EMC4,BPNT1,COX6C,EBF1,ZNF322,HERC4,MTF2,UCP2,ESCO1,BBS1,FAM83F,TRPV6,ZNF366,MMP10,GPX2,IL2RB,PARVB,PLA2G5,SH2D1B
TF	Factor: ERG; motif: ACCGGAWATCCGGT; match class: 0	TF:M03976_0	0.0000035984961628841116	5.443878956069206	12937	40	24	60617	NLRP1,COQ4,MIA3,LRR1,ATXN1,TMEM30A,YTHDC2,EMC4,RLF,EBF1,ZNF322,BAZ2A,HERC4,MTF2,ESCO1,FAM83F,TRPV6,GPX2,IKZF4,IL2RB,ZBTB16,PLA2G5,SH2D1B,PKDREJ
TF	Factor: SRY; motif: AACAATNR; match class: 0	TF:M08976_0	0.0000035984961628841116	5.443878956069206	14079	40	25	60617	COQ4,MIA3,LRR1,ATXN1,TMEM30A,YTHDC2,EMC4,BPNT1,COX6C,EBF1,ZNF322,HERC4,MTF2,UCP2,ESCO1,BBS1,FAM83F,TRPV6,ZNF366,MMP10,GPX2,IL2RB,PARVB,PLA2G5,SH2D1B
TF	Factor: MafB; motif: GNTGAC	TF:M01227	0.0000036637693518071943	5.436071874630374	11863	40	23	60617	NLRP1,COQ4,MIA3,LRR1,TMEM30A,YTHDC2,MRPL10,OGFOD3,COX6C,RLF,ZNF322,BAZ2A,HERC4,UCP2,ESCO1,BBS1,FAM83F,ZNF366,MMP10,IL2RB,ZBTB16,PARVB,PKDREJ
TF	Factor: MafB; motif: GNTGAC; match class: 0	TF:M01227_0	0.0000036637693518071943	5.436071874630374	11863	40	23	60617	NLRP1,COQ4,MIA3,LRR1,TMEM30A,YTHDC2,MRPL10,OGFOD3,COX6C,RLF,ZNF322,BAZ2A,HERC4,UCP2,ESCO1,BBS1,FAM83F,ZNF366,MMP10,IL2RB,ZBTB16,PARVB,PKDREJ
TF	Factor: NR1B1; motif: NRGGNCRTGACCTN; match class: 0	TF:M11796_0	0.0000036637693518071943	5.436071874630374	10812	40	22	60617	NLRP1,MIA3,PTER,LRR1,YTHDC2,DYNLL2,OGFOD3,COX6C,RLF,ZNF322,BAZ2A,MTF2,ESCO1,FAM83F,TRPV6,GPX2,IKZF4,IL2RB,ZBTB16,PLA2G5,SH2D1B,PKDREJ
TF	Factor: NR1B1; motif: NRGGNCRTGACCTN	TF:M11796	0.0000036637693518071943	5.436071874630374	10812	40	22	60617	NLRP1,MIA3,PTER,LRR1,YTHDC2,DYNLL2,OGFOD3,COX6C,RLF,ZNF322,BAZ2A,MTF2,ESCO1,FAM83F,TRPV6,GPX2,IKZF4,IL2RB,ZBTB16,PLA2G5,SH2D1B,PKDREJ
TF	Factor: PMX1; motif: TAATHA	TF:M03560	0.000003725279130331166	5.4288411805745245	14116	40	25	60617	NLRP1,MIA3,PTER,LRR1,TMEM30A,YTHDC2,MRPL10,EMC4,OGFOD3,BPNT1,COX6C,RLF,EBF1,ZNF322,HERC4,MTF2,UCP2,FAM83F,TRPV6,ZNF366,MMP10,GPX2,IL2RB,PARVB,PLA2G5
TF	Factor: PMX1; motif: TAATHA; match class: 0	TF:M03560_0	0.000003725279130331166	5.4288411805745245	14116	40	25	60617	NLRP1,MIA3,PTER,LRR1,TMEM30A,YTHDC2,MRPL10,EMC4,OGFOD3,BPNT1,COX6C,RLF,EBF1,ZNF322,HERC4,MTF2,UCP2,FAM83F,TRPV6,ZNF366,MMP10,GPX2,IL2RB,PARVB,PLA2G5
TF	Factor: Erg; motif: NACCGGAARTN	TF:M11396	0.000003876488862149556	5.4115614594989205	10854	40	22	60617	COQ4,PTER,ATXN1,TMEM30A,YTHDC2,MRPL10,DYNLL2,EMC4,OGFOD3,BPNT1,COX6C,RLF,EBF1,ZNF322,BAZ2A,HERC4,MTF2,ESCO1,MMP10,IKZF4,IL2RB,PLA2G5
TF	Factor: Erg; motif: NACCGGAARTN; match class: 0	TF:M11396_0	0.000003876488862149556	5.4115614594989205	10854	40	22	60617	COQ4,PTER,ATXN1,TMEM30A,YTHDC2,MRPL10,DYNLL2,EMC4,OGFOD3,BPNT1,COX6C,RLF,EBF1,ZNF322,BAZ2A,HERC4,MTF2,ESCO1,MMP10,IKZF4,IL2RB,PLA2G5
TF	Factor: ZNF592; motif: NSARNATGGAGKN	TF:M09766	0.0000040464172962331475	5.392929331623	7109	40	18	60617	NLRP1,ATXN1,TMEM30A,YTHDC2,MRPL10,DYNLL2,BPNT1,RLF,BAZ2A,MTF2,UCP2,ESCO1,BBS1,ZNF366,GPX2,IKZF4,ZBTB16,PLA2G5
TF	Factor: ZNF592; motif: NSARNATGGAGKN; match class: 0	TF:M09766_0	0.0000040464172962331475	5.392929331623	7109	40	18	60617	NLRP1,ATXN1,TMEM30A,YTHDC2,MRPL10,DYNLL2,BPNT1,RLF,BAZ2A,MTF2,UCP2,ESCO1,BBS1,ZNF366,GPX2,IKZF4,ZBTB16,PLA2G5
TF	Factor: p300; motif: ACNTCCG; match class: 1	TF:M04826_1	0.000004052836386767811	5.392240928397009	15378	40	26	60617	COQ4,MIA3,PTER,LRR1,ATXN1,TMEM30A,YTHDC2,MRPL10,DYNLL2,EMC4,OGFOD3,BPNT1,COX6C,RLF,EBF1,ZNF322,HERC4,MTF2,UCP2,ESCO1,FAM83F,ZNF366,IKZF4,ZBTB16,PARVB,PKDREJ
TF	Factor: ZF5; motif: GSGCGCGR; match class: 1	TF:M00716_1	0.000004107408025897644	5.386432152614105	14196	40	25	60617	COQ4,MIA3,LRR1,ATXN1,TMEM30A,YTHDC2,DYNLL2,EMC4,OGFOD3,BPNT1,COX6C,RLF,EBF1,ZNF322,HERC4,MTF2,UCP2,ESCO1,BBS1,FAM83F,IKZF4,IL2RB,ZBTB16,PARVB,PKDREJ
TF	Factor: ZBRK1; motif: NGNNNGGTNAWAAAARRGCNG; match class: 1	TF:M10468_1	0.000004196414783399772	5.3771215916799155	4758	40	15	60617	COQ4,PTER,TMEM30A,DYNLL2,EMC4,BPNT1,EBF1,ZNF322,HERC4,BBS1,TRPV6,ZNF366,GPX2,IKZF4,SH2D1B
TF	Factor: NFATc1; motif: NTTTCCRTNNAYGGAAAN; match class: 0	TF:M11979_0	0.000004229135529620224	5.373748396947434	8944	40	20	60617	NLRP1,COQ4,MIA3,PTER,LRR1,ATXN1,TMEM30A,YTHDC2,EMC4,BPNT1,RLF,ZNF322,MTF2,UCP2,BBS1,FAM83F,TRPV6,GPX2,PARVB,SH2D1B
TF	Factor: NFATc1; motif: NTTTCCRTNNAYGGAAAN	TF:M11979	0.000004229135529620224	5.373748396947434	8944	40	20	60617	NLRP1,COQ4,MIA3,PTER,LRR1,ATXN1,TMEM30A,YTHDC2,EMC4,BPNT1,RLF,ZNF322,MTF2,UCP2,BBS1,FAM83F,TRPV6,GPX2,PARVB,SH2D1B
TF	Factor: PEA3; motif: ACAGGAAGGAAGTN	TF:M11429	0.000004229135529620224	5.373748396947434	5511	40	16	60617	NLRP1,PTER,DYNLL2,BPNT1,COX6C,EBF1,BAZ2A,MTF2,ESCO1,FAM83F,TRPV6,ZNF366,GPX2,IL2RB,PARVB,PLA2G5
TF	Factor: PEA3; motif: ACAGGAAGGAAGTN; match class: 0	TF:M11429_0	0.000004229135529620224	5.373748396947434	5511	40	16	60617	NLRP1,PTER,DYNLL2,BPNT1,COX6C,EBF1,BAZ2A,MTF2,ESCO1,FAM83F,TRPV6,ZNF366,GPX2,IL2RB,PARVB,PLA2G5
TF	Factor: rax; motif: NNCRTTAN	TF:M10948	0.000004327194934689557	5.363793539940382	11997	40	23	60617	COQ4,PTER,LRR1,ATXN1,TMEM30A,EMC4,OGFOD3,BPNT1,COX6C,EBF1,HERC4,MTF2,ESCO1,BBS1,FAM83F,ZNF366,MMP10,GPX2,IKZF4,PARVB,PLA2G5,SH2D1B,PKDREJ
TF	Factor: rax; motif: NNCRTTAN; match class: 0	TF:M10948_0	0.000004327194934689557	5.363793539940382	11997	40	23	60617	COQ4,PTER,LRR1,ATXN1,TMEM30A,EMC4,OGFOD3,BPNT1,COX6C,EBF1,HERC4,MTF2,ESCO1,BBS1,FAM83F,ZNF366,MMP10,GPX2,IKZF4,PARVB,PLA2G5,SH2D1B,PKDREJ
TF	Factor: myogenin; motif: CAGCTG; match class: 1	TF:M02101_1	0.000004431288776951194	5.353469947068403	13121	40	24	60617	NLRP1,MIA3,PTER,LRR1,ATXN1,MRPL10,DYNLL2,EMC4,OGFOD3,BPNT1,COX6C,RLF,EBF1,BAZ2A,UCP2,ESCO1,FAM83F,TRPV6,IL2RB,ZBTB16,PARVB,PLA2G5,SH2D1B,PKDREJ
TF	Factor: LBP-1; motif: CAGCTGS; match class: 1	TF:M00644_1	0.000004431288776951194	5.353469947068403	4087	40	14	60617	PTER,LRR1,DYNLL2,OGFOD3,COX6C,RLF,EBF1,BAZ2A,UCP2,FAM83F,TRPV6,ZBTB16,PARVB,PKDREJ
TF	Factor: myogenin; motif: CAGCTG	TF:M02101	0.000004431288776951194	5.353469947068403	13121	40	24	60617	NLRP1,MIA3,PTER,LRR1,ATXN1,MRPL10,DYNLL2,EMC4,OGFOD3,BPNT1,COX6C,RLF,EBF1,BAZ2A,UCP2,ESCO1,FAM83F,TRPV6,IL2RB,ZBTB16,PARVB,PLA2G5,SH2D1B,PKDREJ
TF	Factor: myogenin; motif: CAGCTG; match class: 0	TF:M02101_0	0.000004431288776951194	5.353469947068403	13121	40	24	60617	NLRP1,MIA3,PTER,LRR1,ATXN1,MRPL10,DYNLL2,EMC4,OGFOD3,BPNT1,COX6C,RLF,EBF1,BAZ2A,UCP2,ESCO1,FAM83F,TRPV6,IL2RB,ZBTB16,PARVB,PLA2G5,SH2D1B,PKDREJ
TF	Factor: Churchill; motif: CGGGNN; match class: 0	TF:M00986_0	0.0000044548602489563325	5.3511659154338584	14280	40	25	60617	COQ4,MIA3,PTER,LRR1,ATXN1,TMEM30A,YTHDC2,DYNLL2,OGFOD3,COX6C,RLF,EBF1,ZNF322,BAZ2A,HERC4,MTF2,UCP2,ESCO1,FAM83F,IKZF4,IL2RB,ZBTB16,PARVB,PLA2G5,PKDREJ
TF	Factor: Churchill; motif: CGGGNN	TF:M00986	0.0000044548602489563325	5.3511659154338584	14280	40	25	60617	COQ4,MIA3,PTER,LRR1,ATXN1,TMEM30A,YTHDC2,DYNLL2,OGFOD3,COX6C,RLF,EBF1,ZNF322,BAZ2A,HERC4,MTF2,UCP2,ESCO1,FAM83F,IKZF4,IL2RB,ZBTB16,PARVB,PLA2G5,PKDREJ
TF	Factor: E2F-3; motif: GGCGGGN; match class: 0	TF:M02089_0	0.000005151561899328975	5.288061077479376	13231	40	24	60617	COQ4,MIA3,PTER,LRR1,ATXN1,TMEM30A,MRPL10,DYNLL2,OGFOD3,COX6C,RLF,EBF1,ZNF322,BAZ2A,HERC4,UCP2,ESCO1,BBS1,FAM83F,GPX2,IKZF4,IL2RB,PLA2G5,SH2D1B
TF	Factor: E2F-3; motif: GGCGGGN	TF:M02089	0.000005151561899328975	5.288061077479376	13231	40	24	60617	COQ4,MIA3,PTER,LRR1,ATXN1,TMEM30A,MRPL10,DYNLL2,OGFOD3,COX6C,RLF,EBF1,ZNF322,BAZ2A,HERC4,UCP2,ESCO1,BBS1,FAM83F,GPX2,IKZF4,IL2RB,PLA2G5,SH2D1B
TF	Factor: Erg; motif: ACCGGAAGTN; match class: 0	TF:M02062_0	0.000005268942724836635	5.278276522327306	8150	40	19	60617	COQ4,PTER,ATXN1,TMEM30A,YTHDC2,MRPL10,DYNLL2,EMC4,BPNT1,COX6C,RLF,ZNF322,HERC4,MTF2,ESCO1,MMP10,IKZF4,IL2RB,PLA2G5
TF	Factor: Erg; motif: ACCGGAAGTN	TF:M02062	0.000005268942724836635	5.278276522327306	8150	40	19	60617	COQ4,PTER,ATXN1,TMEM30A,YTHDC2,MRPL10,DYNLL2,EMC4,BPNT1,COX6C,RLF,ZNF322,HERC4,MTF2,ESCO1,MMP10,IKZF4,IL2RB,PLA2G5
TF	Factor: ETS1; motif: GCCGGAWGTACTTCCGGN; match class: 0	TF:M03978_0	0.00000552036198783914	5.258032443255116	12175	40	23	60617	NLRP1,COQ4,MIA3,LRR1,ATXN1,TMEM30A,YTHDC2,EMC4,OGFOD3,COX6C,RLF,EBF1,ZNF322,BAZ2A,UCP2,ESCO1,FAM83F,ZNF366,GPX2,IKZF4,IL2RB,ZBTB16,PLA2G5
TF	Factor: ETS1; motif: GCCGGAWGTACTTCCGGN	TF:M03978	0.00000552036198783914	5.258032443255116	12175	40	23	60617	NLRP1,COQ4,MIA3,LRR1,ATXN1,TMEM30A,YTHDC2,EMC4,OGFOD3,COX6C,RLF,EBF1,ZNF322,BAZ2A,UCP2,ESCO1,FAM83F,ZNF366,GPX2,IKZF4,IL2RB,ZBTB16,PLA2G5
TF	Factor: Erm; motif: RSAGGAAGGAAGTN; match class: 0	TF:M11423_0	0.000005588548300557275	5.25270099120769	4887	40	15	60617	NLRP1,PTER,DYNLL2,BPNT1,COX6C,EBF1,BAZ2A,MTF2,ESCO1,TRPV6,ZNF366,GPX2,IL2RB,PARVB,PLA2G5
TF	Factor: Erm; motif: RSAGGAAGGAAGTN	TF:M11423	0.000005588548300557275	5.25270099120769	4887	40	15	60617	NLRP1,PTER,DYNLL2,BPNT1,COX6C,EBF1,BAZ2A,MTF2,ESCO1,TRPV6,ZNF366,GPX2,IL2RB,PARVB,PLA2G5
TF	Factor: GCMa; motif: RTGCGGGTN	TF:M11595	0.000005942002043595585	5.226067203168145	12230	40	23	60617	NLRP1,MIA3,ATXN1,TMEM30A,YTHDC2,DYNLL2,OGFOD3,BPNT1,COX6C,ZNF322,BAZ2A,MTF2,UCP2,ESCO1,FAM83F,TRPV6,ZNF366,IKZF4,IL2RB,ZBTB16,PARVB,PLA2G5,PKDREJ
TF	Factor: GCMa; motif: RTGCGGGTN; match class: 0	TF:M11595_0	0.000005942002043595585	5.226067203168145	12230	40	23	60617	NLRP1,MIA3,ATXN1,TMEM30A,YTHDC2,DYNLL2,OGFOD3,BPNT1,COX6C,ZNF322,BAZ2A,MTF2,UCP2,ESCO1,FAM83F,TRPV6,ZNF366,IKZF4,IL2RB,ZBTB16,PARVB,PLA2G5,PKDREJ
TF	Factor: E2F-1; motif: WWTGGCGCCAAA; match class: 1	TF:M04515_1	0.000006035632124856849	5.219277238580596	12242	40	23	60617	COQ4,MIA3,PTER,LRR1,ATXN1,TMEM30A,YTHDC2,DYNLL2,EMC4,OGFOD3,BPNT1,RLF,EBF1,ZNF322,HERC4,UCP2,ESCO1,BBS1,FAM83F,GPX2,ZBTB16,PARVB,PKDREJ
TF	Factor: SREBP-1; motif: RTCRCGTGAY	TF:M11081	0.000006035792462328797	5.219265701635837	11177	40	22	60617	COQ4,MIA3,PTER,TMEM30A,MRPL10,DYNLL2,EMC4,COX6C,RLF,ZNF322,BAZ2A,HERC4,MTF2,UCP2,ESCO1,FAM83F,MMP10,GPX2,ZBTB16,PARVB,SH2D1B,PKDREJ
TF	Factor: SREBP-1; motif: RTCRCGTGAY; match class: 0	TF:M11081_0	0.000006035792462328797	5.219265701635837	11177	40	22	60617	COQ4,MIA3,PTER,TMEM30A,MRPL10,DYNLL2,EMC4,COX6C,RLF,ZNF322,BAZ2A,HERC4,MTF2,UCP2,ESCO1,FAM83F,MMP10,GPX2,ZBTB16,PARVB,SH2D1B,PKDREJ
TF	Factor: ATF; motif: CNSTGACGTNNNYC	TF:M00017	0.000006057482267690677	5.217707848516145	7344	40	18	60617	NLRP1,COQ4,MIA3,LRR1,YTHDC2,MRPL10,EMC4,RLF,EBF1,ZNF322,BAZ2A,HERC4,ESCO1,IKZF4,IL2RB,ZBTB16,PARVB,PKDREJ
TF	Factor: ATF; motif: CNSTGACGTNNNYC; match class: 0	TF:M00017_0	0.000006057482267690677	5.217707848516145	7344	40	18	60617	NLRP1,COQ4,MIA3,LRR1,YTHDC2,MRPL10,EMC4,RLF,EBF1,ZNF322,BAZ2A,HERC4,ESCO1,IKZF4,IL2RB,ZBTB16,PARVB,PKDREJ
TF	Factor: Smad2; motif: AGACAN; match class: 1	TF:M03580_1	0.0000061564261091329	5.210671328665002	9187	40	20	60617	NLRP1,COQ4,PTER,LRR1,YTHDC2,MRPL10,DYNLL2,EMC4,OGFOD3,EBF1,HERC4,UCP2,ESCO1,BBS1,TRPV6,ZNF366,GPX2,IKZF4,PARVB,SH2D1B
TF	Factor: AP-2alpha; motif: NGCCYSNNGSN; match class: 0	TF:M01857_0	0.000006187536247709886	5.208482243875058	9193	40	20	60617	NLRP1,COQ4,MIA3,PTER,ATXN1,TMEM30A,YTHDC2,MRPL10,DYNLL2,OGFOD3,COX6C,RLF,ZNF322,BAZ2A,ESCO1,FAM83F,IKZF4,IL2RB,PARVB,PKDREJ
TF	Factor: AP-2alpha; motif: NGCCYSNNGSN	TF:M01857	0.000006187536247709886	5.208482243875058	9193	40	20	60617	NLRP1,COQ4,MIA3,PTER,ATXN1,TMEM30A,YTHDC2,MRPL10,DYNLL2,OGFOD3,COX6C,RLF,ZNF322,BAZ2A,ESCO1,FAM83F,IKZF4,IL2RB,PARVB,PKDREJ
TF	Factor: Msx-2; motif: TWWTTGGDGABN; match class: 0	TF:M03797_0	0.00000627121820207662	5.202648088028799	4946	40	15	60617	NLRP1,COQ4,PTER,YTHDC2,BPNT1,RLF,ZNF322,BAZ2A,MTF2,ESCO1,BBS1,MMP10,IL2RB,PLA2G5,PKDREJ
TF	Factor: ER-beta; motif: GTCANASTGRCCYNR	TF:M01875	0.00000627121820207662	5.202648088028799	6518	40	17	60617	NLRP1,MIA3,LRR1,TMEM30A,MRPL10,EMC4,COX6C,BAZ2A,UCP2,BBS1,FAM83F,TRPV6,GPX2,IKZF4,IL2RB,PARVB,PKDREJ
TF	Factor: ER-beta; motif: GTCANASTGRCCYNR; match class: 0	TF:M01875_0	0.00000627121820207662	5.202648088028799	6518	40	17	60617	NLRP1,MIA3,LRR1,TMEM30A,MRPL10,EMC4,COX6C,BAZ2A,UCP2,BBS1,FAM83F,TRPV6,GPX2,IKZF4,IL2RB,PARVB,PKDREJ
TF	Factor: Msx-2; motif: TWWTTGGDGABN	TF:M03797	0.00000627121820207662	5.202648088028799	4946	40	15	60617	NLRP1,COQ4,PTER,YTHDC2,BPNT1,RLF,ZNF322,BAZ2A,MTF2,ESCO1,BBS1,MMP10,IL2RB,PLA2G5,PKDREJ
TF	Factor: ETV7; motif: NCCGGAANNN	TF:M02071	0.00000648544312252828	5.188060345085808	10213	40	21	60617	COQ4,PTER,ATXN1,YTHDC2,MRPL10,DYNLL2,EMC4,OGFOD3,BPNT1,RLF,EBF1,ZNF322,BAZ2A,HERC4,MTF2,UCP2,ESCO1,BBS1,GPX2,IKZF4,PLA2G5
TF	Factor: ETV7; motif: NCCGGAANNN; match class: 0	TF:M02071_0	0.00000648544312252828	5.188060345085808	10213	40	21	60617	COQ4,PTER,ATXN1,YTHDC2,MRPL10,DYNLL2,EMC4,OGFOD3,BPNT1,RLF,EBF1,ZNF322,BAZ2A,HERC4,MTF2,UCP2,ESCO1,BBS1,GPX2,IKZF4,PLA2G5
TF	Factor: AML1a; motif: TGTGGT; match class: 0	TF:M00271_0	0.000006560720166287496	5.183048485764871	12339	40	23	60617	NLRP1,COQ4,MIA3,TMEM30A,YTHDC2,MRPL10,EMC4,BPNT1,COX6C,BAZ2A,MTF2,ESCO1,FAM83F,ZNF366,MMP10,GPX2,IKZF4,IL2RB,ZBTB16,PARVB,PLA2G5,SH2D1B,PKDREJ
TF	Factor: AML1; motif: TGTGGT	TF:M00751	0.000006560720166287496	5.183048485764871	12339	40	23	60617	NLRP1,COQ4,MIA3,TMEM30A,YTHDC2,MRPL10,EMC4,BPNT1,COX6C,BAZ2A,MTF2,ESCO1,FAM83F,ZNF366,MMP10,GPX2,IKZF4,IL2RB,ZBTB16,PARVB,PLA2G5,SH2D1B,PKDREJ
TF	Factor: Sox-10; motif: CWTTGT; match class: 0	TF:M03138_0	0.000006560720166287496	5.183048485764871	13447	40	24	60617	COQ4,PTER,TMEM30A,YTHDC2,MRPL10,DYNLL2,EMC4,OGFOD3,BPNT1,COX6C,ZNF322,BAZ2A,HERC4,MTF2,UCP2,ESCO1,BBS1,MMP10,GPX2,IL2RB,ZBTB16,PARVB,PLA2G5,SH2D1B
TF	Factor: AML1; motif: TGTGGT; match class: 0	TF:M02084_0	0.000006560720166287496	5.183048485764871	12339	40	23	60617	NLRP1,COQ4,MIA3,TMEM30A,YTHDC2,MRPL10,EMC4,BPNT1,COX6C,BAZ2A,MTF2,ESCO1,FAM83F,ZNF366,MMP10,GPX2,IKZF4,IL2RB,ZBTB16,PARVB,PLA2G5,SH2D1B,PKDREJ
TF	Factor: TCF-1; motif: CTTTGW	TF:M03857	0.000006560720166287496	5.183048485764871	13447	40	24	60617	COQ4,PTER,TMEM30A,YTHDC2,MRPL10,DYNLL2,EMC4,OGFOD3,BPNT1,COX6C,ZNF322,BAZ2A,HERC4,MTF2,UCP2,ESCO1,BBS1,MMP10,GPX2,IL2RB,ZBTB16,PARVB,PLA2G5,SH2D1B
TF	Factor: TCF-1; motif: CTTTGW; match class: 0	TF:M03857_0	0.000006560720166287496	5.183048485764871	13447	40	24	60617	COQ4,PTER,TMEM30A,YTHDC2,MRPL10,DYNLL2,EMC4,OGFOD3,BPNT1,COX6C,ZNF322,BAZ2A,HERC4,MTF2,UCP2,ESCO1,BBS1,MMP10,GPX2,IL2RB,ZBTB16,PARVB,PLA2G5,SH2D1B
TF	Factor: AML1; motif: TGTGGT; match class: 0	TF:M00751_0	0.000006560720166287496	5.183048485764871	12339	40	23	60617	NLRP1,COQ4,MIA3,TMEM30A,YTHDC2,MRPL10,EMC4,BPNT1,COX6C,BAZ2A,MTF2,ESCO1,FAM83F,ZNF366,MMP10,GPX2,IKZF4,IL2RB,ZBTB16,PARVB,PLA2G5,SH2D1B,PKDREJ
TF	Factor: Sox-10; motif: CWTTGT	TF:M03138	0.000006560720166287496	5.183048485764871	13447	40	24	60617	COQ4,PTER,TMEM30A,YTHDC2,MRPL10,DYNLL2,EMC4,OGFOD3,BPNT1,COX6C,ZNF322,BAZ2A,HERC4,MTF2,UCP2,ESCO1,BBS1,MMP10,GPX2,IL2RB,ZBTB16,PARVB,PLA2G5,SH2D1B
TF	Factor: AML1a; motif: TGTGGT	TF:M00271	0.000006560720166287496	5.183048485764871	12339	40	23	60617	NLRP1,COQ4,MIA3,TMEM30A,YTHDC2,MRPL10,EMC4,BPNT1,COX6C,BAZ2A,MTF2,ESCO1,FAM83F,ZNF366,MMP10,GPX2,IKZF4,IL2RB,ZBTB16,PARVB,PLA2G5,SH2D1B,PKDREJ
TF	Factor: AML1; motif: TGTGGT	TF:M02084	0.000006560720166287496	5.183048485764871	12339	40	23	60617	NLRP1,COQ4,MIA3,TMEM30A,YTHDC2,MRPL10,EMC4,BPNT1,COX6C,BAZ2A,MTF2,ESCO1,FAM83F,ZNF366,MMP10,GPX2,IKZF4,IL2RB,ZBTB16,PARVB,PLA2G5,SH2D1B,PKDREJ
TF	Factor: TIEG1; motif: NCCCNSNCCCCGCCCCC; match class: 0	TF:M12351_0	0.000006915450883461267	5.160179498878529	12377	40	23	60617	COQ4,MIA3,PTER,LRR1,ATXN1,TMEM30A,YTHDC2,DYNLL2,OGFOD3,BPNT1,COX6C,RLF,EBF1,ZNF322,BAZ2A,HERC4,MTF2,UCP2,ESCO1,FAM83F,GPX2,IKZF4,ZBTB16
TF	Factor: TIEG1; motif: NCCCNSNCCCCGCCCCC	TF:M12351	0.000006915450883461267	5.160179498878529	12377	40	23	60617	COQ4,MIA3,PTER,LRR1,ATXN1,TMEM30A,YTHDC2,DYNLL2,OGFOD3,BPNT1,COX6C,RLF,EBF1,ZNF322,BAZ2A,HERC4,MTF2,UCP2,ESCO1,FAM83F,GPX2,IKZF4,ZBTB16
TF	Factor: Cdx-2; motif: NRTCGTAANNNN	TF:M10849	0.000006979310366900378	5.156187488357693	11311	40	22	60617	NLRP1,COQ4,PTER,LRR1,TMEM30A,YTHDC2,MRPL10,EMC4,OGFOD3,BPNT1,COX6C,RLF,MTF2,ESCO1,BBS1,FAM83F,MMP10,IKZF4,IL2RB,PARVB,PLA2G5,SH2D1B
TF	Factor: Cdx-2; motif: NRTCGTAANNNN; match class: 0	TF:M10849_0	0.000006979310366900378	5.156187488357693	11311	40	22	60617	NLRP1,COQ4,PTER,LRR1,TMEM30A,YTHDC2,MRPL10,EMC4,OGFOD3,BPNT1,COX6C,RLF,MTF2,ESCO1,BBS1,FAM83F,MMP10,IKZF4,IL2RB,PARVB,PLA2G5,SH2D1B
TF	Factor: E2F-2; motif: GCGCGCGCGYW; match class: 1	TF:M11531_1	0.000007168928116473171	5.144545774304375	12406	40	23	60617	COQ4,MIA3,LRR1,ATXN1,YTHDC2,MRPL10,DYNLL2,EMC4,OGFOD3,BPNT1,COX6C,RLF,EBF1,HERC4,MTF2,UCP2,ESCO1,FAM83F,IKZF4,IL2RB,ZBTB16,PARVB,PKDREJ
TF	Factor: PRX-2; motif: NNCRTTAN; match class: 0	TF:M10887_0	0.000007220305632725905	5.141444418524958	5797	40	16	60617	PTER,LRR1,TMEM30A,EMC4,OGFOD3,BPNT1,COX6C,HERC4,MTF2,BBS1,ZNF366,MMP10,IKZF4,PARVB,SH2D1B,PKDREJ
TF	Factor: PRX-2; motif: NKCGTTAN	TF:M10885	0.000007220305632725905	5.141444418524958	5797	40	16	60617	PTER,LRR1,TMEM30A,EMC4,OGFOD3,BPNT1,COX6C,HERC4,MTF2,BBS1,ZNF366,MMP10,IKZF4,PARVB,SH2D1B,PKDREJ
TF	Factor: MAFB; motif: NTCAGCN; match class: 0	TF:M08888_0	0.000007220305632725905	5.141444418524958	10314	40	21	60617	NLRP1,MIA3,PTER,LRR1,YTHDC2,MRPL10,OGFOD3,BPNT1,ZNF322,BAZ2A,UCP2,TRPV6,ZNF366,MMP10,GPX2,IKZF4,IL2RB,ZBTB16,PARVB,SH2D1B,PKDREJ
TF	Factor: MAFB; motif: NTCAGCN	TF:M08888	0.000007220305632725905	5.141444418524958	10314	40	21	60617	NLRP1,MIA3,PTER,LRR1,YTHDC2,MRPL10,OGFOD3,BPNT1,ZNF322,BAZ2A,UCP2,TRPV6,ZNF366,MMP10,GPX2,IKZF4,IL2RB,ZBTB16,PARVB,SH2D1B,PKDREJ
TF	Factor: E2F-1; motif: NGGGCGGGARV; match class: 0	TF:M07206_0	0.000007220305632725905	5.141444418524958	14713	40	25	60617	COQ4,MIA3,PTER,LRR1,ATXN1,TMEM30A,YTHDC2,MRPL10,DYNLL2,OGFOD3,BPNT1,COX6C,RLF,EBF1,BAZ2A,HERC4,MTF2,UCP2,ESCO1,FAM83F,IKZF4,IL2RB,ZBTB16,PARVB,PKDREJ
TF	Factor: E2F-1; motif: NGGGCGGGARV	TF:M07206	0.000007220305632725905	5.141444418524958	14713	40	25	60617	COQ4,MIA3,PTER,LRR1,ATXN1,TMEM30A,YTHDC2,MRPL10,DYNLL2,OGFOD3,BPNT1,COX6C,RLF,EBF1,BAZ2A,HERC4,MTF2,UCP2,ESCO1,FAM83F,IKZF4,IL2RB,ZBTB16,PARVB,PKDREJ
TF	Factor: PRX-2; motif: NNCRTTAN	TF:M10887	0.000007220305632725905	5.141444418524958	5797	40	16	60617	PTER,LRR1,TMEM30A,EMC4,OGFOD3,BPNT1,COX6C,HERC4,MTF2,BBS1,ZNF366,MMP10,IKZF4,PARVB,SH2D1B,PKDREJ
TF	Factor: PRX-2; motif: NKCGTTAN; match class: 0	TF:M10885_0	0.000007220305632725905	5.141444418524958	5797	40	16	60617	PTER,LRR1,TMEM30A,EMC4,OGFOD3,BPNT1,COX6C,HERC4,MTF2,BBS1,ZNF366,MMP10,IKZF4,PARVB,SH2D1B,PKDREJ
TF	Factor: Elk-1; motif: NNNNCCGGAARTNN; match class: 0	TF:M00025_0	0.000007706743812283049	5.1131290775990506	10356	40	21	60617	COQ4,PTER,LRR1,ATXN1,YTHDC2,MRPL10,DYNLL2,EMC4,OGFOD3,BPNT1,RLF,EBF1,ZNF322,BAZ2A,HERC4,MTF2,ESCO1,BBS1,GPX2,IKZF4,PLA2G5
TF	Factor: Elk-1; motif: NNNNCCGGAARTNN	TF:M00025	0.000007706743812283049	5.1131290775990506	10356	40	21	60617	COQ4,PTER,LRR1,ATXN1,YTHDC2,MRPL10,DYNLL2,EMC4,OGFOD3,BPNT1,RLF,EBF1,ZNF322,BAZ2A,HERC4,MTF2,ESCO1,BBS1,GPX2,IKZF4,PLA2G5
TF	Factor: znf136; motif: CAAGAATWCTATAYCCAG; match class: 0	TF:M10535_0	0.000008296680200902849	5.081095649653139	8458	40	19	60617	COQ4,PTER,LRR1,TMEM30A,MRPL10,OGFOD3,BPNT1,COX6C,RLF,ZNF322,BAZ2A,ESCO1,BBS1,TRPV6,ZNF366,MMP10,IKZF4,ZBTB16,PLA2G5
TF	Factor: NF-E4; motif: GTGAGGS	TF:M08826	0.000008296680200902849	5.081095649653139	11445	40	22	60617	NLRP1,PTER,ATXN1,TMEM30A,YTHDC2,DYNLL2,EMC4,BPNT1,COX6C,RLF,BAZ2A,HERC4,MTF2,UCP2,ESCO1,FAM83F,TRPV6,GPX2,IKZF4,ZBTB16,PARVB,PKDREJ
TF	Factor: NF-E4; motif: GTGAGGS; match class: 0	TF:M08826_0	0.000008296680200902849	5.081095649653139	11445	40	22	60617	NLRP1,PTER,ATXN1,TMEM30A,YTHDC2,DYNLL2,EMC4,BPNT1,COX6C,RLF,BAZ2A,HERC4,MTF2,UCP2,ESCO1,FAM83F,TRPV6,GPX2,IKZF4,ZBTB16,PARVB,PKDREJ
TF	Factor: znf136; motif: CAAGAATWCTATAYCCAG	TF:M10535	0.000008296680200902849	5.081095649653139	8458	40	19	60617	COQ4,PTER,LRR1,TMEM30A,MRPL10,OGFOD3,BPNT1,COX6C,RLF,ZNF322,BAZ2A,ESCO1,BBS1,TRPV6,ZNF366,MMP10,IKZF4,ZBTB16,PLA2G5
TF	Factor: FOXO1A:Net; motif: RWMAACAGGAAGTN; match class: 0	TF:M08302_0	0.000008678655221940119	5.061547564562775	9440	40	20	60617	MIA3,PTER,MRPL10,EMC4,OGFOD3,BPNT1,COX6C,RLF,EBF1,ZNF322,BAZ2A,HERC4,MTF2,UCP2,ESCO1,BBS1,ZNF366,GPX2,IL2RB,PARVB
TF	Factor: FOXO1A:Net; motif: RWMAACAGGAAGTN	TF:M08302	0.000008678655221940119	5.061547564562775	9440	40	20	60617	MIA3,PTER,MRPL10,EMC4,OGFOD3,BPNT1,COX6C,RLF,EBF1,ZNF322,BAZ2A,HERC4,MTF2,UCP2,ESCO1,BBS1,ZNF366,GPX2,IL2RB,PARVB
TF	Factor: DPF2; motif: NYCACYTCCYCNYYCY	TF:M09760	0.000008701778756452806	5.060391962881176	8492	40	19	60617	COQ4,MIA3,ATXN1,TMEM30A,MRPL10,DYNLL2,EMC4,BPNT1,EBF1,BAZ2A,HERC4,UCP2,ESCO1,TRPV6,MMP10,GPX2,IKZF4,PARVB,PLA2G5
TF	Factor: Pax-4; motif: NNNNNYCACCCB; match class: 1	TF:M00378_1	0.000008701778756452806	5.060391962881176	14869	40	25	60617	NLRP1,MIA3,LRR1,ATXN1,YTHDC2,DYNLL2,OGFOD3,COX6C,RLF,EBF1,ZNF322,BAZ2A,HERC4,MTF2,UCP2,ESCO1,BBS1,FAM83F,TRPV6,GPX2,IL2RB,ZBTB16,PARVB,PLA2G5,SH2D1B
TF	Factor: DPF2; motif: NYCACYTCCYCNYYCY; match class: 0	TF:M09760_0	0.000008701778756452806	5.060391962881176	8492	40	19	60617	COQ4,MIA3,ATXN1,TMEM30A,MRPL10,DYNLL2,EMC4,BPNT1,EBF1,BAZ2A,HERC4,UCP2,ESCO1,TRPV6,MMP10,GPX2,IKZF4,PARVB,PLA2G5
TF	Factor: AP-2gamma; motif: GCCYNNGGS; match class: 0	TF:M00470_0	0.00000878686905422554	5.056165845597262	9456	40	20	60617	NLRP1,COQ4,MIA3,PTER,LRR1,ATXN1,TMEM30A,YTHDC2,MRPL10,DYNLL2,OGFOD3,COX6C,RLF,ZNF322,BAZ2A,HERC4,FAM83F,IKZF4,ZBTB16,PKDREJ
TF	Factor: AP-2gamma; motif: GCCYNNGGS	TF:M00470	0.00000878686905422554	5.056165845597262	9456	40	20	60617	NLRP1,COQ4,MIA3,PTER,LRR1,ATXN1,TMEM30A,YTHDC2,MRPL10,DYNLL2,OGFOD3,COX6C,RLF,ZNF322,BAZ2A,HERC4,FAM83F,IKZF4,ZBTB16,PKDREJ
TF	Factor: pax-6; motif: NYACGCNYSANYGMNCN; match class: 1	TF:M11882_1	0.00000878686905422554	5.056165845597262	11492	40	22	60617	NLRP1,COQ4,MIA3,PTER,ATXN1,TMEM30A,YTHDC2,MRPL10,DYNLL2,EMC4,OGFOD3,BPNT1,RLF,EBF1,ZNF322,BAZ2A,HERC4,UCP2,ESCO1,BBS1,IKZF4,PKDREJ
TF	Factor: BTEB2; motif: RGGGNGKGGN; match class: 0	TF:M07277_0	0.000009048872375342946	5.043405537002337	8520	40	19	60617	COQ4,MIA3,PTER,LRR1,ATXN1,TMEM30A,DYNLL2,OGFOD3,COX6C,RLF,EBF1,ZNF322,BAZ2A,HERC4,UCP2,BBS1,FAM83F,GPX2,IKZF4
TF	Factor: BTEB2; motif: RGGGNGKGGN	TF:M07277	0.000009048872375342946	5.043405537002337	8520	40	19	60617	COQ4,MIA3,PTER,LRR1,ATXN1,TMEM30A,DYNLL2,OGFOD3,COX6C,RLF,EBF1,ZNF322,BAZ2A,HERC4,UCP2,BBS1,FAM83F,GPX2,IKZF4
TF	Factor: E2F-1:Elk-1; motif: SGCGCSNNAMCGGAAGT; match class: 1	TF:M08205_1	0.000009076779201402761	5.042068228923736	10478	40	21	60617	COQ4,MIA3,PTER,LRR1,ATXN1,TMEM30A,DYNLL2,EMC4,OGFOD3,COX6C,RLF,ZNF322,HERC4,MTF2,UCP2,ESCO1,FAM83F,IKZF4,ZBTB16,PARVB,PKDREJ
TF	Factor: E2F-3:FOXO6; motif: NAATGACACGCGCCCMC; match class: 0	TF:M08209_0	0.000009578825878911544	5.018687721146905	13782	40	24	60617	NLRP1,COQ4,PTER,LRR1,ATXN1,TMEM30A,YTHDC2,MRPL10,DYNLL2,EMC4,BPNT1,RLF,EBF1,HERC4,MTF2,UCP2,ESCO1,FAM83F,TRPV6,GPX2,IKZF4,ZBTB16,PARVB,PKDREJ
TF	Factor: E2F-3:FOXO6; motif: NAATGACACGCGCCCMC	TF:M08209	0.000009578825878911544	5.018687721146905	13782	40	24	60617	NLRP1,COQ4,PTER,LRR1,ATXN1,TMEM30A,YTHDC2,MRPL10,DYNLL2,EMC4,BPNT1,RLF,EBF1,HERC4,MTF2,UCP2,ESCO1,FAM83F,TRPV6,GPX2,IKZF4,ZBTB16,PARVB,PKDREJ
TF	Factor: AP-2alpha; motif: GCCNNNRGS; match class: 0	TF:M00469_0	0.000009578825878911544	5.018687721146905	5159	40	15	60617	NLRP1,COQ4,MIA3,PTER,LRR1,MRPL10,DYNLL2,COX6C,RLF,ZNF322,BAZ2A,HERC4,FAM83F,ZBTB16,PKDREJ
TF	Factor: AP-2alpha; motif: GCCNNNRGS	TF:M00469	0.000009578825878911544	5.018687721146905	5159	40	15	60617	NLRP1,COQ4,MIA3,PTER,LRR1,MRPL10,DYNLL2,COX6C,RLF,ZNF322,BAZ2A,HERC4,FAM83F,ZBTB16,PKDREJ
TF	Factor: Erm; motif: NRRSAGGAARNGRN; match class: 0	TF:M09916_0	0.000009610700331662968	5.017244964142615	6775	40	17	60617	NLRP1,MIA3,MRPL10,DYNLL2,BPNT1,EBF1,MTF2,UCP2,ESCO1,TRPV6,ZNF366,MMP10,GPX2,IL2RB,ZBTB16,PARVB,PLA2G5
TF	Factor: Erm; motif: NRRSAGGAARNGRN	TF:M09916	0.000009610700331662968	5.017244964142615	6775	40	17	60617	NLRP1,MIA3,MRPL10,DYNLL2,BPNT1,EBF1,MTF2,UCP2,ESCO1,TRPV6,ZNF366,MMP10,GPX2,IL2RB,ZBTB16,PARVB,PLA2G5
TF	Factor: sp4; motif: NNGNARGRGGCGGRGCNNRR; match class: 0	TF:M10072_0	0.000009978912336661901	5.000916792573152	10548	40	21	60617	COQ4,MIA3,PTER,LRR1,ATXN1,TMEM30A,DYNLL2,OGFOD3,COX6C,RLF,EBF1,ZNF322,BAZ2A,HERC4,UCP2,ESCO1,BBS1,FAM83F,GPX2,IKZF4,ZBTB16
TF	Factor: sp4; motif: NNGNARGRGGCGGRGCNNRR	TF:M10072	0.000009978912336661901	5.000916792573152	10548	40	21	60617	COQ4,MIA3,PTER,LRR1,ATXN1,TMEM30A,DYNLL2,OGFOD3,COX6C,RLF,EBF1,ZNF322,BAZ2A,HERC4,UCP2,ESCO1,BBS1,FAM83F,GPX2,IKZF4,ZBTB16
TF	Factor: LIM-1; motif: NNCGTTAN; match class: 0	TF:M10999_0	0.000010117529162980034	4.994925535114992	5974	40	16	60617	PTER,LRR1,TMEM30A,EMC4,OGFOD3,BPNT1,COX6C,HERC4,MTF2,BBS1,ZNF366,MMP10,IKZF4,PARVB,SH2D1B,PKDREJ
TF	Factor: LIM-1; motif: NNCGTTAN	TF:M10999	0.000010117529162980034	4.994925535114992	5974	40	16	60617	PTER,LRR1,TMEM30A,EMC4,OGFOD3,BPNT1,COX6C,HERC4,MTF2,BBS1,ZNF366,MMP10,IKZF4,PARVB,SH2D1B,PKDREJ
TF	Factor: nerf; motif: YRNCAGGAAGYRGSTBDS	TF:M00531	0.000010485445290515153	4.979413121411591	7699	40	18	60617	NLRP1,MIA3,PTER,LRR1,DYNLL2,COX6C,ZNF322,BAZ2A,HERC4,MTF2,ESCO1,FAM83F,GPX2,IL2RB,ZBTB16,PARVB,PLA2G5,SH2D1B
TF	Factor: nerf; motif: YRNCAGGAAGYRGSTBDS; match class: 0	TF:M00531_0	0.000010485445290515153	4.979413121411591	7699	40	18	60617	NLRP1,MIA3,PTER,LRR1,DYNLL2,COX6C,ZNF322,BAZ2A,HERC4,MTF2,ESCO1,FAM83F,GPX2,IL2RB,ZBTB16,PARVB,PLA2G5,SH2D1B
TF	Factor: ETS1; motif: ACCGGAARYN	TF:M03977	0.000010771175199380588	4.96773691000172	10604	40	21	60617	COQ4,PTER,ATXN1,TMEM30A,YTHDC2,MRPL10,DYNLL2,EMC4,OGFOD3,BPNT1,RLF,EBF1,ZNF322,BAZ2A,HERC4,MTF2,ESCO1,BBS1,IKZF4,IL2RB,PLA2G5
TF	Factor: ETS1; motif: ACCGGAARYN; match class: 0	TF:M03977_0	0.000010771175199380588	4.96773691000172	10604	40	21	60617	COQ4,PTER,ATXN1,TMEM30A,YTHDC2,MRPL10,DYNLL2,EMC4,OGFOD3,BPNT1,RLF,EBF1,ZNF322,BAZ2A,HERC4,MTF2,ESCO1,BBS1,IKZF4,IL2RB,PLA2G5
TF	Factor: SRY; motif: AAACWAM; match class: 1	TF:M00148_1	0.000010774887843151727	4.967587241756912	4477	40	14	60617	MRPL10,EMC4,OGFOD3,BPNT1,EBF1,ZNF322,BAZ2A,HERC4,UCP2,BBS1,ZNF366,MMP10,SH2D1B,PKDREJ
TF	Factor: BTEB3; motif: CCNNSCCNSCCCCKCCCCC; match class: 0	TF:M09826_0	0.000010841271982292513	4.96491976000403	11662	40	22	60617	COQ4,MIA3,LRR1,ATXN1,TMEM30A,YTHDC2,DYNLL2,OGFOD3,BPNT1,COX6C,RLF,EBF1,ZNF322,BAZ2A,HERC4,MTF2,UCP2,ESCO1,FAM83F,IKZF4,ZBTB16,PKDREJ
TF	Factor: BTEB3; motif: CCNNSCCNSCCCCKCCCCC	TF:M09826	0.000010841271982292513	4.96491976000403	11662	40	22	60617	COQ4,MIA3,LRR1,ATXN1,TMEM30A,YTHDC2,DYNLL2,OGFOD3,BPNT1,COX6C,RLF,EBF1,ZNF322,BAZ2A,HERC4,MTF2,UCP2,ESCO1,FAM83F,IKZF4,ZBTB16,PKDREJ
TF	Factor: TFAP2A; motif: NGCCCYNNGGGCN; match class: 1	TF:M04148_1	0.000011758848847381882	4.929635192179973	9658	40	20	60617	COQ4,MIA3,LRR1,ATXN1,YTHDC2,DYNLL2,OGFOD3,COX6C,ZNF322,BAZ2A,MTF2,UCP2,ESCO1,FAM83F,TRPV6,IKZF4,PARVB,PLA2G5,SH2D1B,PKDREJ
TF	Factor: YY1; motif: NGCCATYTTKGRCNWWNNGTGCK; match class: 0	TF:M12276_0	0.000011758848847381882	4.929635192179973	10666	40	21	60617	NLRP1,PTER,LRR1,ATXN1,MRPL10,EMC4,RLF,EBF1,BAZ2A,HERC4,UCP2,ESCO1,BBS1,FAM83F,ZNF366,MMP10,GPX2,IKZF4,IL2RB,ZBTB16,SH2D1B
TF	Factor: YY1; motif: NGCCATYTTKGRCNWWNNGTGCK	TF:M12276	0.000011758848847381882	4.929635192179973	10666	40	21	60617	NLRP1,PTER,LRR1,ATXN1,MRPL10,EMC4,RLF,EBF1,BAZ2A,HERC4,UCP2,ESCO1,BBS1,FAM83F,ZNF366,MMP10,GPX2,IKZF4,IL2RB,ZBTB16,SH2D1B
TF	Factor: ZNF342; motif: TRSTGGACRNT	TF:M12075	0.000012170351227524919	4.914696888164767	5276	40	15	60617	NLRP1,LRR1,TMEM30A,EMC4,BPNT1,COX6C,ZNF322,HERC4,MTF2,UCP2,ESCO1,FAM83F,IL2RB,SH2D1B,PKDREJ
TF	Factor: ZNF342; motif: TRSTGGACRNT; match class: 0	TF:M12075_0	0.000012170351227524919	4.914696888164767	5276	40	15	60617	NLRP1,LRR1,TMEM30A,EMC4,BPNT1,COX6C,ZNF322,HERC4,MTF2,UCP2,ESCO1,FAM83F,IL2RB,SH2D1B,PKDREJ
TF	Factor: p63; motif: RRACATGTCNRGACATGTYY; match class: 0	TF:M01656_0	0.000012229622861680262	4.9125869355734135	3832	40	13	60617	NLRP1,PTER,YTHDC2,MRPL10,ZNF322,HERC4,UCP2,BBS1,TRPV6,ZNF366,GPX2,IL2RB,PLA2G5
TF	Factor: p63; motif: RRACATGTCNRGACATGTYY	TF:M01656	0.000012229622861680262	4.9125869355734135	3832	40	13	60617	NLRP1,PTER,YTHDC2,MRPL10,ZNF322,HERC4,UCP2,BBS1,TRPV6,ZNF366,GPX2,IL2RB,PLA2G5
TF	Factor: ZNF586; motif: CAGGCCYRGAGG	TF:M10491	0.000012380333435862186	4.907267658433433	14003	40	24	60617	NLRP1,COQ4,MIA3,ATXN1,MRPL10,DYNLL2,EMC4,BPNT1,COX6C,EBF1,ZNF322,BAZ2A,UCP2,ESCO1,BBS1,FAM83F,TRPV6,GPX2,IKZF4,IL2RB,PARVB,PLA2G5,SH2D1B,PKDREJ
TF	Factor: ZNF586; motif: CAGGCCYRGAGG; match class: 0	TF:M10491_0	0.000012380333435862186	4.907267658433433	14003	40	24	60617	NLRP1,COQ4,MIA3,ATXN1,MRPL10,DYNLL2,EMC4,BPNT1,COX6C,EBF1,ZNF322,BAZ2A,UCP2,ESCO1,BBS1,FAM83F,TRPV6,GPX2,IKZF4,IL2RB,PARVB,PLA2G5,SH2D1B,PKDREJ
TF	Factor: E2F-4; motif: SNGGGCGGGAANN; match class: 1	TF:M09894_1	0.000012402285962326182	4.906498259247049	14006	40	24	60617	COQ4,MIA3,LRR1,ATXN1,TMEM30A,YTHDC2,MRPL10,DYNLL2,OGFOD3,BPNT1,COX6C,RLF,EBF1,BAZ2A,HERC4,MTF2,UCP2,ESCO1,FAM83F,IKZF4,IL2RB,ZBTB16,PARVB,PKDREJ
TF	Factor: ZNF333; motif: ATAAT; match class: 1	TF:M01230_1	0.0000127821729711917	4.8933953097787155	11790	40	22	60617	COQ4,LRR1,TMEM30A,YTHDC2,MRPL10,OGFOD3,COX6C,RLF,ZNF322,HERC4,MTF2,UCP2,ESCO1,BBS1,TRPV6,ZNF366,MMP10,GPX2,IKZF4,IL2RB,PLA2G5,SH2D1B
TF	Factor: GCMa:Erg; motif: ATGCGGGCGGAARKG; match class: 0	TF:M08487_0	0.0000127821729711917	4.8933953097787155	14032	40	24	60617	COQ4,LRR1,ATXN1,TMEM30A,YTHDC2,MRPL10,DYNLL2,OGFOD3,BPNT1,COX6C,RLF,EBF1,ZNF322,BAZ2A,HERC4,MTF2,UCP2,FAM83F,GPX2,IKZF4,IL2RB,ZBTB16,PLA2G5,PKDREJ
TF	Factor: GCMa:Erg; motif: ATGCGGGCGGAARKG	TF:M08487	0.0000127821729711917	4.8933953097787155	14032	40	24	60617	COQ4,LRR1,ATXN1,TMEM30A,YTHDC2,MRPL10,DYNLL2,OGFOD3,BPNT1,COX6C,RLF,EBF1,ZNF322,BAZ2A,HERC4,MTF2,UCP2,FAM83F,GPX2,IKZF4,IL2RB,ZBTB16,PLA2G5,PKDREJ
TF	Factor: KLF15; motif: NCCMCGCCCMCN; match class: 0	TF:M12158_0	0.000013364427221868542	4.874049649680536	10765	40	21	60617	NLRP1,COQ4,MIA3,PTER,ATXN1,TMEM30A,MRPL10,DYNLL2,EMC4,OGFOD3,BPNT1,COX6C,BAZ2A,HERC4,MTF2,UCP2,FAM83F,IKZF4,ZBTB16,PLA2G5,SH2D1B
TF	Factor: KLF15; motif: NCCMCGCCCMCN	TF:M12158	0.000013364427221868542	4.874049649680536	10765	40	21	60617	NLRP1,COQ4,MIA3,PTER,ATXN1,TMEM30A,MRPL10,DYNLL2,EMC4,OGFOD3,BPNT1,COX6C,BAZ2A,HERC4,MTF2,UCP2,FAM83F,IKZF4,ZBTB16,PLA2G5,SH2D1B
TF	Factor: WT1; motif: CGCCCCCNCN; match class: 0	TF:M02036_0	0.00001407206344406764	4.851642215524275	9784	40	20	60617	COQ4,MIA3,PTER,LRR1,ATXN1,TMEM30A,YTHDC2,DYNLL2,OGFOD3,RLF,EBF1,MTF2,UCP2,ESCO1,FAM83F,IKZF4,IL2RB,ZBTB16,PARVB,PKDREJ
TF	Factor: WT1; motif: CGCCCCCNCN	TF:M02036	0.00001407206344406764	4.851642215524275	9784	40	20	60617	COQ4,MIA3,PTER,LRR1,ATXN1,TMEM30A,YTHDC2,DYNLL2,OGFOD3,RLF,EBF1,MTF2,UCP2,ESCO1,FAM83F,IKZF4,IL2RB,ZBTB16,PARVB,PKDREJ
TF	Factor: CREB1; motif: RTGACGYGTCAN	TF:M11221	0.000014271442123553315	4.845532139383155	9798	40	20	60617	MIA3,PTER,LRR1,ATXN1,TMEM30A,MRPL10,DYNLL2,OGFOD3,COX6C,EBF1,BAZ2A,UCP2,ESCO1,TRPV6,ZNF366,MMP10,IKZF4,ZBTB16,PARVB,PLA2G5
TF	Factor: Nkx3-2; motif: NTCGTTAN; match class: 0	TF:M10625_0	0.000014271442123553315	4.845532139383155	6158	40	16	60617	COQ4,PTER,ATXN1,TMEM30A,OGFOD3,BPNT1,COX6C,EBF1,HERC4,MTF2,ESCO1,BBS1,MMP10,PARVB,SH2D1B,PKDREJ
TF	Factor: Nkx3-2; motif: NTCGTTAN	TF:M10625	0.000014271442123553315	4.845532139383155	6158	40	16	60617	COQ4,PTER,ATXN1,TMEM30A,OGFOD3,BPNT1,COX6C,EBF1,HERC4,MTF2,ESCO1,BBS1,MMP10,PARVB,SH2D1B,PKDREJ
TF	Factor: CREB1; motif: RTGACGYGTCAN; match class: 0	TF:M11221_0	0.000014271442123553315	4.845532139383155	9798	40	20	60617	MIA3,PTER,LRR1,ATXN1,TMEM30A,MRPL10,DYNLL2,OGFOD3,COX6C,EBF1,BAZ2A,UCP2,ESCO1,TRPV6,ZNF366,MMP10,IKZF4,ZBTB16,PARVB,PLA2G5
TF	Factor: ZNF273; motif: GAGAGGAGCTAC	TF:M10460	0.000014273653581077771	4.845464847697627	12982	40	23	60617	NLRP1,COQ4,MIA3,PTER,LRR1,YTHDC2,EMC4,COX6C,RLF,BAZ2A,HERC4,MTF2,ESCO1,BBS1,ZNF366,MMP10,GPX2,IKZF4,IL2RB,ZBTB16,PARVB,SH2D1B,PKDREJ
TF	Factor: ZNF273; motif: GAGAGGAGCTAC; match class: 0	TF:M10460_0	0.000014273653581077771	4.845464847697627	12982	40	23	60617	NLRP1,COQ4,MIA3,PTER,LRR1,YTHDC2,EMC4,COX6C,RLF,BAZ2A,HERC4,MTF2,ESCO1,BBS1,ZNF366,MMP10,GPX2,IKZF4,IL2RB,ZBTB16,PARVB,SH2D1B,PKDREJ
TF	Factor: myogenin; motif: RGCAGSTG	TF:M00712	0.00001538570536551957	4.812882588507801	7045	40	17	60617	NLRP1,MIA3,PTER,LRR1,TMEM30A,OGFOD3,COX6C,RLF,EBF1,UCP2,ESCO1,TRPV6,IL2RB,ZBTB16,PLA2G5,SH2D1B,PKDREJ
TF	Factor: myogenin; motif: RGCAGSTG; match class: 0	TF:M00712_0	0.00001538570536551957	4.812882588507801	7045	40	17	60617	NLRP1,MIA3,PTER,LRR1,TMEM30A,OGFOD3,COX6C,RLF,EBF1,UCP2,ESCO1,TRPV6,IL2RB,ZBTB16,PLA2G5,SH2D1B,PKDREJ
TF	Factor: CP2; motif: AACCGGTTNNAACCGGTT; match class: 0	TF:M11485_0	0.000015407587330000363	4.812265362014955	7048	40	17	60617	NLRP1,COQ4,MIA3,LRR1,YTHDC2,MRPL10,BPNT1,RLF,UCP2,FAM83F,TRPV6,ZNF366,GPX2,IL2RB,ZBTB16,PLA2G5,PKDREJ
TF	Factor: CP2; motif: AACCGGTTNNAACCGGTT	TF:M11485	0.000015407587330000363	4.812265362014955	7048	40	17	60617	NLRP1,COQ4,MIA3,LRR1,YTHDC2,MRPL10,BPNT1,RLF,UCP2,FAM83F,TRPV6,ZNF366,GPX2,IL2RB,ZBTB16,PLA2G5,PKDREJ
TF	Factor: EHF; motif: BTTCCTGC; match class: 0	TF:M07251_0	0.000015646331035699726	4.805587485450289	6209	40	16	60617	NLRP1,MIA3,PTER,LRR1,ATXN1,DYNLL2,COX6C,EBF1,ZNF322,BAZ2A,MTF2,GPX2,ZBTB16,PARVB,PLA2G5,SH2D1B
TF	Factor: EHF; motif: BTTCCTGC	TF:M07251	0.000015646331035699726	4.805587485450289	6209	40	16	60617	NLRP1,MIA3,PTER,LRR1,ATXN1,DYNLL2,COX6C,EBF1,ZNF322,BAZ2A,MTF2,GPX2,ZBTB16,PARVB,PLA2G5,SH2D1B
TF	Factor: Cdx-1; motif: TTTATK; match class: 1	TF:M02086_1	0.000016103942353359962	4.793067792743252	9883	40	20	60617	NLRP1,MIA3,PTER,LRR1,YTHDC2,MRPL10,EMC4,OGFOD3,BPNT1,RLF,HERC4,MTF2,UCP2,ESCO1,MMP10,GPX2,ZBTB16,PARVB,SH2D1B,PKDREJ
TF	Factor: IRF-7; motif: AAGWGAA; match class: 1	TF:M01884_1	0.000016156791107073323	4.791644890026376	4660	40	14	60617	TMEM30A,YTHDC2,OGFOD3,COX6C,EBF1,HERC4,UCP2,ESCO1,BBS1,TRPV6,ZNF366,MMP10,GPX2,IL2RB
TF	Factor: CHD2; motif: TCTCGCGAG	TF:M04710	0.000016378725359083326	4.785719899343376	14247	40	24	60617	COQ4,MIA3,PTER,LRR1,ATXN1,TMEM30A,YTHDC2,EMC4,OGFOD3,BPNT1,COX6C,BAZ2A,HERC4,MTF2,UCP2,ESCO1,BBS1,FAM83F,TRPV6,ZBTB16,PARVB,PLA2G5,SH2D1B,PKDREJ
TF	Factor: CHD2; motif: TCTCGCGAG; match class: 0	TF:M04710_0	0.000016378725359083326	4.785719899343376	14247	40	24	60617	COQ4,MIA3,PTER,LRR1,ATXN1,TMEM30A,YTHDC2,EMC4,OGFOD3,BPNT1,COX6C,BAZ2A,HERC4,MTF2,UCP2,ESCO1,BBS1,FAM83F,TRPV6,ZBTB16,PARVB,PLA2G5,SH2D1B,PKDREJ
TF	Factor: Erg; motif: NACCGGATATCCGGTN	TF:M11393	0.000016640755092176838	4.778826971018524	14262	40	24	60617	NLRP1,COQ4,MIA3,LRR1,ATXN1,TMEM30A,YTHDC2,EMC4,RLF,EBF1,ZNF322,HERC4,MTF2,ESCO1,FAM83F,TRPV6,ZNF366,GPX2,IKZF4,IL2RB,ZBTB16,PLA2G5,SH2D1B,PKDREJ
TF	Factor: Erg; motif: NACCGGATATCCGGTN; match class: 0	TF:M11393_0	0.000016640755092176838	4.778826971018524	14262	40	24	60617	NLRP1,COQ4,MIA3,LRR1,ATXN1,TMEM30A,YTHDC2,EMC4,RLF,EBF1,ZNF322,HERC4,MTF2,ESCO1,FAM83F,TRPV6,ZNF366,GPX2,IKZF4,IL2RB,ZBTB16,PLA2G5,SH2D1B,PKDREJ
TF	Factor: E2F-4; motif: TTTTGGCGCCAWWN	TF:M11535	0.00001685039590952586	4.773389890679736	10944	40	21	60617	COQ4,MIA3,PTER,LRR1,ATXN1,TMEM30A,YTHDC2,DYNLL2,EMC4,OGFOD3,BPNT1,RLF,EBF1,BAZ2A,UCP2,ESCO1,BBS1,FAM83F,ZBTB16,PARVB,PKDREJ
TF	Factor: E2F-4; motif: TTTTGGCGCCAWWN; match class: 0	TF:M11535_0	0.00001685039590952586	4.773389890679736	10944	40	21	60617	COQ4,MIA3,PTER,LRR1,ATXN1,TMEM30A,YTHDC2,DYNLL2,EMC4,OGFOD3,BPNT1,RLF,EBF1,BAZ2A,UCP2,ESCO1,BBS1,FAM83F,ZBTB16,PARVB,PKDREJ
TF	Factor: Nkx2-3; motif: NNCGTTRWS	TF:M10638	0.000017065368792996487	4.767884321916095	10955	40	21	60617	MIA3,PTER,ATXN1,YTHDC2,MRPL10,DYNLL2,EMC4,BPNT1,COX6C,EBF1,ZNF322,MTF2,UCP2,BBS1,FAM83F,ZNF366,MMP10,GPX2,ZBTB16,PLA2G5,PKDREJ
TF	Factor: Nkx2-3; motif: NNCGTTRWS; match class: 0	TF:M10638_0	0.000017065368792996487	4.767884321916095	10955	40	21	60617	MIA3,PTER,ATXN1,YTHDC2,MRPL10,DYNLL2,EMC4,BPNT1,COX6C,EBF1,ZNF322,MTF2,UCP2,BBS1,FAM83F,ZNF366,MMP10,GPX2,ZBTB16,PLA2G5,PKDREJ
TF	Factor: Elk-1:ETV7; motif: ANSCGGACGGATDTCCGGNT; match class: 0	TF:M08214_0	0.000017467792181308958	4.757761983629999	8024	40	18	60617	NLRP1,COQ4,PTER,LRR1,ATXN1,YTHDC2,MRPL10,DYNLL2,COX6C,RLF,EBF1,ESCO1,FAM83F,TRPV6,IKZF4,IL2RB,PLA2G5,SH2D1B
TF	Factor: Elk-1:ETV7; motif: ANSCGGACGGATDTCCGGNT	TF:M08214	0.000017467792181308958	4.757761983629999	8024	40	18	60617	NLRP1,COQ4,PTER,LRR1,ATXN1,YTHDC2,MRPL10,DYNLL2,COX6C,RLF,EBF1,ESCO1,FAM83F,TRPV6,IKZF4,IL2RB,PLA2G5,SH2D1B
TF	Factor: NFATc2; motif: NTTTCCRTNNAYGGAAAN; match class: 1	TF:M11984_1	0.000017928819020983204	4.746448316659908	10991	40	21	60617	NLRP1,COQ4,MIA3,PTER,LRR1,ATXN1,TMEM30A,YTHDC2,EMC4,BPNT1,RLF,ZNF322,MTF2,UCP2,BBS1,FAM83F,TRPV6,MMP10,GPX2,PARVB,SH2D1B
TF	Factor: DRI1; motif: AATTAA	TF:M01654	0.00001793833281992574	4.7462179225378485	10999	40	21	60617	COQ4,MIA3,LRR1,ATXN1,TMEM30A,YTHDC2,BPNT1,COX6C,EBF1,ZNF322,MTF2,UCP2,FAM83F,TRPV6,ZNF366,MMP10,IKZF4,IL2RB,PARVB,PLA2G5,PKDREJ
TF	Factor: NKX25; motif: NNANCCACTTRAAWTT	TF:M01414	0.00001793833281992574	4.7462179225378485	9973	40	20	60617	NLRP1,MIA3,PTER,LRR1,TMEM30A,YTHDC2,MRPL10,DYNLL2,EMC4,EBF1,BAZ2A,MTF2,BBS1,TRPV6,MMP10,GPX2,PARVB,PLA2G5,SH2D1B,PKDREJ
TF	Factor: NKX25; motif: NNANCCACTTRAAWTT; match class: 0	TF:M01414_0	0.00001793833281992574	4.7462179225378485	9973	40	20	60617	NLRP1,MIA3,PTER,LRR1,TMEM30A,YTHDC2,MRPL10,DYNLL2,EMC4,EBF1,BAZ2A,MTF2,BBS1,TRPV6,MMP10,GPX2,PARVB,PLA2G5,SH2D1B,PKDREJ
TF	Factor: DRI1; motif: AATTAA; match class: 0	TF:M01654_0	0.00001793833281992574	4.7462179225378485	10999	40	21	60617	COQ4,MIA3,LRR1,ATXN1,TMEM30A,YTHDC2,BPNT1,COX6C,EBF1,ZNF322,MTF2,UCP2,FAM83F,TRPV6,ZNF366,MMP10,IKZF4,IL2RB,PARVB,PLA2G5,PKDREJ
TF	Factor: Dlx-5; motif: AATTAN	TF:M03546	0.00001793833281992574	4.7462179225378485	10999	40	21	60617	COQ4,MIA3,LRR1,ATXN1,TMEM30A,YTHDC2,BPNT1,COX6C,EBF1,ZNF322,MTF2,UCP2,FAM83F,TRPV6,ZNF366,MMP10,IKZF4,IL2RB,PARVB,PLA2G5,PKDREJ
TF	Factor: Dlx-5; motif: AATTAN; match class: 0	TF:M03546_0	0.00001793833281992574	4.7462179225378485	10999	40	21	60617	COQ4,MIA3,LRR1,ATXN1,TMEM30A,YTHDC2,BPNT1,COX6C,EBF1,ZNF322,MTF2,UCP2,FAM83F,TRPV6,ZNF366,MMP10,IKZF4,IL2RB,PARVB,PLA2G5,PKDREJ
TF	Factor: ZNF37A; motif: CCYYGGCTCCNTSCCMN; match class: 0	TF:M12354_0	0.000018425084537570602	4.73459051084388	11020	40	21	60617	COQ4,MIA3,ATXN1,TMEM30A,YTHDC2,MRPL10,DYNLL2,OGFOD3,BPNT1,RLF,ZNF322,BAZ2A,HERC4,UCP2,BBS1,FAM83F,TRPV6,IKZF4,ZBTB16,PARVB,PKDREJ
TF	Factor: ZNF37A; motif: CCYYGGCTCCNTSCCMN	TF:M12354	0.000018425084537570602	4.73459051084388	11020	40	21	60617	COQ4,MIA3,ATXN1,TMEM30A,YTHDC2,MRPL10,DYNLL2,OGFOD3,BPNT1,RLF,ZNF322,BAZ2A,HERC4,UCP2,BBS1,FAM83F,TRPV6,IKZF4,ZBTB16,PARVB,PKDREJ
TF	Factor: E2F-1; motif: NTTTTGGCGCCAWWWN; match class: 0	TF:M11533_0	0.00001880592779691125	4.725705235645506	13222	40	23	60617	NLRP1,COQ4,MIA3,PTER,LRR1,ATXN1,TMEM30A,YTHDC2,DYNLL2,OGFOD3,BPNT1,RLF,ZNF322,BAZ2A,HERC4,UCP2,ESCO1,BBS1,FAM83F,IKZF4,ZBTB16,PARVB,PKDREJ
TF	Factor: E2F-1; motif: NTTTTGGCGCCAWWWN	TF:M11533	0.00001880592779691125	4.725705235645506	13222	40	23	60617	NLRP1,COQ4,MIA3,PTER,LRR1,ATXN1,TMEM30A,YTHDC2,DYNLL2,OGFOD3,BPNT1,RLF,ZNF322,BAZ2A,HERC4,UCP2,ESCO1,BBS1,FAM83F,IKZF4,ZBTB16,PARVB,PKDREJ
TF	Factor: Msx-1; motif: CNGTAWNTG; match class: 0	TF:M00394_0	0.000018857409083424785	4.724517977455959	9025	40	19	60617	NLRP1,PTER,LRR1,ATXN1,TMEM30A,DYNLL2,BPNT1,COX6C,BAZ2A,HERC4,MTF2,UCP2,BBS1,TRPV6,MMP10,GPX2,IL2RB,PLA2G5,SH2D1B
TF	Factor: Msx-1; motif: CNGTAWNTG	TF:M00394	0.000018857409083424785	4.724517977455959	9025	40	19	60617	NLRP1,PTER,LRR1,ATXN1,TMEM30A,DYNLL2,BPNT1,COX6C,BAZ2A,HERC4,MTF2,UCP2,BBS1,TRPV6,MMP10,GPX2,IL2RB,PLA2G5,SH2D1B
TF	Factor: Alx-4; motif: NNCRTTAN; match class: 1	TF:M10880_1	0.00001907637283229255	4.719504198220503	2731	40	11	60617	TMEM30A,EMC4,OGFOD3,COX6C,EBF1,HERC4,MTF2,BBS1,ZNF366,PLA2G5,SH2D1B
TF	Factor: E2F; motif: GGCGSG	TF:M00803	0.00001907681882641484	4.719494044795436	13243	40	23	60617	COQ4,MIA3,PTER,LRR1,ATXN1,TMEM30A,YTHDC2,MRPL10,DYNLL2,EMC4,OGFOD3,BPNT1,RLF,EBF1,BAZ2A,MTF2,UCP2,ESCO1,FAM83F,IKZF4,ZBTB16,PARVB,PKDREJ
TF	Factor: NFATc2; motif: NTTTCCRTNNAYGGAAAN	TF:M11984	0.00001907681882641484	4.719494044795436	11055	40	21	60617	NLRP1,COQ4,MIA3,PTER,LRR1,ATXN1,TMEM30A,YTHDC2,EMC4,BPNT1,RLF,ZNF322,MTF2,UCP2,BBS1,FAM83F,TRPV6,MMP10,GPX2,PARVB,SH2D1B
TF	Factor: NFATc2; motif: NTTTCCRTNNAYGGAAAN; match class: 0	TF:M11984_0	0.00001907681882641484	4.719494044795436	11055	40	21	60617	NLRP1,COQ4,MIA3,PTER,LRR1,ATXN1,TMEM30A,YTHDC2,EMC4,BPNT1,RLF,ZNF322,MTF2,UCP2,BBS1,FAM83F,TRPV6,MMP10,GPX2,PARVB,SH2D1B
TF	Factor: E2F; motif: GGCGSG; match class: 0	TF:M00803_0	0.00001907681882641484	4.719494044795436	13243	40	23	60617	COQ4,MIA3,PTER,LRR1,ATXN1,TMEM30A,YTHDC2,MRPL10,DYNLL2,EMC4,OGFOD3,BPNT1,RLF,EBF1,BAZ2A,MTF2,UCP2,ESCO1,FAM83F,IKZF4,ZBTB16,PARVB,PKDREJ
TF	Factor: foxl2; motif: NACGTMAACAN	TF:M11578	0.0000197901424918781	4.703551078799486	5536	40	15	60617	MIA3,LRR1,TMEM30A,YTHDC2,EMC4,EBF1,BAZ2A,UCP2,ESCO1,BBS1,GPX2,IL2RB,ZBTB16,PARVB,PLA2G5
TF	Factor: foxl2; motif: NACGTMAACAN; match class: 0	TF:M11578_0	0.0000197901424918781	4.703551078799486	5536	40	15	60617	MIA3,LRR1,TMEM30A,YTHDC2,EMC4,EBF1,BAZ2A,UCP2,ESCO1,BBS1,GPX2,IL2RB,ZBTB16,PARVB,PLA2G5
TF	Factor: Hey1; motif: NGCRCGYGYN	TF:M11058	0.000020086797766710772	4.6970892928732	13286	40	23	60617	COQ4,MIA3,PTER,LRR1,ATXN1,TMEM30A,MRPL10,DYNLL2,EMC4,OGFOD3,RLF,BAZ2A,HERC4,MTF2,UCP2,ESCO1,FAM83F,GPX2,IKZF4,IL2RB,ZBTB16,PARVB,PKDREJ
TF	Factor: Hey1; motif: NGCRCGYGYN; match class: 0	TF:M11058_0	0.000020086797766710772	4.6970892928732	13286	40	23	60617	COQ4,MIA3,PTER,LRR1,ATXN1,TMEM30A,MRPL10,DYNLL2,EMC4,OGFOD3,RLF,BAZ2A,HERC4,MTF2,UCP2,ESCO1,FAM83F,GPX2,IKZF4,IL2RB,ZBTB16,PARVB,PKDREJ
TF	Factor: BRN1; motif: HAATGCN; match class: 1	TF:M03813_1	0.000020095163758229372	4.696908450332578	7223	40	17	60617	COQ4,PTER,TMEM30A,YTHDC2,MRPL10,EMC4,BPNT1,COX6C,HERC4,ESCO1,BBS1,FAM83F,TRPV6,MMP10,GPX2,PARVB,SH2D1B
TF	Factor: OLIG2; motif: CCAKCTGYTYNYNNNNNN	TF:M10019	0.000020110668368029103	4.69657349560299	4052	40	13	60617	NLRP1,LRR1,ATXN1,MRPL10,DYNLL2,EMC4,OGFOD3,COX6C,RLF,BAZ2A,TRPV6,SH2D1B,PKDREJ
TF	Factor: OLIG2; motif: CCAKCTGYTYNYNNNNNN; match class: 0	TF:M10019_0	0.000020110668368029103	4.69657349560299	4052	40	13	60617	NLRP1,LRR1,ATXN1,MRPL10,DYNLL2,EMC4,OGFOD3,COX6C,RLF,BAZ2A,TRPV6,SH2D1B,PKDREJ
TF	Factor: pax-6; motif: NYACGCNTSANYGCNYN	TF:M11881	0.00002029516480068843	4.692607417776653	13301	40	23	60617	NLRP1,COQ4,MIA3,TMEM30A,MRPL10,DYNLL2,EMC4,OGFOD3,BPNT1,RLF,EBF1,ZNF322,HERC4,UCP2,ESCO1,FAM83F,ZNF366,IKZF4,IL2RB,ZBTB16,PARVB,PLA2G5,PKDREJ
TF	Factor: pax-6; motif: NYACGCNTSANYGCNYN; match class: 0	TF:M11881_0	0.00002029516480068843	4.692607417776653	13301	40	23	60617	NLRP1,COQ4,MIA3,TMEM30A,MRPL10,DYNLL2,EMC4,OGFOD3,BPNT1,RLF,EBF1,ZNF322,HERC4,UCP2,ESCO1,FAM83F,ZNF366,IKZF4,IL2RB,ZBTB16,PARVB,PLA2G5,PKDREJ
TF	Factor: BRN1; motif: HAATGCN	TF:M03813	0.000020351205085075098	4.691409869175727	13306	40	23	60617	NLRP1,COQ4,PTER,TMEM30A,YTHDC2,MRPL10,EMC4,BPNT1,COX6C,ZNF322,BAZ2A,HERC4,MTF2,ESCO1,BBS1,FAM83F,TRPV6,ZNF366,MMP10,GPX2,IKZF4,PARVB,SH2D1B
TF	Factor: BRN1; motif: HAATGCN; match class: 0	TF:M03813_0	0.000020351205085075098	4.691409869175727	13306	40	23	60617	NLRP1,COQ4,PTER,TMEM30A,YTHDC2,MRPL10,EMC4,BPNT1,COX6C,ZNF322,BAZ2A,HERC4,MTF2,ESCO1,BBS1,FAM83F,TRPV6,ZNF366,MMP10,GPX2,IKZF4,PARVB,SH2D1B
TF	Factor: GKLF; motif: NNCCMCRCCCN	TF:M12173	0.00002057610883350973	4.686636751629719	10089	40	20	60617	NLRP1,COQ4,PTER,ATXN1,TMEM30A,DYNLL2,EMC4,OGFOD3,BPNT1,COX6C,EBF1,ZNF322,BAZ2A,HERC4,UCP2,BBS1,FAM83F,IKZF4,SH2D1B,PKDREJ
TF	Factor: GKLF; motif: NNCCMCRCCCN; match class: 0	TF:M12173_0	0.00002057610883350973	4.686636751629719	10089	40	20	60617	NLRP1,COQ4,PTER,ATXN1,TMEM30A,DYNLL2,EMC4,OGFOD3,BPNT1,COX6C,EBF1,ZNF322,BAZ2A,HERC4,UCP2,BBS1,FAM83F,IKZF4,SH2D1B,PKDREJ
TF	Factor: ERG; motif: ACCGGAARTN; match class: 0	TF:M03975_0	0.00002058986632088578	4.686346473017234	10092	40	20	60617	COQ4,MIA3,PTER,ATXN1,YTHDC2,MRPL10,DYNLL2,EMC4,BPNT1,COX6C,RLF,EBF1,ZNF322,HERC4,MTF2,ESCO1,MMP10,IKZF4,IL2RB,PLA2G5
TF	Factor: ERG; motif: ACCGGAARTN	TF:M03975	0.00002058986632088578	4.686346473017234	10092	40	20	60617	COQ4,MIA3,PTER,ATXN1,YTHDC2,MRPL10,DYNLL2,EMC4,BPNT1,COX6C,RLF,EBF1,ZNF322,HERC4,MTF2,ESCO1,MMP10,IKZF4,IL2RB,PLA2G5
TF	Factor: E2F1; motif: NNNNNGCGSSAAAN	TF:M08874	0.000020651650331825036	4.6850452369196285	7252	40	17	60617	COQ4,MIA3,PTER,LRR1,ATXN1,MRPL10,EMC4,BPNT1,COX6C,EBF1,BAZ2A,MTF2,UCP2,ESCO1,FAM83F,IKZF4,ZBTB16
TF	Factor: E2F1; motif: NNNNNGCGSSAAAN; match class: 0	TF:M08874_0	0.000020651650331825036	4.6850452369196285	7252	40	17	60617	COQ4,MIA3,PTER,LRR1,ATXN1,MRPL10,EMC4,BPNT1,COX6C,EBF1,BAZ2A,MTF2,UCP2,ESCO1,FAM83F,IKZF4,ZBTB16
TF	Factor: TFAP2A; motif: NGCCCYNNGGGCN; match class: 0	TF:M04148_0	0.000020651650331825036	4.6850452369196285	10099	40	20	60617	COQ4,MIA3,LRR1,ATXN1,YTHDC2,DYNLL2,OGFOD3,COX6C,ZNF322,BAZ2A,MTF2,UCP2,ESCO1,FAM83F,TRPV6,IKZF4,PARVB,PLA2G5,SH2D1B,PKDREJ
TF	Factor: TFAP2A; motif: NGCCCYNNGGGCN	TF:M04148	0.000020651650331825036	4.6850452369196285	10099	40	20	60617	COQ4,MIA3,LRR1,ATXN1,YTHDC2,DYNLL2,OGFOD3,COX6C,ZNF322,BAZ2A,MTF2,UCP2,ESCO1,FAM83F,TRPV6,IKZF4,PARVB,PLA2G5,SH2D1B,PKDREJ
TF	Factor: Pax-5; motif: RRMSWGANWYCTNRAGCGKRACSRYNSM; match class: 0	TF:M00144_0	0.00002083031854223377	4.681304088665955	13338	40	23	60617	COQ4,MIA3,ATXN1,TMEM30A,YTHDC2,MRPL10,DYNLL2,EMC4,BPNT1,COX6C,RLF,EBF1,ZNF322,BAZ2A,HERC4,UCP2,ESCO1,BBS1,FAM83F,TRPV6,ZNF366,IKZF4,ZBTB16
TF	Factor: Pax-5; motif: RRMSWGANWYCTNRAGCGKRACSRYNSM	TF:M00144	0.00002083031854223377	4.681304088665955	13338	40	23	60617	COQ4,MIA3,ATXN1,TMEM30A,YTHDC2,MRPL10,DYNLL2,EMC4,BPNT1,COX6C,RLF,EBF1,ZNF322,BAZ2A,HERC4,UCP2,ESCO1,BBS1,FAM83F,TRPV6,ZNF366,IKZF4,ZBTB16
TF	Factor: isx; motif: NTCRTTAA; match class: 1	TF:M10956_1	0.00002083031854223377	4.681304088665955	3398	40	12	60617	TMEM30A,EMC4,OGFOD3,COX6C,EBF1,HERC4,MTF2,BBS1,MMP10,IKZF4,PLA2G5,SH2D1B
TF	Factor: Sp1; motif: GGGGCGGGGT	TF:M00008	0.00002117776152641187	4.674119946405281	10121	40	20	60617	COQ4,MIA3,PTER,LRR1,ATXN1,DYNLL2,EMC4,OGFOD3,BPNT1,RLF,EBF1,ZNF322,BAZ2A,HERC4,UCP2,FAM83F,GPX2,IKZF4,IL2RB,SH2D1B
TF	Factor: Sp1; motif: GGGGCGGGGT; match class: 0	TF:M00008_0	0.00002117776152641187	4.674119946405281	10121	40	20	60617	COQ4,MIA3,PTER,LRR1,ATXN1,DYNLL2,EMC4,OGFOD3,BPNT1,RLF,EBF1,ZNF322,BAZ2A,HERC4,UCP2,FAM83F,GPX2,IKZF4,IL2RB,SH2D1B
TF	Factor: MYB; motif: NNCAACTGNN; match class: 0	TF:M09813_0	0.00002222597071030195	4.653139262307288	5609	40	15	60617	NLRP1,PTER,ATXN1,YTHDC2,MRPL10,EMC4,BPNT1,RLF,ZNF322,HERC4,MTF2,BBS1,TRPV6,ZNF366,PARVB
TF	Factor: MYB; motif: NNCAACTGNN	TF:M09813	0.00002222597071030195	4.653139262307288	5609	40	15	60617	NLRP1,PTER,ATXN1,YTHDC2,MRPL10,EMC4,BPNT1,RLF,ZNF322,HERC4,MTF2,BBS1,TRPV6,ZNF366,PARVB
TF	Factor: FOXO1A:Elk-1; motif: RWMAACAGGAAGTN	TF:M08299	0.00002233729502157887	4.650969419775865	7302	40	17	60617	MIA3,PTER,EMC4,OGFOD3,COX6C,RLF,EBF1,ZNF322,BAZ2A,HERC4,UCP2,ESCO1,BBS1,ZNF366,GPX2,IL2RB,PARVB
TF	Factor: FOXO1A:Elk-1; motif: RWMAACAGGAAGTN; match class: 0	TF:M08299_0	0.00002233729502157887	4.650969419775865	7302	40	17	60617	MIA3,PTER,EMC4,OGFOD3,COX6C,RLF,EBF1,ZNF322,BAZ2A,HERC4,UCP2,ESCO1,BBS1,ZNF366,GPX2,IL2RB,PARVB
TF	Factor: P53; motif: RGRCATGYCYRGRCATGYYY	TF:M01651	0.000022374960915394963	4.650237714637441	2220	40	10	60617	NLRP1,PTER,HERC4,UCP2,BBS1,TRPV6,GPX2,IL2RB,PLA2G5,SH2D1B
TF	Factor: P53; motif: RGRCATGYCYRGRCATGYYY; match class: 0	TF:M01651_0	0.000022374960915394963	4.650237714637441	2220	40	10	60617	NLRP1,PTER,HERC4,UCP2,BBS1,TRPV6,GPX2,IL2RB,PLA2G5,SH2D1B
TF	Factor: GATAD2A; motif: CCTKTG; match class: 1	TF:M09726_1	0.00002306713608068331	4.637006322321741	9187	40	19	60617	NLRP1,PTER,YTHDC2,MRPL10,DYNLL2,EMC4,COX6C,EBF1,BAZ2A,MTF2,UCP2,ESCO1,TRPV6,IL2RB,ZBTB16,PARVB,PLA2G5,SH2D1B,PKDREJ
TF	Factor: MAFA; motif: TCAGCAN	TF:M01709	0.00002332492827772352	4.632179682999975	6465	40	16	60617	MIA3,LRR1,TMEM30A,YTHDC2,OGFOD3,BPNT1,BAZ2A,UCP2,TRPV6,ZNF366,GPX2,IKZF4,IL2RB,PARVB,SH2D1B,PKDREJ
TF	Factor: MAFA; motif: TCAGCAN; match class: 0	TF:M01709_0	0.00002332492827772352	4.632179682999975	6465	40	16	60617	MIA3,LRR1,TMEM30A,YTHDC2,OGFOD3,BPNT1,BAZ2A,UCP2,TRPV6,ZNF366,GPX2,IKZF4,IL2RB,PARVB,SH2D1B,PKDREJ
TF	Factor: Erg; motif: NNACCGGAARTSN; match class: 0	TF:M09608_0	0.00002332492827772352	4.632179682999975	8245	40	18	60617	COQ4,PTER,LRR1,ATXN1,YTHDC2,MRPL10,EMC4,COX6C,RLF,ZNF322,HERC4,MTF2,ESCO1,MMP10,IKZF4,IL2RB,ZBTB16,PLA2G5
TF	Factor: Erg; motif: NNACCGGAARTSN	TF:M09608	0.00002332492827772352	4.632179682999975	8245	40	18	60617	COQ4,PTER,LRR1,ATXN1,YTHDC2,MRPL10,EMC4,COX6C,RLF,ZNF322,HERC4,MTF2,ESCO1,MMP10,IKZF4,IL2RB,ZBTB16,PLA2G5
TF	Factor: EHF; motif: CSCGGAARTN	TF:M02052	0.00002332492827772352	4.632179682999975	10194	40	20	60617	COQ4,PTER,LRR1,ATXN1,TMEM30A,MRPL10,DYNLL2,EMC4,BPNT1,COX6C,RLF,ZNF322,BAZ2A,HERC4,MTF2,ESCO1,FAM83F,MMP10,IKZF4,SH2D1B
TF	Factor: EHF; motif: CSCGGAARTN; match class: 0	TF:M02052_0	0.00002332492827772352	4.632179682999975	10194	40	20	60617	COQ4,PTER,LRR1,ATXN1,TMEM30A,MRPL10,DYNLL2,EMC4,BPNT1,COX6C,RLF,ZNF322,BAZ2A,HERC4,MTF2,ESCO1,FAM83F,MMP10,IKZF4,SH2D1B
TF	Factor: Pax-5; motif: NGTCACGCWTSANTGMNY	TF:M04064	0.000023585336384515663	4.627357925273817	10209	40	20	60617	COQ4,MIA3,PTER,TMEM30A,YTHDC2,MRPL10,DYNLL2,EMC4,OGFOD3,COX6C,UCP2,ESCO1,BBS1,TRPV6,ZNF366,GPX2,ZBTB16,PLA2G5,SH2D1B,PKDREJ
TF	Factor: SRY; motif: TTGTTT; match class: 1	TF:M03854_1	0.000023585336384515663	4.627357925273817	9212	40	19	60617	LRR1,ATXN1,MRPL10,EMC4,OGFOD3,BPNT1,COX6C,EBF1,ZNF322,BAZ2A,HERC4,MTF2,UCP2,BBS1,ZNF366,MMP10,ZBTB16,SH2D1B,PKDREJ
TF	Factor: FOXO1A; motif: AAACAA; match class: 1	TF:M03823_1	0.000023585336384515663	4.627357925273817	9212	40	19	60617	LRR1,ATXN1,MRPL10,EMC4,OGFOD3,BPNT1,COX6C,EBF1,ZNF322,BAZ2A,HERC4,MTF2,UCP2,BBS1,ZNF366,MMP10,ZBTB16,SH2D1B,PKDREJ
TF	Factor: Pax-5; motif: NGTCACGCWTSANTGMNY; match class: 0	TF:M04064_0	0.000023585336384515663	4.627357925273817	10209	40	20	60617	COQ4,MIA3,PTER,TMEM30A,YTHDC2,MRPL10,DYNLL2,EMC4,OGFOD3,COX6C,UCP2,ESCO1,BBS1,TRPV6,ZNF366,GPX2,ZBTB16,PLA2G5,SH2D1B,PKDREJ
TF	Factor: CDP; motif: NATYGATSSS	TF:M00106	0.000024978132027663257	4.602440043160115	6504	40	16	60617	NLRP1,ATXN1,TMEM30A,YTHDC2,MRPL10,DYNLL2,COX6C,RLF,BAZ2A,TRPV6,ZNF366,MMP10,IKZF4,IL2RB,PLA2G5,SH2D1B
TF	Factor: CDP; motif: NATYGATSSS; match class: 0	TF:M00106_0	0.000024978132027663257	4.602440043160115	6504	40	16	60617	NLRP1,ATXN1,TMEM30A,YTHDC2,MRPL10,DYNLL2,COX6C,RLF,BAZ2A,TRPV6,ZNF366,MMP10,IKZF4,IL2RB,PLA2G5,SH2D1B
TF	Factor: ERF:SREBP-2; motif: NSCGGAARTCACGTGAT; match class: 0	TF:M08453_0	0.000025184157326407644	4.598872576258081	10256	40	20	60617	NLRP1,COQ4,PTER,ATXN1,EMC4,OGFOD3,BPNT1,COX6C,RLF,ZNF322,ESCO1,BBS1,FAM83F,GPX2,IKZF4,IL2RB,ZBTB16,PARVB,SH2D1B,PKDREJ
TF	Factor: ERF:SREBP-2; motif: NSCGGAARTCACGTGAT	TF:M08453	0.000025184157326407644	4.598872576258081	10256	40	20	60617	NLRP1,COQ4,PTER,ATXN1,EMC4,OGFOD3,BPNT1,COX6C,RLF,ZNF322,ESCO1,BBS1,FAM83F,GPX2,IKZF4,IL2RB,ZBTB16,PARVB,SH2D1B,PKDREJ
TF	Factor: TFAP2A; motif: YGCCCNNRGGCN; match class: 0	TF:M04146_0	0.00002700557617330283	4.568546552461045	6546	40	16	60617	NLRP1,COQ4,MIA3,PTER,LRR1,ATXN1,DYNLL2,EMC4,OGFOD3,COX6C,RLF,ZNF322,HERC4,GPX2,ZBTB16,PARVB
TF	Factor: TFAP2A; motif: YGCCCNNRGGCN	TF:M04146	0.00002700557617330283	4.568546552461045	6546	40	16	60617	NLRP1,COQ4,MIA3,PTER,LRR1,ATXN1,DYNLL2,EMC4,OGFOD3,COX6C,RLF,ZNF322,HERC4,GPX2,ZBTB16,PARVB
TF	Factor: Erm:E2A; motif: CASGTGNNNCGGAAGNN; match class: 0	TF:M08571_0	0.000027193480386192975	4.565535205219116	11364	40	21	60617	NLRP1,COQ4,MIA3,LRR1,YTHDC2,DYNLL2,EMC4,OGFOD3,BPNT1,RLF,ZNF322,BAZ2A,HERC4,UCP2,FAM83F,TRPV6,ZNF366,ZBTB16,PARVB,PLA2G5,SH2D1B
TF	Factor: Erm:E2A; motif: CASGTGNNNCGGAAGNN	TF:M08571	0.000027193480386192975	4.565535205219116	11364	40	21	60617	NLRP1,COQ4,MIA3,LRR1,YTHDC2,DYNLL2,EMC4,OGFOD3,BPNT1,RLF,ZNF322,BAZ2A,HERC4,UCP2,FAM83F,TRPV6,ZNF366,ZBTB16,PARVB,PLA2G5,SH2D1B
TF	Factor: SAP-1; motif: NNCCGGAAGTGN	TF:M09905	0.000027193480386192975	4.565535205219116	8349	40	18	60617	COQ4,PTER,ATXN1,YTHDC2,MRPL10,DYNLL2,EMC4,OGFOD3,BPNT1,RLF,EBF1,ZNF322,BAZ2A,HERC4,MTF2,ESCO1,IKZF4,PLA2G5
TF	Factor: Sp1; motif: GGGGCGGGGC	TF:M00931	0.000027193480386192975	4.565535205219116	10311	40	20	60617	COQ4,MIA3,PTER,LRR1,ATXN1,TMEM30A,DYNLL2,OGFOD3,COX6C,RLF,EBF1,ZNF322,BAZ2A,HERC4,UCP2,BBS1,FAM83F,GPX2,IKZF4,SH2D1B
TF	Factor: Sp1; motif: GGGGCGGGGC; match class: 0	TF:M00931_0	0.000027193480386192975	4.565535205219116	10311	40	20	60617	COQ4,MIA3,PTER,LRR1,ATXN1,TMEM30A,DYNLL2,OGFOD3,COX6C,RLF,EBF1,ZNF322,BAZ2A,HERC4,UCP2,BBS1,FAM83F,GPX2,IKZF4,SH2D1B
TF	Factor: AP-2alphaA; motif: ANMGCCTNAGGCKNT; match class: 1	TF:M01047_1	0.000027193480386192975	4.565535205219116	9314	40	19	60617	NLRP1,COQ4,MIA3,LRR1,TMEM30A,YTHDC2,MRPL10,DYNLL2,EBF1,ZNF322,HERC4,FAM83F,TRPV6,GPX2,IKZF4,IL2RB,ZBTB16,PLA2G5,PKDREJ
TF	Factor: AP-2alphaA; motif: ANMGCCTNAGGCKNT	TF:M01047	0.000027193480386192975	4.565535205219116	9314	40	19	60617	NLRP1,COQ4,MIA3,LRR1,TMEM30A,YTHDC2,MRPL10,DYNLL2,EBF1,ZNF322,HERC4,FAM83F,TRPV6,GPX2,IKZF4,IL2RB,ZBTB16,PLA2G5,PKDREJ
TF	Factor: AP-2alphaA; motif: ANMGCCTNAGGCKNT; match class: 0	TF:M01047_0	0.000027193480386192975	4.565535205219116	9314	40	19	60617	NLRP1,COQ4,MIA3,LRR1,TMEM30A,YTHDC2,MRPL10,DYNLL2,EBF1,ZNF322,HERC4,FAM83F,TRPV6,GPX2,IKZF4,IL2RB,ZBTB16,PLA2G5,PKDREJ
TF	Factor: SAP-1; motif: NNCCGGAAGTGN; match class: 0	TF:M09905_0	0.000027193480386192975	4.565535205219116	8349	40	18	60617	COQ4,PTER,ATXN1,YTHDC2,MRPL10,DYNLL2,EMC4,OGFOD3,BPNT1,RLF,EBF1,ZNF322,BAZ2A,HERC4,MTF2,ESCO1,IKZF4,PLA2G5
TF	Factor: pax-6; motif: NYACGCNTSRNYGCNYN	TF:M11883	0.00002721618950493889	4.56517267975066	13586	40	23	60617	NLRP1,COQ4,MIA3,LRR1,ATXN1,TMEM30A,MRPL10,DYNLL2,EMC4,OGFOD3,BPNT1,RLF,EBF1,ZNF322,HERC4,UCP2,ESCO1,ZNF366,IKZF4,IL2RB,ZBTB16,PARVB,PKDREJ
TF	Factor: pax-6; motif: NYACGCNTSRNYGCNYN; match class: 0	TF:M11883_0	0.00002721618950493889	4.56517267975066	13586	40	23	60617	NLRP1,COQ4,MIA3,LRR1,ATXN1,TMEM30A,MRPL10,DYNLL2,EMC4,OGFOD3,BPNT1,RLF,EBF1,ZNF322,HERC4,UCP2,ESCO1,ZNF366,IKZF4,IL2RB,ZBTB16,PARVB,PKDREJ
TF	Factor: GKLF; motif: NNNRGGNGNGGSN	TF:M07289	0.000027640341156912778	4.558456600890809	14775	40	24	60617	NLRP1,MIA3,PTER,LRR1,ATXN1,TMEM30A,DYNLL2,OGFOD3,BPNT1,COX6C,EBF1,ZNF322,BAZ2A,HERC4,MTF2,BBS1,FAM83F,TRPV6,ZNF366,GPX2,IKZF4,IL2RB,ZBTB16,PKDREJ
TF	Factor: GKLF; motif: NNNRGGNGNGGSN; match class: 0	TF:M07289_0	0.000027640341156912778	4.558456600890809	14775	40	24	60617	NLRP1,MIA3,PTER,LRR1,ATXN1,TMEM30A,DYNLL2,OGFOD3,BPNT1,COX6C,EBF1,ZNF322,BAZ2A,HERC4,MTF2,BBS1,FAM83F,TRPV6,ZNF366,GPX2,IKZF4,IL2RB,ZBTB16,PKDREJ
TF	Factor: RUNX3; motif: NRACCGCANWAACCRCAN; match class: 0	TF:M04110_0	0.000027855869911086037	4.555083274408443	9336	40	19	60617	NLRP1,MIA3,LRR1,ATXN1,TMEM30A,YTHDC2,MRPL10,OGFOD3,BPNT1,RLF,EBF1,HERC4,UCP2,ESCO1,BBS1,FAM83F,IKZF4,ZBTB16,PKDREJ
TF	Factor: RUNX3; motif: NRACCGCANWAACCRCAN	TF:M04110	0.000027855869911086037	4.555083274408443	9336	40	19	60617	NLRP1,MIA3,LRR1,ATXN1,TMEM30A,YTHDC2,MRPL10,OGFOD3,BPNT1,RLF,EBF1,HERC4,UCP2,ESCO1,BBS1,FAM83F,IKZF4,ZBTB16,PKDREJ
TF	Factor: NKX2B; motif: CACTTNA; match class: 0	TF:M02109_0	0.00002805895744435662	4.551928469607536	10348	40	20	60617	NLRP1,MIA3,PTER,LRR1,TMEM30A,YTHDC2,MRPL10,EMC4,BPNT1,EBF1,BAZ2A,MTF2,UCP2,TRPV6,MMP10,IL2RB,PARVB,PLA2G5,SH2D1B,PKDREJ
TF	Factor: NKX2B; motif: CACTTNA	TF:M02109	0.00002805895744435662	4.551928469607536	10348	40	20	60617	NLRP1,MIA3,PTER,LRR1,TMEM30A,YTHDC2,MRPL10,EMC4,BPNT1,EBF1,BAZ2A,MTF2,UCP2,TRPV6,MMP10,IL2RB,PARVB,PLA2G5,SH2D1B,PKDREJ
TF	Factor: ZNF436; motif: TCCTCCAGGAAGCCY	TF:M10477	0.00002852265930065127	4.5448099856309145	14808	40	24	60617	NLRP1,COQ4,MIA3,PTER,LRR1,ATXN1,TMEM30A,YTHDC2,DYNLL2,EMC4,OGFOD3,ZNF322,BAZ2A,HERC4,MTF2,ESCO1,FAM83F,TRPV6,GPX2,IL2RB,PARVB,PLA2G5,SH2D1B,PKDREJ
TF	Factor: ZNF436; motif: TCCTCCAGGAAGCCY; match class: 0	TF:M10477_0	0.00002852265930065127	4.5448099856309145	14808	40	24	60617	NLRP1,COQ4,MIA3,PTER,LRR1,ATXN1,TMEM30A,YTHDC2,DYNLL2,EMC4,OGFOD3,ZNF322,BAZ2A,HERC4,MTF2,ESCO1,FAM83F,TRPV6,GPX2,IL2RB,PARVB,PLA2G5,SH2D1B,PKDREJ
TF	Factor: FLI-1; motif: NAYTTCCGGT	TF:M08913	0.000028663501101724415	4.5426707638237245	8398	40	18	60617	COQ4,PTER,LRR1,ATXN1,YTHDC2,MRPL10,DYNLL2,EMC4,BPNT1,RLF,EBF1,ZNF322,HERC4,MTF2,ESCO1,MMP10,IKZF4,PLA2G5
TF	Factor: FOXP1; motif: TNTGTTTMY	TF:M09933	0.000028663501101724415	4.5426707638237245	4228	40	13	60617	PTER,MRPL10,EMC4,OGFOD3,COX6C,EBF1,BAZ2A,MTF2,BBS1,GPX2,ZBTB16,PLA2G5,SH2D1B
TF	Factor: FOXP1; motif: TNTGTTTMY; match class: 0	TF:M09933_0	0.000028663501101724415	4.5426707638237245	4228	40	13	60617	PTER,MRPL10,EMC4,OGFOD3,COX6C,EBF1,BAZ2A,MTF2,BBS1,GPX2,ZBTB16,PLA2G5,SH2D1B
TF	Factor: FLI-1; motif: NAYTTCCGGT; match class: 0	TF:M08913_0	0.000028663501101724415	4.5426707638237245	8398	40	18	60617	COQ4,PTER,LRR1,ATXN1,YTHDC2,MRPL10,DYNLL2,EMC4,BPNT1,RLF,EBF1,ZNF322,HERC4,MTF2,ESCO1,MMP10,IKZF4,PLA2G5
TF	Factor: E2F-1; motif: TTTGGCGCCAAA	TF:M04516	0.00002912945534064802	4.53566763568687	11432	40	21	60617	COQ4,MIA3,PTER,LRR1,ATXN1,TMEM30A,YTHDC2,DYNLL2,EMC4,OGFOD3,BPNT1,RLF,EBF1,ZNF322,HERC4,UCP2,BBS1,FAM83F,ZBTB16,PARVB,PKDREJ
TF	Factor: CREB1; motif: RTGACGYGTCAN; match class: 1	TF:M11221_1	0.00002912945534064802	4.53566763568687	5771	40	15	60617	MIA3,PTER,LRR1,ATXN1,TMEM30A,MRPL10,DYNLL2,COX6C,EBF1,BAZ2A,UCP2,ZNF366,IKZF4,ZBTB16,PARVB
TF	Factor: E2F-1; motif: TTTGGCGCCAAA; match class: 0	TF:M04516_0	0.00002912945534064802	4.53566763568687	11432	40	21	60617	COQ4,MIA3,PTER,LRR1,ATXN1,TMEM30A,YTHDC2,DYNLL2,EMC4,OGFOD3,BPNT1,RLF,EBF1,ZNF322,HERC4,UCP2,BBS1,FAM83F,ZBTB16,PARVB,PKDREJ
TF	Factor: AhR; motif: NTNGCGTGNNN	TF:M00778	0.000030500476396632276	4.515693377216729	3559	40	12	60617	COQ4,LRR1,ATXN1,TMEM30A,DYNLL2,EMC4,BPNT1,HERC4,ESCO1,ZNF366,IKZF4,IL2RB
TF	Factor: AhR; motif: NTNGCGTGNNN; match class: 0	TF:M00778_0	0.000030500476396632276	4.515693377216729	3559	40	12	60617	COQ4,LRR1,ATXN1,TMEM30A,DYNLL2,EMC4,BPNT1,HERC4,ESCO1,ZNF366,IKZF4,IL2RB
TF	Factor: LHX4; motif: NNCRTTAN; match class: 1	TF:M11005_1	0.000031886351644677745	4.496395168785451	4274	40	13	60617	TMEM30A,EMC4,OGFOD3,COX6C,EBF1,HERC4,MTF2,BBS1,ZNF366,MMP10,IKZF4,PLA2G5,SH2D1B
TF	Factor: LHX3; motif: ATTAAW; match class: 1	TF:M02097_1	0.00003216428395531226	4.492626112465638	6661	40	16	60617	PTER,ATXN1,TMEM30A,YTHDC2,MRPL10,BPNT1,COX6C,RLF,ZNF322,MTF2,MMP10,GPX2,IKZF4,IL2RB,PLA2G5,PKDREJ
TF	Factor: Sp1; motif: NNGGGGCGGGGNN	TF:M00932	0.00003236818920176372	4.489881595984485	10458	40	20	60617	COQ4,MIA3,PTER,LRR1,ATXN1,TMEM30A,DYNLL2,OGFOD3,COX6C,RLF,EBF1,ZNF322,BAZ2A,HERC4,UCP2,BBS1,FAM83F,GPX2,IKZF4,SH2D1B
TF	Factor: Sp1; motif: NNGGGGCGGGGNN; match class: 0	TF:M00932_0	0.00003236818920176372	4.489881595984485	10458	40	20	60617	COQ4,MIA3,PTER,LRR1,ATXN1,TMEM30A,DYNLL2,OGFOD3,COX6C,RLF,EBF1,ZNF322,BAZ2A,HERC4,UCP2,BBS1,FAM83F,GPX2,IKZF4,SH2D1B
TF	Factor: Elk-1:T-bet; motif: TCACACCGGAAGNN; match class: 0	TF:M08231_0	0.00003362334729008491	4.473359053619613	6687	40	16	60617	NLRP1,PTER,ATXN1,MRPL10,EMC4,OGFOD3,COX6C,RLF,ZNF322,HERC4,MTF2,ESCO1,IKZF4,IL2RB,ZBTB16,PLA2G5
TF	Factor: Elk-1:T-bet; motif: TCACACCGGAAGNN	TF:M08231	0.00003362334729008491	4.473359053619613	6687	40	16	60617	NLRP1,PTER,ATXN1,MRPL10,EMC4,OGFOD3,COX6C,RLF,ZNF322,HERC4,MTF2,ESCO1,IKZF4,IL2RB,ZBTB16,PLA2G5
TF	Factor: Erg; motif: NACCGGATATCCGGTN; match class: 1	TF:M11393_1	0.000034724432010179456	4.459364849315682	13801	40	23	60617	NLRP1,COQ4,MIA3,LRR1,ATXN1,TMEM30A,YTHDC2,EMC4,RLF,EBF1,ZNF322,HERC4,MTF2,ESCO1,FAM83F,TRPV6,ZNF366,GPX2,IKZF4,IL2RB,ZBTB16,PLA2G5,SH2D1B
TF	Factor: Elk-1; motif: GGAAGN; match class: 1	TF:M03819_1	0.000034839305987704856	4.457930504890327	7594	40	17	60617	COQ4,PTER,LRR1,TMEM30A,YTHDC2,MRPL10,EMC4,RLF,ZNF322,HERC4,ESCO1,BBS1,FAM83F,GPX2,IKZF4,PLA2G5,SH2D1B
TF	Factor: ATF-1; motif: NNNTGACGTNNN; match class: 0	TF:M07034_0	0.000035565338583706085	4.448973052442434	4324	40	13	60617	NLRP1,MIA3,LRR1,YTHDC2,MRPL10,EMC4,EBF1,BAZ2A,ESCO1,IKZF4,ZBTB16,PARVB,PKDREJ
TF	Factor: ATF-1; motif: NNNTGACGTNNN	TF:M07034	0.000035565338583706085	4.448973052442434	4324	40	13	60617	NLRP1,MIA3,LRR1,YTHDC2,MRPL10,EMC4,EBF1,BAZ2A,ESCO1,IKZF4,ZBTB16,PARVB,PKDREJ
TF	Factor: LRH-1; motif: TCAAGGTCRTGACCTTGA; match class: 0	TF:M11831_0	0.000035565338583706085	4.448973052442434	3621	40	12	60617	PTER,YTHDC2,MRPL10,DYNLL2,ZNF322,BAZ2A,UCP2,FAM83F,IKZF4,PARVB,PLA2G5,PKDREJ
TF	Factor: ELK-1; motif: ACCGGAAGTN	TF:M02059	0.000035565338583706085	4.448973052442434	9517	40	19	60617	COQ4,PTER,LRR1,ATXN1,TMEM30A,YTHDC2,MRPL10,DYNLL2,EMC4,BPNT1,COX6C,RLF,ZNF322,HERC4,MTF2,ESCO1,MMP10,IKZF4,PLA2G5
TF	Factor: LRH-1; motif: TCAAGGTCRTGACCTTGA	TF:M11831	0.000035565338583706085	4.448973052442434	3621	40	12	60617	PTER,YTHDC2,MRPL10,DYNLL2,ZNF322,BAZ2A,UCP2,FAM83F,IKZF4,PARVB,PLA2G5,PKDREJ
TF	Factor: P53; motif: RGRCATGYCYRGRCATGYYY; match class: 1	TF:M01651_1	0.000035565338583706085	4.448973052442434	1823	40	9	60617	NLRP1,PTER,HERC4,UCP2,BBS1,TRPV6,GPX2,IL2RB,PLA2G5
TF	Factor: ELK-1; motif: ACCGGAAGTN; match class: 0	TF:M02059_0	0.000035565338583706085	4.448973052442434	9517	40	19	60617	COQ4,PTER,LRR1,ATXN1,TMEM30A,YTHDC2,MRPL10,DYNLL2,EMC4,BPNT1,COX6C,RLF,ZNF322,HERC4,MTF2,ESCO1,MMP10,IKZF4,PLA2G5
TF	Factor: ERG; motif: ACCGGAART	TF:M01752	0.00003743459634464664	4.426726845486061	9551	40	19	60617	COQ4,PTER,LRR1,ATXN1,YTHDC2,MRPL10,DYNLL2,EMC4,BPNT1,COX6C,RLF,ZNF322,HERC4,MTF2,ESCO1,MMP10,IKZF4,IL2RB,PLA2G5
TF	Factor: ERG; motif: ACCGGAART; match class: 0	TF:M01752_0	0.00003743459634464664	4.426726845486061	9551	40	19	60617	COQ4,PTER,LRR1,ATXN1,YTHDC2,MRPL10,DYNLL2,EMC4,BPNT1,COX6C,RLF,ZNF322,HERC4,MTF2,ESCO1,MMP10,IKZF4,IL2RB,PLA2G5
TF	Factor: PEA3; motif: ACWTCCK; match class: 0	TF:M00655_0	0.00003914121606306159	4.407365685543805	9581	40	19	60617	NLRP1,PTER,LRR1,TMEM30A,MRPL10,ZNF322,BAZ2A,HERC4,MTF2,UCP2,BBS1,FAM83F,ZNF366,MMP10,GPX2,IKZF4,IL2RB,PLA2G5,SH2D1B
TF	Factor: PEA3; motif: ACWTCCK	TF:M00655	0.00003914121606306159	4.407365685543805	9581	40	19	60617	NLRP1,PTER,LRR1,TMEM30A,MRPL10,ZNF322,BAZ2A,HERC4,MTF2,UCP2,BBS1,FAM83F,ZNF366,MMP10,GPX2,IKZF4,IL2RB,PLA2G5,SH2D1B
TF	Factor: YY1; motif: NGCCATYTTKGRCNWWNNGTGCK; match class: 1	TF:M12276_1	0.00003935422658252816	4.405008618250369	3660	40	12	60617	PTER,LRR1,ATXN1,BAZ2A,HERC4,ESCO1,BBS1,ZNF366,MMP10,GPX2,IKZF4,SH2D1B
TF	Factor: HOXB13:TBR2; motif: ANGTGTNNMATAAAN	TF:M08491	0.00003962714631834296	4.402007201519459	3005	40	11	60617	NLRP1,EMC4,COX6C,RLF,ZNF322,MTF2,ESCO1,ZNF366,MMP10,GPX2,IL2RB
TF	Factor: HOXB13:TBR2; motif: ANGTGTNNMATAAAN; match class: 0	TF:M08491_0	0.00003962714631834296	4.402007201519459	3005	40	11	60617	NLRP1,EMC4,COX6C,RLF,ZNF322,MTF2,ESCO1,ZNF366,MMP10,GPX2,IL2RB
TF	Factor: c-Ets-2; motif: CTTCCTG; match class: 1	TF:M01207_1	0.000040376288327045664	4.393873606966717	3672	40	12	60617	NLRP1,MIA3,PTER,DYNLL2,COX6C,ZNF322,BAZ2A,ESCO1,IL2RB,PARVB,PLA2G5,SH2D1B
TF	Factor: Elk-1; motif: CTTCCKG; match class: 1	TF:M07252_1	0.000040376288327045664	4.393873606966717	3672	40	12	60617	NLRP1,MIA3,PTER,DYNLL2,COX6C,ZNF322,BAZ2A,ESCO1,IL2RB,PARVB,PLA2G5,SH2D1B
TF	Factor: AP-4:Max; motif: NCAGCTGNNNNNNNCACGTGN	TF:M08674	0.000040376288327045664	4.393873606966717	11691	40	21	60617	NLRP1,COQ4,MIA3,LRR1,TMEM30A,YTHDC2,EMC4,OGFOD3,BPNT1,COX6C,RLF,MTF2,UCP2,ESCO1,FAM83F,TRPV6,IL2RB,ZBTB16,PARVB,SH2D1B,PKDREJ
TF	Factor: AP-4:Max; motif: NCAGCTGNNNNNNNCACGTGN; match class: 0	TF:M08674_0	0.000040376288327045664	4.393873606966717	11691	40	21	60617	NLRP1,COQ4,MIA3,LRR1,TMEM30A,YTHDC2,EMC4,OGFOD3,BPNT1,COX6C,RLF,MTF2,UCP2,ESCO1,FAM83F,TRPV6,IL2RB,ZBTB16,PARVB,SH2D1B,PKDREJ
TF	Factor: RUNX2; motif: NRACCGCAAACCGCAN	TF:M04106	0.000041615952928238157	4.3807401563779695	13967	40	23	60617	COQ4,MIA3,LRR1,ATXN1,YTHDC2,MRPL10,DYNLL2,OGFOD3,COX6C,RLF,EBF1,ZNF322,HERC4,UCP2,ESCO1,BBS1,FAM83F,GPX2,IKZF4,ZBTB16,PARVB,SH2D1B,PKDREJ
TF	Factor: RUNX2; motif: NRACCGCAAACCGCAN; match class: 0	TF:M04106_0	0.000041615952928238157	4.3807401563779695	13967	40	23	60617	COQ4,MIA3,LRR1,ATXN1,YTHDC2,MRPL10,DYNLL2,OGFOD3,COX6C,RLF,EBF1,ZNF322,HERC4,UCP2,ESCO1,BBS1,FAM83F,GPX2,IKZF4,ZBTB16,PARVB,SH2D1B,PKDREJ
TF	Factor: YY1; motif: NYNKCCATNTT	TF:M01035	0.00004233468159099993	4.37330370230999	5974	40	15	60617	COQ4,MIA3,PTER,MRPL10,RLF,BAZ2A,HERC4,MTF2,UCP2,ESCO1,BBS1,ZNF366,IKZF4,PLA2G5,SH2D1B
TF	Factor: YY1; motif: NYNKCCATNTT; match class: 0	TF:M01035_0	0.00004233468159099993	4.37330370230999	5974	40	15	60617	COQ4,MIA3,PTER,MRPL10,RLF,BAZ2A,HERC4,MTF2,UCP2,ESCO1,BBS1,ZNF366,IKZF4,PLA2G5,SH2D1B
TF	Factor: PEA3; motif: NACCGGAAGTN; match class: 0	TF:M11427_0	0.0000428328163842371	4.368223368519152	10675	40	20	60617	COQ4,PTER,LRR1,ATXN1,TMEM30A,YTHDC2,MRPL10,DYNLL2,EMC4,BPNT1,COX6C,RLF,ZNF322,HERC4,MTF2,ESCO1,FAM83F,IKZF4,IL2RB,PLA2G5
TF	Factor: PEA3; motif: NACCGGAAGTN	TF:M11427	0.0000428328163842371	4.368223368519152	10675	40	20	60617	COQ4,PTER,LRR1,ATXN1,TMEM30A,YTHDC2,MRPL10,DYNLL2,EMC4,BPNT1,COX6C,RLF,ZNF322,HERC4,MTF2,ESCO1,FAM83F,IKZF4,IL2RB,PLA2G5
TF	Factor: ipf1; motif: TGATTGATK	TF:M10031	0.000043164907689031226	4.3648691835188895	9659	40	19	60617	COQ4,MIA3,PTER,LRR1,YTHDC2,MRPL10,BPNT1,COX6C,RLF,ZNF322,HERC4,TRPV6,ZNF366,MMP10,GPX2,IKZF4,IL2RB,SH2D1B,PKDREJ
TF	Factor: ipf1; motif: TGATTGATK; match class: 0	TF:M10031_0	0.000043164907689031226	4.3648691835188895	9659	40	19	60617	COQ4,MIA3,PTER,LRR1,YTHDC2,MRPL10,BPNT1,COX6C,RLF,ZNF322,HERC4,TRPV6,ZNF366,MMP10,GPX2,IKZF4,IL2RB,SH2D1B,PKDREJ
TF	Factor: FOXP1; motif: CTGTTTNYTYTKN; match class: 0	TF:M09855_0	0.00004400121408057846	4.356535340304232	7750	40	17	60617	ATXN1,TMEM30A,MRPL10,EMC4,OGFOD3,BPNT1,COX6C,EBF1,ZNF322,BAZ2A,MTF2,ESCO1,ZNF366,MMP10,IL2RB,SH2D1B,PKDREJ
TF	Factor: FOXP1; motif: CTGTTTNYTYTKN	TF:M09855	0.00004400121408057846	4.356535340304232	7750	40	17	60617	ATXN1,TMEM30A,MRPL10,EMC4,OGFOD3,BPNT1,COX6C,EBF1,ZNF322,BAZ2A,MTF2,ESCO1,ZNF366,MMP10,IL2RB,SH2D1B,PKDREJ
TF	Factor: MEF-2D; motif: WAAATAR; match class: 0	TF:M02026_0	0.00004424370449833363	4.354148516969432	7755	40	17	60617	COQ4,LRR1,ATXN1,TMEM30A,MRPL10,EMC4,BPNT1,RLF,EBF1,MTF2,BBS1,FAM83F,MMP10,GPX2,IL2RB,PLA2G5,SH2D1B
TF	Factor: MEF-2D; motif: WAAATAR	TF:M02026	0.00004424370449833363	4.354148516969432	7755	40	17	60617	COQ4,LRR1,ATXN1,TMEM30A,MRPL10,EMC4,BPNT1,RLF,EBF1,MTF2,BBS1,FAM83F,MMP10,GPX2,IL2RB,PLA2G5,SH2D1B
TF	Factor: TFAP2C; motif: NGCCCNNRGGCA; match class: 0	TF:M04152_0	0.00004424939314599115	4.354092681014847	7757	40	17	60617	NLRP1,COQ4,MIA3,PTER,LRR1,ATXN1,DYNLL2,EMC4,OGFOD3,COX6C,RLF,ZNF322,HERC4,GPX2,IKZF4,ZBTB16,PARVB
TF	Factor: TFAP2C; motif: NGCCCNNRGGCA	TF:M04152	0.00004424939314599115	4.354092681014847	7757	40	17	60617	NLRP1,COQ4,MIA3,PTER,LRR1,ATXN1,DYNLL2,EMC4,OGFOD3,COX6C,RLF,ZNF322,HERC4,GPX2,IKZF4,ZBTB16,PARVB
TF	Factor: sin3A; motif: TGTCCNNGGTGCTG; match class: 1	TF:M04756_1	0.00004489054974293599	4.347845076067235	7766	40	17	60617	NLRP1,ATXN1,MRPL10,DYNLL2,OGFOD3,COX6C,RLF,EBF1,BAZ2A,HERC4,ESCO1,FAM83F,GPX2,IL2RB,PARVB,PLA2G5,SH2D1B
TF	Factor: c-Ets-1; motif: RCAGGAAGTGNNTNS	TF:M00339	0.00004500577630057239	4.346731742791936	6870	40	16	60617	NLRP1,PTER,LRR1,TMEM30A,MRPL10,COX6C,ZNF322,BAZ2A,UCP2,FAM83F,MMP10,GPX2,IL2RB,PARVB,PLA2G5,SH2D1B
TF	Factor: c-Ets-1; motif: RCAGGAAGTGNNTNS; match class: 0	TF:M00339_0	0.00004500577630057239	4.346731742791936	6870	40	16	60617	NLRP1,PTER,LRR1,TMEM30A,MRPL10,COX6C,ZNF322,BAZ2A,UCP2,FAM83F,MMP10,GPX2,IL2RB,PARVB,PLA2G5,SH2D1B
TF	Factor: NURR1; motif: AAGGTCAC; match class: 0	TF:M02273_0	0.000045064377514893716	4.346166623570406	7772	40	17	60617	NLRP1,COQ4,PTER,TMEM30A,YTHDC2,MRPL10,EMC4,COX6C,ZNF322,BAZ2A,UCP2,ESCO1,BBS1,GPX2,IKZF4,PARVB,PLA2G5
TF	Factor: NURR1; motif: AAGGTCAC	TF:M02273	0.000045064377514893716	4.346166623570406	7772	40	17	60617	NLRP1,COQ4,PTER,TMEM30A,YTHDC2,MRPL10,EMC4,COX6C,ZNF322,BAZ2A,UCP2,ESCO1,BBS1,GPX2,IKZF4,PARVB,PLA2G5
TF	Factor: Elk-1; motif: NNCCGGAAGTN	TF:M11435	0.00004749922421015854	4.3233134835119476	11833	40	21	60617	COQ4,PTER,LRR1,ATXN1,TMEM30A,YTHDC2,MRPL10,DYNLL2,EMC4,BPNT1,COX6C,RLF,ZNF322,HERC4,MTF2,ESCO1,TRPV6,IKZF4,IL2RB,PLA2G5,PKDREJ
TF	Factor: Elk-1; motif: NNCCGGAAGTN; match class: 0	TF:M11435_0	0.00004749922421015854	4.3233134835119476	11833	40	21	60617	COQ4,PTER,LRR1,ATXN1,TMEM30A,YTHDC2,MRPL10,DYNLL2,EMC4,BPNT1,COX6C,RLF,ZNF322,HERC4,MTF2,ESCO1,TRPV6,IKZF4,IL2RB,PLA2G5,PKDREJ
TF	Factor: Sp1; motif: CCCCGCCCCN; match class: 0	TF:M00933_0	0.00004749922421015854	4.3233134835119476	9736	40	19	60617	COQ4,MIA3,PTER,LRR1,ATXN1,TMEM30A,DYNLL2,OGFOD3,COX6C,RLF,EBF1,ZNF322,HERC4,UCP2,BBS1,FAM83F,GPX2,IKZF4,SH2D1B
TF	Factor: Sp1; motif: CCCCGCCCCN	TF:M00933	0.00004749922421015854	4.3233134835119476	9736	40	19	60617	COQ4,MIA3,PTER,LRR1,ATXN1,TMEM30A,DYNLL2,OGFOD3,COX6C,RLF,EBF1,ZNF322,HERC4,UCP2,BBS1,FAM83F,GPX2,IKZF4,SH2D1B
TF	Factor: LRH-1; motif: TCAAGGTCRYGACCTTGR	TF:M11828	0.00004820311700435878	4.3169248776527605	10776	40	20	60617	PTER,LRR1,YTHDC2,MRPL10,DYNLL2,COX6C,EBF1,ZNF322,BAZ2A,UCP2,FAM83F,ZNF366,GPX2,IKZF4,IL2RB,ZBTB16,PARVB,PLA2G5,SH2D1B,PKDREJ
TF	Factor: LRH-1; motif: TCAAGGTCRYGACCTTGR; match class: 0	TF:M11828_0	0.00004820311700435878	4.3169248776527605	10776	40	20	60617	PTER,LRR1,YTHDC2,MRPL10,DYNLL2,COX6C,EBF1,ZNF322,BAZ2A,UCP2,FAM83F,ZNF366,GPX2,IKZF4,IL2RB,ZBTB16,PARVB,PLA2G5,SH2D1B,PKDREJ
TF	Factor: GCMa:FOXO1A; motif: GTMAATAMGGGTRN; match class: 0	TF:M08318_0	0.00004866284713705696	4.312802485217361	11855	40	21	60617	MIA3,ATXN1,TMEM30A,EMC4,OGFOD3,BPNT1,RLF,EBF1,BAZ2A,HERC4,MTF2,ESCO1,FAM83F,TRPV6,ZNF366,GPX2,IKZF4,IL2RB,ZBTB16,PARVB,PLA2G5
TF	Factor: GCMa:FOXO1A; motif: GTMAATAMGGGTRN	TF:M08318	0.00004866284713705696	4.312802485217361	11855	40	21	60617	MIA3,ATXN1,TMEM30A,EMC4,OGFOD3,BPNT1,RLF,EBF1,BAZ2A,HERC4,MTF2,ESCO1,FAM83F,TRPV6,ZNF366,GPX2,IKZF4,IL2RB,ZBTB16,PARVB,PLA2G5
TF	Factor: SP4; motif: NWRGCCACGCCCMCTYN; match class: 0	TF:M03922_0	0.000049078904252656416	4.309105141999172	6066	40	15	60617	NLRP1,COQ4,PTER,LRR1,DYNLL2,OGFOD3,BPNT1,RLF,EBF1,ZNF322,UCP2,BBS1,FAM83F,IKZF4,PKDREJ
TF	Factor: SP4; motif: NWRGCCACGCCCMCTYN	TF:M03922	0.000049078904252656416	4.309105141999172	6066	40	15	60617	NLRP1,COQ4,PTER,LRR1,DYNLL2,OGFOD3,BPNT1,RLF,EBF1,ZNF322,UCP2,BBS1,FAM83F,IKZF4,PKDREJ
TF	Factor: Elk-1; motif: RACCGGAAGTR; match class: 0	TF:M01165_0	0.00004941133792681886	4.306173386418864	7839	40	17	60617	COQ4,PTER,LRR1,TMEM30A,YTHDC2,MRPL10,EMC4,COX6C,ZNF322,BAZ2A,HERC4,MTF2,ESCO1,ZNF366,IKZF4,IL2RB,PLA2G5
TF	Factor: Elk-1; motif: RACCGGAAGTR	TF:M01165	0.00004941133792681886	4.306173386418864	7839	40	17	60617	COQ4,PTER,LRR1,TMEM30A,YTHDC2,MRPL10,EMC4,COX6C,ZNF322,BAZ2A,HERC4,MTF2,ESCO1,ZNF366,IKZF4,IL2RB,PLA2G5
TF	Factor: Erg; motif: NACCGGAARYN	TF:M11392	0.00004941133792681886	4.306173386418864	8783	40	18	60617	COQ4,PTER,ATXN1,YTHDC2,MRPL10,DYNLL2,EMC4,BPNT1,RLF,EBF1,ZNF322,BAZ2A,HERC4,MTF2,ESCO1,MMP10,IKZF4,PLA2G5
TF	Factor: Zic3; motif: NGGGKGGTC; match class: 0	TF:M00450_0	0.00004941133792681886	4.306173386418864	14143	40	23	60617	NLRP1,LRR1,ATXN1,TMEM30A,MRPL10,DYNLL2,OGFOD3,COX6C,RLF,ZNF322,BAZ2A,HERC4,MTF2,UCP2,ESCO1,FAM83F,TRPV6,GPX2,IL2RB,ZBTB16,PLA2G5,SH2D1B,PKDREJ
TF	Factor: Zic3; motif: NGGGKGGTC	TF:M00450	0.00004941133792681886	4.306173386418864	14143	40	23	60617	NLRP1,LRR1,ATXN1,TMEM30A,MRPL10,DYNLL2,OGFOD3,COX6C,RLF,ZNF322,BAZ2A,HERC4,MTF2,UCP2,ESCO1,FAM83F,TRPV6,GPX2,IL2RB,ZBTB16,PLA2G5,SH2D1B,PKDREJ
TF	Factor: Erg; motif: NACCGGAARYN; match class: 0	TF:M11392_0	0.00004941133792681886	4.306173386418864	8783	40	18	60617	COQ4,PTER,ATXN1,YTHDC2,MRPL10,DYNLL2,EMC4,BPNT1,RLF,EBF1,ZNF322,BAZ2A,HERC4,MTF2,ESCO1,MMP10,IKZF4,PLA2G5
TF	Factor: MYB; motif: NAACNGNCN; match class: 0	TF:M00913_0	0.000049561730939354855	4.304853534332233	5261	40	14	60617	PTER,LRR1,YTHDC2,MRPL10,EMC4,OGFOD3,BPNT1,RLF,ZNF322,MTF2,UCP2,BBS1,TRPV6,PARVB
TF	Factor: MYB; motif: NAACNGNCN	TF:M00913	0.000049561730939354855	4.304853534332233	5261	40	14	60617	PTER,LRR1,YTHDC2,MRPL10,EMC4,OGFOD3,BPNT1,RLF,ZNF322,MTF2,UCP2,BBS1,TRPV6,PARVB
TF	Factor: Foxc1; motif: TTVYTTTNW	TF:M07254	0.000049959292394435474	4.301383721446188	7849	40	17	60617	ATXN1,EMC4,OGFOD3,BPNT1,COX6C,RLF,EBF1,ZNF322,BAZ2A,HERC4,MTF2,BBS1,ZNF366,MMP10,IL2RB,SH2D1B,PKDREJ
TF	Factor: Foxc1; motif: TTVYTTTNW; match class: 0	TF:M07254_0	0.000049959292394435474	4.301383721446188	7849	40	17	60617	ATXN1,EMC4,OGFOD3,BPNT1,COX6C,RLF,EBF1,ZNF322,BAZ2A,HERC4,MTF2,BBS1,ZNF366,MMP10,IL2RB,SH2D1B,PKDREJ
TF	Factor: Nkx2-3; motif: NSCACTTNNC	TF:M10637	0.0000503177793161789	4.298278533938204	1926	40	9	60617	COQ4,MIA3,PTER,LRR1,YTHDC2,BPNT1,BAZ2A,GPX2,PLA2G5
TF	Factor: Nkx2-3; motif: NSCACTTNNC; match class: 0	TF:M10637_0	0.0000503177793161789	4.298278533938204	1926	40	9	60617	COQ4,MIA3,PTER,LRR1,YTHDC2,BPNT1,BAZ2A,GPX2,PLA2G5
TF	Factor: Nkx2-3; motif: NSCACTTNNC; match class: 0	TF:M10634_0	0.00005186777232536024	4.285102404167185	1934	40	9	60617	COQ4,MIA3,PTER,LRR1,YTHDC2,BPNT1,BAZ2A,GPX2,PLA2G5
TF	Factor: Nkx2-3; motif: NSCACTTNNC	TF:M10634	0.00005186777232536024	4.285102404167185	1934	40	9	60617	COQ4,MIA3,PTER,LRR1,YTHDC2,BPNT1,BAZ2A,GPX2,PLA2G5
TF	Factor: c-Myb; motif: NNNNCMGTTNNN	TF:M07299	0.000054038178506238694	4.267299298399482	3807	40	12	60617	PTER,ATXN1,YTHDC2,MRPL10,EMC4,BPNT1,RLF,ZNF322,MTF2,ESCO1,BBS1,TRPV6
TF	Factor: c-Myb; motif: NNNNCMGTTNNN; match class: 0	TF:M07299_0	0.000054038178506238694	4.267299298399482	3807	40	12	60617	PTER,ATXN1,YTHDC2,MRPL10,EMC4,BPNT1,RLF,ZNF322,MTF2,ESCO1,BBS1,TRPV6
TF	Factor: E2F-3:Prrxl1; motif: SGCGCTAATTNN	TF:M08206	0.000054038178506238694	4.267299298399482	11953	40	21	60617	COQ4,MIA3,PTER,LRR1,ATXN1,TMEM30A,MRPL10,BPNT1,COX6C,EBF1,BAZ2A,HERC4,MTF2,BBS1,FAM83F,TRPV6,ZNF366,MMP10,GPX2,PARVB,PKDREJ
TF	Factor: E2F-3:Prrxl1; motif: SGCGCTAATTNN; match class: 0	TF:M08206_0	0.000054038178506238694	4.267299298399482	11953	40	21	60617	COQ4,MIA3,PTER,LRR1,ATXN1,TMEM30A,MRPL10,BPNT1,COX6C,EBF1,BAZ2A,HERC4,MTF2,BBS1,FAM83F,TRPV6,ZNF366,MMP10,GPX2,PARVB,PKDREJ
TF	Factor: EGR1; motif: NACGCCCACGCANW; match class: 0	TF:M03896_0	0.00005421804493274911	4.265856146848251	6131	40	15	60617	COQ4,MIA3,LRR1,ATXN1,YTHDC2,DYNLL2,OGFOD3,RLF,EBF1,HERC4,MTF2,BBS1,FAM83F,IKZF4,ZBTB16
TF	Factor: EGR1; motif: NACGCCCACGCANW	TF:M03896	0.00005421804493274911	4.265856146848251	6131	40	15	60617	COQ4,MIA3,LRR1,ATXN1,YTHDC2,DYNLL2,OGFOD3,RLF,EBF1,HERC4,MTF2,BBS1,FAM83F,IKZF4,ZBTB16
TF	Factor: rax; motif: NNCRTTAN; match class: 1	TF:M10948_1	0.000055179924107221715	4.258218901171757	5319	40	14	60617	TMEM30A,EMC4,OGFOD3,COX6C,EBF1,HERC4,MTF2,BBS1,FAM83F,ZNF366,MMP10,IKZF4,PLA2G5,SH2D1B
TF	Factor: CREB; motif: TGACGTMA; match class: 0	TF:M00039_0	0.000055733172154419785	4.253886237583423	5325	40	14	60617	NLRP1,COQ4,MIA3,LRR1,YTHDC2,MRPL10,EMC4,EBF1,BAZ2A,ESCO1,IKZF4,ZBTB16,PARVB,PKDREJ
TF	Factor: CREB; motif: TGACGTMA	TF:M00039	0.000055733172154419785	4.253886237583423	5325	40	14	60617	NLRP1,COQ4,MIA3,LRR1,YTHDC2,MRPL10,EMC4,EBF1,BAZ2A,ESCO1,IKZF4,ZBTB16,PARVB,PKDREJ
TF	Factor: SP1; motif: GGGGYGGGGNS; match class: 0	TF:M01303_0	0.00005599486924905359	4.251851765117145	7928	40	17	60617	COQ4,MIA3,PTER,ATXN1,TMEM30A,DYNLL2,OGFOD3,COX6C,EBF1,ZNF322,BAZ2A,HERC4,MTF2,UCP2,FAM83F,GPX2,IKZF4
TF	Factor: SP1; motif: GGGGYGGGGNS	TF:M01303	0.00005599486924905359	4.251851765117145	7928	40	17	60617	COQ4,MIA3,PTER,ATXN1,TMEM30A,DYNLL2,OGFOD3,COX6C,EBF1,ZNF322,BAZ2A,HERC4,MTF2,UCP2,FAM83F,GPX2,IKZF4
TF	Factor: AR; motif: GGAACGGWACATGTTCT; match class: 0	TF:M08190_0	0.00005799236947762734	4.236629146295145	7950	40	17	60617	MIA3,PTER,LRR1,ATXN1,TMEM30A,MRPL10,EMC4,BPNT1,ZNF322,HERC4,UCP2,BBS1,FAM83F,TRPV6,ZNF366,PARVB,PKDREJ
TF	Factor: AR; motif: GGAACGGWACATGTTCT	TF:M08190	0.00005799236947762734	4.236629146295145	7950	40	17	60617	MIA3,PTER,LRR1,ATXN1,TMEM30A,MRPL10,EMC4,BPNT1,ZNF322,HERC4,UCP2,BBS1,FAM83F,TRPV6,ZNF366,PARVB,PKDREJ
TF	Factor: ZNF511; motif: GGRRGRGGCWGNG	TF:M09738	0.000059548032482612005	4.22513258340137	10957	40	20	60617	MIA3,PTER,LRR1,ATXN1,TMEM30A,MRPL10,DYNLL2,BPNT1,EBF1,BAZ2A,HERC4,MTF2,ESCO1,BBS1,FAM83F,TRPV6,IL2RB,ZBTB16,PARVB,PKDREJ
TF	Factor: ZNF511; motif: GGRRGRGGCWGNG; match class: 0	TF:M09738_0	0.000059548032482612005	4.22513258340137	10957	40	20	60617	MIA3,PTER,LRR1,ATXN1,TMEM30A,MRPL10,DYNLL2,BPNT1,EBF1,BAZ2A,HERC4,MTF2,ESCO1,BBS1,FAM83F,TRPV6,IL2RB,ZBTB16,PARVB,PKDREJ
TF	Factor: PEA3; motif: NACCGGAAGTN; match class: 0	TF:M11430_0	0.000059877006646046224	4.222739918910123	10963	40	20	60617	COQ4,PTER,LRR1,ATXN1,TMEM30A,YTHDC2,MRPL10,DYNLL2,EMC4,BPNT1,COX6C,RLF,ZNF322,HERC4,MTF2,ESCO1,FAM83F,IKZF4,IL2RB,PLA2G5
TF	Factor: PEA3; motif: NACCGGAAGTN	TF:M11430	0.000059877006646046224	4.222739918910123	10963	40	20	60617	COQ4,PTER,LRR1,ATXN1,TMEM30A,YTHDC2,MRPL10,DYNLL2,EMC4,BPNT1,COX6C,RLF,ZNF322,HERC4,MTF2,ESCO1,FAM83F,IKZF4,IL2RB,PLA2G5
TF	Factor: TFAP4; motif: AWCAGCTGWT	TF:M04192	0.00006199328035038143	4.2076553825163625	5381	40	14	60617	NLRP1,PTER,LRR1,ATXN1,MRPL10,EMC4,OGFOD3,COX6C,BAZ2A,UCP2,ESCO1,TRPV6,PLA2G5,SH2D1B
TF	Factor: TFAP4; motif: AWCAGCTGWT; match class: 0	TF:M04192_0	0.00006199328035038143	4.2076553825163625	5381	40	14	60617	NLRP1,PTER,LRR1,ATXN1,MRPL10,EMC4,OGFOD3,COX6C,BAZ2A,UCP2,ESCO1,TRPV6,PLA2G5,SH2D1B
TF	Factor: pax-6; motif: NYACGCWTSANYGMNCN; match class: 0	TF:M11880_0	0.00006317579228306887	4.199449302918023	13215	40	22	60617	NLRP1,COQ4,MIA3,PTER,LRR1,TMEM30A,MRPL10,DYNLL2,EMC4,BPNT1,RLF,EBF1,ZNF322,HERC4,UCP2,ESCO1,ZNF366,IKZF4,IL2RB,ZBTB16,PLA2G5,PKDREJ
TF	Factor: Lhx2; motif: WATTAN	TF:M07047	0.00006317579228306887	4.199449302918023	11011	40	20	60617	PTER,ATXN1,TMEM30A,YTHDC2,OGFOD3,BPNT1,COX6C,RLF,EBF1,ZNF322,HERC4,UCP2,ESCO1,TRPV6,ZNF366,GPX2,IKZF4,IL2RB,PARVB,PLA2G5
TF	Factor: POU2F1:Elk-1; motif: ACCGGAWATGCAW	TF:M08398	0.00006317579228306887	4.199449302918023	8012	40	17	60617	NLRP1,COQ4,PTER,LRR1,ATXN1,EMC4,RLF,EBF1,ZNF322,BAZ2A,HERC4,MTF2,TRPV6,GPX2,IL2RB,PARVB,SH2D1B
TF	Factor: POU2F1:Elk-1; motif: ACCGGAWATGCAW; match class: 0	TF:M08398_0	0.00006317579228306887	4.199449302918023	8012	40	17	60617	NLRP1,COQ4,PTER,LRR1,ATXN1,EMC4,RLF,EBF1,ZNF322,BAZ2A,HERC4,MTF2,TRPV6,GPX2,IL2RB,PARVB,SH2D1B
TF	Factor: Lhx2; motif: WATTAN; match class: 0	TF:M07047_0	0.00006317579228306887	4.199449302918023	11011	40	20	60617	PTER,ATXN1,TMEM30A,YTHDC2,OGFOD3,BPNT1,COX6C,RLF,EBF1,ZNF322,HERC4,UCP2,ESCO1,TRPV6,ZNF366,GPX2,IKZF4,IL2RB,PARVB,PLA2G5
TF	Factor: TR4; motif: ACCCCGS; match class: 1	TF:M04934_1	0.00006317579228306887	4.199449302918023	15588	40	24	60617	MIA3,LRR1,ATXN1,YTHDC2,MRPL10,DYNLL2,OGFOD3,BPNT1,COX6C,EBF1,ZNF322,BAZ2A,HERC4,MTF2,UCP2,ESCO1,BBS1,TRPV6,IKZF4,IL2RB,ZBTB16,PARVB,SH2D1B,PKDREJ
TF	Factor: Hey1; motif: NGCRCGYGYN; match class: 1	TF:M11058_1	0.00006317579228306887	4.199449302918023	11010	40	20	60617	COQ4,PTER,LRR1,ATXN1,TMEM30A,MRPL10,DYNLL2,OGFOD3,RLF,HERC4,MTF2,UCP2,ESCO1,FAM83F,GPX2,IKZF4,IL2RB,ZBTB16,PARVB,PKDREJ
TF	Factor: pax-6; motif: NYACGCWTSANYGMNCN	TF:M11880	0.00006317579228306887	4.199449302918023	13215	40	22	60617	NLRP1,COQ4,MIA3,PTER,LRR1,TMEM30A,MRPL10,DYNLL2,EMC4,BPNT1,RLF,EBF1,ZNF322,HERC4,UCP2,ESCO1,ZNF366,IKZF4,IL2RB,ZBTB16,PLA2G5,PKDREJ
TF	Factor: IRF-7; motif: AAGWGAA; match class: 0	TF:M01884_0	0.00006361507709871922	4.196439942138181	11018	40	20	60617	COQ4,PTER,TMEM30A,YTHDC2,EMC4,OGFOD3,COX6C,EBF1,ZNF322,HERC4,UCP2,ESCO1,BBS1,TRPV6,ZNF366,MMP10,GPX2,IL2RB,ZBTB16,SH2D1B
TF	Factor: IRF-7; motif: AAGWGAA	TF:M01884	0.00006361507709871922	4.196439942138181	11018	40	20	60617	COQ4,PTER,TMEM30A,YTHDC2,EMC4,OGFOD3,COX6C,EBF1,ZNF322,HERC4,UCP2,ESCO1,BBS1,TRPV6,ZNF366,MMP10,GPX2,IL2RB,ZBTB16,SH2D1B
TF	Factor: LBP-1; motif: CAGCTGS	TF:M00644	0.0000636460524546911	4.196228527600428	8979	40	18	60617	PTER,LRR1,ATXN1,DYNLL2,EMC4,OGFOD3,COX6C,RLF,EBF1,BAZ2A,UCP2,ESCO1,FAM83F,TRPV6,ZBTB16,PARVB,SH2D1B,PKDREJ
TF	Factor: LBP-1; motif: CAGCTGS; match class: 0	TF:M00644_0	0.0000636460524546911	4.196228527600428	8979	40	18	60617	PTER,LRR1,ATXN1,DYNLL2,EMC4,OGFOD3,COX6C,RLF,EBF1,BAZ2A,UCP2,ESCO1,FAM83F,TRPV6,ZBTB16,PARVB,SH2D1B,PKDREJ
TF	Factor: Sox-10; motif: NACAAWG; match class: 0	TF:M02116_0	0.00006524261587194885	4.185468634450008	14414	40	23	60617	NLRP1,MIA3,PTER,ATXN1,TMEM30A,MRPL10,DYNLL2,EMC4,OGFOD3,BPNT1,COX6C,ZNF322,BAZ2A,HERC4,MTF2,UCP2,BBS1,MMP10,GPX2,IL2RB,ZBTB16,PARVB,SH2D1B
TF	Factor: Sox-10; motif: NACAAWG	TF:M02116	0.00006524261587194885	4.185468634450008	14414	40	23	60617	NLRP1,MIA3,PTER,ATXN1,TMEM30A,MRPL10,DYNLL2,EMC4,OGFOD3,BPNT1,COX6C,ZNF322,BAZ2A,HERC4,MTF2,UCP2,BBS1,MMP10,GPX2,IL2RB,ZBTB16,PARVB,SH2D1B
TF	Factor: TCF-1; motif: ACATCGRGRCGCTGW; match class: 1	TF:M11603_1	0.00006754693134173653	4.170394376199649	13278	40	22	60617	COQ4,MIA3,LRR1,ATXN1,TMEM30A,DYNLL2,OGFOD3,BPNT1,COX6C,RLF,EBF1,HERC4,MTF2,UCP2,ESCO1,BBS1,FAM83F,IKZF4,ZBTB16,PARVB,SH2D1B,PKDREJ
TF	Factor: Elf-1; motif: AWCCCGGAAGTN; match class: 0	TF:M07415_0	0.00006754693134173653	4.170394376199649	8059	40	17	60617	COQ4,PTER,LRR1,ATXN1,YTHDC2,MRPL10,DYNLL2,EMC4,BPNT1,RLF,ZNF322,HERC4,MTF2,ESCO1,FAM83F,IKZF4,PLA2G5
TF	Factor: Elf-1; motif: AWCCCGGAAGTN	TF:M07415	0.00006754693134173653	4.170394376199649	8059	40	17	60617	COQ4,PTER,LRR1,ATXN1,YTHDC2,MRPL10,DYNLL2,EMC4,BPNT1,RLF,ZNF322,HERC4,MTF2,ESCO1,FAM83F,IKZF4,PLA2G5
TF	Factor: BTEB1; motif: GGGGGCGGGGCNGSGGGNGS; match class: 0	TF:M09723_0	0.00006830339711682103	4.165557695844084	10035	40	19	60617	NLRP1,COQ4,MIA3,LRR1,ATXN1,DYNLL2,OGFOD3,BPNT1,COX6C,RLF,EBF1,ZNF322,HERC4,MTF2,UCP2,ESCO1,BBS1,FAM83F,IKZF4
TF	Factor: Fli-1; motif: NACCGGAARTN	TF:M11400	0.00006830339711682103	4.165557695844084	10035	40	19	60617	COQ4,PTER,ATXN1,YTHDC2,MRPL10,DYNLL2,EMC4,OGFOD3,BPNT1,RLF,EBF1,ZNF322,BAZ2A,HERC4,MTF2,ESCO1,MMP10,IKZF4,PLA2G5
TF	Factor: Fli-1; motif: NACCGGAARTN; match class: 0	TF:M11400_0	0.00006830339711682103	4.165557695844084	10035	40	19	60617	COQ4,PTER,ATXN1,YTHDC2,MRPL10,DYNLL2,EMC4,OGFOD3,BPNT1,RLF,EBF1,ZNF322,BAZ2A,HERC4,MTF2,ESCO1,MMP10,IKZF4,PLA2G5
TF	Factor: BTEB1; motif: GGGGGCGGGGCNGSGGGNGS	TF:M09723	0.00006830339711682103	4.165557695844084	10035	40	19	60617	NLRP1,COQ4,MIA3,LRR1,ATXN1,DYNLL2,OGFOD3,BPNT1,COX6C,RLF,EBF1,ZNF322,HERC4,MTF2,UCP2,ESCO1,BBS1,FAM83F,IKZF4
TF	Factor: LRH-1; motif: TGACCTTGRNYCAAGGTCA	TF:M11830	0.00007009572921287861	4.154308441887592	7166	40	16	60617	NLRP1,COQ4,PTER,ATXN1,YTHDC2,DYNLL2,OGFOD3,COX6C,BAZ2A,HERC4,BBS1,TRPV6,ZNF366,IL2RB,PARVB,SH2D1B
TF	Factor: LRH-1; motif: TGACCTTGRNYCAAGGTCA; match class: 0	TF:M11830_0	0.00007009572921287861	4.154308441887592	7166	40	16	60617	NLRP1,COQ4,PTER,ATXN1,YTHDC2,DYNLL2,OGFOD3,COX6C,BAZ2A,HERC4,BBS1,TRPV6,ZNF366,IL2RB,PARVB,SH2D1B
TF	Factor: MAZ; motif: NKGGGAGGGGRGGR; match class: 0	TF:M02023_0	0.00007155327535646232	4.145370481587216	7179	40	16	60617	NLRP1,COQ4,MIA3,ATXN1,DYNLL2,OGFOD3,RLF,BAZ2A,HERC4,FAM83F,TRPV6,MMP10,GPX2,IL2RB,ZBTB16,PLA2G5
TF	Factor: MAZ; motif: NKGGGAGGGGRGGR	TF:M02023	0.00007155327535646232	4.145370481587216	7179	40	16	60617	NLRP1,COQ4,MIA3,ATXN1,DYNLL2,OGFOD3,RLF,BAZ2A,HERC4,FAM83F,TRPV6,MMP10,GPX2,IL2RB,ZBTB16,PLA2G5
TF	Factor: HOXA3; motif: NNNNRNTAATTARY; match class: 1	TF:M01337_1	0.00007256589857696527	4.139267422539629	12215	40	21	60617	COQ4,PTER,ATXN1,TMEM30A,YTHDC2,BPNT1,COX6C,EBF1,ZNF322,HERC4,MTF2,UCP2,FAM83F,TRPV6,ZNF366,MMP10,GPX2,IL2RB,PARVB,PLA2G5,PKDREJ
TF	Factor: AP-4; motif: AWCAGCTGWT	TF:M11210	0.00007260562174047665	4.139029751251079	4686	40	13	60617	NLRP1,PTER,LRR1,ATXN1,MRPL10,EMC4,OGFOD3,BAZ2A,UCP2,ESCO1,TRPV6,PLA2G5,SH2D1B
TF	Factor: AP-4; motif: AWCAGCTGWT; match class: 1	TF:M11210_1	0.00007260562174047665	4.139029751251079	4686	40	13	60617	NLRP1,PTER,LRR1,ATXN1,MRPL10,EMC4,OGFOD3,BAZ2A,UCP2,ESCO1,TRPV6,PLA2G5,SH2D1B
TF	Factor: AP-4; motif: AWCAGCTGWT; match class: 0	TF:M11210_0	0.00007260562174047665	4.139029751251079	4686	40	13	60617	NLRP1,PTER,LRR1,ATXN1,MRPL10,EMC4,OGFOD3,BAZ2A,UCP2,ESCO1,TRPV6,PLA2G5,SH2D1B
TF	Factor: ELK1; motif: NACTTCCGSCGGAAGYN; match class: 1	TF:M03971_1	0.00007323385283020119	4.135288117045995	7196	40	16	60617	COQ4,PTER,LRR1,MRPL10,OGFOD3,BPNT1,COX6C,RLF,EBF1,ZNF322,HERC4,MTF2,GPX2,PARVB,PLA2G5,PKDREJ
TF	Factor: AP2; motif: GCCYGSGGSN; match class: 0	TF:M08867_0	0.00007495060492842779	4.125224857598651	10108	40	19	60617	NLRP1,COQ4,MIA3,PTER,LRR1,ATXN1,MRPL10,DYNLL2,COX6C,RLF,EBF1,ZNF322,HERC4,FAM83F,TRPV6,IKZF4,IL2RB,ZBTB16,PKDREJ
TF	Factor: AP2; motif: GCCYGSGGSN	TF:M08867	0.00007495060492842779	4.125224857598651	10108	40	19	60617	NLRP1,COQ4,MIA3,PTER,LRR1,ATXN1,MRPL10,DYNLL2,COX6C,RLF,EBF1,ZNF322,HERC4,FAM83F,TRPV6,IKZF4,IL2RB,ZBTB16,PKDREJ
TF	Factor: E2F-1:TBR2; motif: NGGTGNNANGGCGCNNTNNCRNNN; match class: 0	TF:M08523_0	0.00007531486127275889	4.1231193195239095	12253	40	21	60617	NLRP1,COQ4,LRR1,ATXN1,YTHDC2,MRPL10,DYNLL2,EMC4,OGFOD3,BPNT1,RLF,HERC4,UCP2,ESCO1,BBS1,FAM83F,GPX2,IKZF4,IL2RB,ZBTB16,PARVB
TF	Factor: E2F-1:TBR2; motif: NGGTGNNANGGCGCNNTNNCRNNN	TF:M08523	0.00007531486127275889	4.1231193195239095	12253	40	21	60617	NLRP1,COQ4,LRR1,ATXN1,YTHDC2,MRPL10,DYNLL2,EMC4,OGFOD3,BPNT1,RLF,HERC4,UCP2,ESCO1,BBS1,FAM83F,GPX2,IKZF4,IL2RB,ZBTB16,PARVB
TF	Factor: Elk-1:TBR2; motif: TNRCACCGGAAGN; match class: 0	TF:M08213_0	0.00007531486127275889	4.1231193195239095	6335	40	15	60617	PTER,ATXN1,MRPL10,EMC4,OGFOD3,COX6C,RLF,ZNF322,HERC4,MTF2,ESCO1,IKZF4,IL2RB,ZBTB16,PLA2G5
TF	Factor: Elk-1:TBR2; motif: TNRCACCGGAAGN	TF:M08213	0.00007531486127275889	4.1231193195239095	6335	40	15	60617	PTER,ATXN1,MRPL10,EMC4,OGFOD3,COX6C,RLF,ZNF322,HERC4,MTF2,ESCO1,IKZF4,IL2RB,ZBTB16,PLA2G5
TF	Factor: RelA-p65; motif: GGGANTTTCCNN; match class: 0	TF:M03563_0	0.0000757446307356187	4.120648147308016	4710	40	13	60617	NLRP1,PTER,DYNLL2,EMC4,OGFOD3,EBF1,ZNF322,BAZ2A,BBS1,FAM83F,IKZF4,PARVB,SH2D1B
TF	Factor: RelA-p65; motif: GGGANTTTCCNN	TF:M03563	0.0000757446307356187	4.120648147308016	4710	40	13	60617	NLRP1,PTER,DYNLL2,EMC4,OGFOD3,EBF1,ZNF322,BAZ2A,BBS1,FAM83F,IKZF4,PARVB,SH2D1B
TF	Factor: Sox-10; motif: CWTTGTN; match class: 0	TF:M01131_0	0.00007576216873344377	4.1205476019101885	9115	40	18	60617	COQ4,PTER,TMEM30A,YTHDC2,EMC4,OGFOD3,BPNT1,COX6C,ZNF322,HERC4,UCP2,ESCO1,BBS1,MMP10,GPX2,IL2RB,PARVB,PLA2G5
TF	Factor: Sox-10; motif: CWTTGTN	TF:M01131	0.00007576216873344377	4.1205476019101885	9115	40	18	60617	COQ4,PTER,TMEM30A,YTHDC2,EMC4,OGFOD3,BPNT1,COX6C,ZNF322,HERC4,UCP2,ESCO1,BBS1,MMP10,GPX2,IL2RB,PARVB,PLA2G5
TF	Factor: p53; motif: RGRCWWGYCYNGRCWWGYYY; match class: 0	TF:M01652_0	0.00007643549900143801	4.116704894829892	8157	40	17	60617	NLRP1,PTER,DYNLL2,OGFOD3,BPNT1,BAZ2A,HERC4,UCP2,BBS1,FAM83F,TRPV6,ZNF366,IKZF4,IL2RB,PLA2G5,SH2D1B,PKDREJ
TF	Factor: p53; motif: RGRCWWGYCYNGRCWWGYYY	TF:M01652	0.00007643549900143801	4.116704894829892	8157	40	17	60617	NLRP1,PTER,DYNLL2,OGFOD3,BPNT1,BAZ2A,HERC4,UCP2,BBS1,FAM83F,TRPV6,ZNF366,IKZF4,IL2RB,PLA2G5,SH2D1B,PKDREJ
TF	Factor: Six-2; motif: NNGTATCRNN; match class: 0	TF:M11030_0	0.00007643549900143801	4.116704894829892	7233	40	16	60617	NLRP1,YTHDC2,EMC4,BPNT1,RLF,ZNF322,BAZ2A,HERC4,ESCO1,BBS1,TRPV6,MMP10,IL2RB,ZBTB16,PARVB,SH2D1B
TF	Factor: six4; motif: NCGTATCRTN; match class: 0	TF:M11024_0	0.00007643549900143801	4.116704894829892	5511	40	14	60617	NLRP1,YTHDC2,EMC4,OGFOD3,BPNT1,RLF,ZNF322,HERC4,ESCO1,TRPV6,MMP10,IL2RB,ZBTB16,PARVB
TF	Factor: six4; motif: NCGTATCRTN	TF:M11024	0.00007643549900143801	4.116704894829892	5511	40	14	60617	NLRP1,YTHDC2,EMC4,OGFOD3,BPNT1,RLF,ZNF322,HERC4,ESCO1,TRPV6,MMP10,IL2RB,ZBTB16,PARVB
TF	Factor: Six-2; motif: NNGTATCRNN	TF:M11030	0.00007643549900143801	4.116704894829892	7233	40	16	60617	NLRP1,YTHDC2,EMC4,BPNT1,RLF,ZNF322,BAZ2A,HERC4,ESCO1,BBS1,TRPV6,MMP10,IL2RB,ZBTB16,PARVB,SH2D1B
TF	Factor: A-Myb:Elf-1; motif: NMCCGGAACCGTTA; match class: 0	TF:M08390_0	0.00007750295420445017	4.110681743038997	11197	40	20	60617	COQ4,PTER,LRR1,ATXN1,TMEM30A,YTHDC2,MRPL10,OGFOD3,COX6C,RLF,EBF1,MTF2,BBS1,FAM83F,TRPV6,ZNF366,MMP10,ZBTB16,SH2D1B,PKDREJ
TF	Factor: A-Myb:Elf-1; motif: NMCCGGAACCGTTA	TF:M08390	0.00007750295420445017	4.110681743038997	11197	40	20	60617	COQ4,PTER,LRR1,ATXN1,TMEM30A,YTHDC2,MRPL10,OGFOD3,COX6C,RLF,EBF1,MTF2,BBS1,FAM83F,TRPV6,ZNF366,MMP10,ZBTB16,SH2D1B,PKDREJ
TF	Factor: p63; motif: RRACATGTCNRGACATGTYY; match class: 1	TF:M01656_1	0.00007850933345239024	4.105078709803591	2648	40	10	60617	NLRP1,PTER,YTHDC2,MRPL10,ZNF322,BBS1,TRPV6,ZNF366,GPX2,IL2RB
TF	Factor: Dlx-6; motif: NTCRTTAN	TF:M10593	0.00007879010041123146	4.103528346049267	7254	40	16	60617	PTER,TMEM30A,YTHDC2,EMC4,OGFOD3,COX6C,EBF1,HERC4,MTF2,FAM83F,MMP10,GPX2,IL2RB,PARVB,SH2D1B,PKDREJ
TF	Factor: Dlx-6; motif: NTCRTTAN; match class: 0	TF:M10593_0	0.00007879010041123146	4.103528346049267	7254	40	16	60617	PTER,TMEM30A,YTHDC2,EMC4,OGFOD3,COX6C,EBF1,HERC4,MTF2,FAM83F,MMP10,GPX2,IL2RB,PARVB,SH2D1B,PKDREJ
TF	Factor: rfx5; motif: NNCNNCNGTTGCYRGGNARA	TF:M10049	0.00007907279989355785	4.101972882970634	2066	40	9	60617	PTER,MRPL10,EMC4,RLF,UCP2,ESCO1,BBS1,GPX2,ZBTB16
TF	Factor: rfx5; motif: NNCNNCNGTTGCYRGGNARA; match class: 0	TF:M10049_0	0.00007907279989355785	4.101972882970634	2066	40	9	60617	PTER,MRPL10,EMC4,RLF,UCP2,ESCO1,BBS1,GPX2,ZBTB16
TF	Factor: HOXB8; motif: RTCRTTAN; match class: 0	TF:M10727_0	0.00008051339091269596	4.094131882168254	6384	40	15	60617	COQ4,PTER,TMEM30A,YTHDC2,OGFOD3,COX6C,EBF1,HERC4,MTF2,FAM83F,MMP10,IL2RB,PARVB,SH2D1B,PKDREJ
TF	Factor: HOXB8; motif: RTCRTTAN	TF:M10727	0.00008051339091269596	4.094131882168254	6384	40	15	60617	COQ4,PTER,TMEM30A,YTHDC2,OGFOD3,COX6C,EBF1,HERC4,MTF2,FAM83F,MMP10,IL2RB,PARVB,SH2D1B,PKDREJ
TF	Factor: ATF6; motif: TGACGTGG; match class: 0	TF:M00483_0	0.00008262253662128537	4.082901475739052	2667	40	10	60617	MIA3,LRR1,MRPL10,EMC4,BAZ2A,ESCO1,IKZF4,ZBTB16,PARVB,PKDREJ
TF	Factor: ATF6; motif: TGACGTGG	TF:M00483	0.00008262253662128537	4.082901475739052	2667	40	10	60617	MIA3,LRR1,MRPL10,EMC4,BAZ2A,ESCO1,IKZF4,ZBTB16,PARVB,PKDREJ
TF	Factor: PUR1; motif: GGGNCAGNN; match class: 0	TF:M01721_0	0.00008310523746327886	4.080371605220406	9199	40	18	60617	NLRP1,MIA3,PTER,LRR1,ATXN1,DYNLL2,EMC4,BPNT1,RLF,BAZ2A,HERC4,MTF2,ESCO1,FAM83F,TRPV6,GPX2,IKZF4,PARVB
TF	Factor: BTEB4; motif: NCCACGCCCM	TF:M12186	0.00008310523746327886	4.080371605220406	9200	40	18	60617	NLRP1,COQ4,PTER,ATXN1,MRPL10,DYNLL2,EMC4,OGFOD3,BPNT1,EBF1,ZNF322,BAZ2A,HERC4,UCP2,FAM83F,IKZF4,IL2RB,PKDREJ
TF	Factor: BTEB4; motif: NCCACGCCCM; match class: 0	TF:M12186_0	0.00008310523746327886	4.080371605220406	9200	40	18	60617	NLRP1,COQ4,PTER,ATXN1,MRPL10,DYNLL2,EMC4,OGFOD3,BPNT1,EBF1,ZNF322,BAZ2A,HERC4,UCP2,FAM83F,IKZF4,IL2RB,PKDREJ
TF	Factor: Tbx5; motif: TNAGGTGTKV	TF:M01020	0.00008310523746327886	4.080371605220406	11264	40	20	60617	NLRP1,LRR1,ATXN1,YTHDC2,MRPL10,OGFOD3,BPNT1,COX6C,MTF2,ESCO1,FAM83F,TRPV6,ZNF366,MMP10,IKZF4,IL2RB,PARVB,PLA2G5,SH2D1B,PKDREJ
TF	Factor: FOXP3; motif: NNNVAAACANWD	TF:M07419	0.00008310523746327886	4.080371605220406	6408	40	15	60617	COQ4,EMC4,OGFOD3,EBF1,BAZ2A,HERC4,MTF2,UCP2,BBS1,ZNF366,MMP10,IL2RB,PARVB,SH2D1B,PKDREJ
TF	Factor: Tbx5; motif: TNAGGTGTKV; match class: 0	TF:M01020_0	0.00008310523746327886	4.080371605220406	11264	40	20	60617	NLRP1,LRR1,ATXN1,YTHDC2,MRPL10,OGFOD3,BPNT1,COX6C,MTF2,ESCO1,FAM83F,TRPV6,ZNF366,MMP10,IKZF4,IL2RB,PARVB,PLA2G5,SH2D1B,PKDREJ
TF	Factor: FOXP3; motif: NNNVAAACANWD; match class: 0	TF:M07419_0	0.00008310523746327886	4.080371605220406	6408	40	15	60617	COQ4,EMC4,OGFOD3,EBF1,BAZ2A,HERC4,MTF2,UCP2,BBS1,ZNF366,MMP10,IL2RB,PARVB,SH2D1B,PKDREJ
TF	Factor: ATF-1; motif: TNACGTCAN; match class: 0	TF:M01861_0	0.00008310523746327886	4.080371605220406	6408	40	15	60617	NLRP1,COQ4,MIA3,LRR1,YTHDC2,MRPL10,EMC4,RLF,EBF1,BAZ2A,ESCO1,IKZF4,ZBTB16,PARVB,PKDREJ
TF	Factor: ATF-1; motif: TNACGTCAN	TF:M01861	0.00008310523746327886	4.080371605220406	6408	40	15	60617	NLRP1,COQ4,MIA3,LRR1,YTHDC2,MRPL10,EMC4,RLF,EBF1,BAZ2A,ESCO1,IKZF4,ZBTB16,PARVB,PKDREJ
TF	Factor: PUR1; motif: GGGNCAGNN	TF:M01721	0.00008310523746327886	4.080371605220406	9199	40	18	60617	NLRP1,MIA3,PTER,LRR1,ATXN1,DYNLL2,EMC4,BPNT1,RLF,BAZ2A,HERC4,MTF2,ESCO1,FAM83F,TRPV6,GPX2,IKZF4,PARVB
TF	Factor: TFAP2C; motif: NGCCCNNRGGCA; match class: 1	TF:M04152_1	0.00008310523746327886	4.080371605220406	5564	40	14	60617	NLRP1,COQ4,PTER,LRR1,ATXN1,DYNLL2,EMC4,OGFOD3,RLF,ZNF322,HERC4,GPX2,ZBTB16,PARVB
TF	Factor: AP-4; motif: RNCAGCTGC; match class: 0	TF:M00927_0	0.00008314253049328404	4.080176761612995	6412	40	15	60617	PTER,LRR1,ATXN1,EMC4,OGFOD3,COX6C,RLF,EBF1,BAZ2A,UCP2,FAM83F,TRPV6,ZBTB16,PARVB,PKDREJ
TF	Factor: AP-4; motif: RNCAGCTGC	TF:M00927	0.00008314253049328404	4.080176761612995	6412	40	15	60617	PTER,LRR1,ATXN1,EMC4,OGFOD3,COX6C,RLF,EBF1,BAZ2A,UCP2,FAM83F,TRPV6,ZBTB16,PARVB,PKDREJ
TF	Factor: YY1; motif: NNCGCCATTNN; match class: 0	TF:M03924_0	0.00008357485993652587	4.07792434257081	10221	40	19	60617	COQ4,MIA3,PTER,LRR1,TMEM30A,YTHDC2,MRPL10,BPNT1,COX6C,RLF,HERC4,MTF2,UCP2,ESCO1,FAM83F,TRPV6,PARVB,SH2D1B,PKDREJ
TF	Factor: YY1; motif: NNCGCCATTNN	TF:M03924	0.00008357485993652587	4.07792434257081	10221	40	19	60617	COQ4,MIA3,PTER,LRR1,TMEM30A,YTHDC2,MRPL10,BPNT1,COX6C,RLF,HERC4,MTF2,UCP2,ESCO1,FAM83F,TRPV6,PARVB,SH2D1B,PKDREJ
TF	Factor: Elk-1; motif: RCCGGAAGTGN	TF:M09904	0.00008364857880298937	4.0775414333419056	8237	40	17	60617	COQ4,PTER,LRR1,YTHDC2,MRPL10,DYNLL2,EMC4,BPNT1,RLF,ZNF322,HERC4,MTF2,ESCO1,BBS1,IKZF4,IL2RB,PLA2G5
TF	Factor: Elk-1; motif: RCCGGAAGTGN; match class: 0	TF:M09904_0	0.00008364857880298937	4.0775414333419056	8237	40	17	60617	COQ4,PTER,LRR1,YTHDC2,MRPL10,DYNLL2,EMC4,BPNT1,RLF,ZNF322,HERC4,MTF2,ESCO1,BBS1,IKZF4,IL2RB,PLA2G5
TF	Factor: POU4F3; motif: CTAATYW; match class: 0	TF:M07061_0	0.0000867039941214847	4.061960895776772	7328	40	16	60617	PTER,ATXN1,OGFOD3,BPNT1,COX6C,RLF,EBF1,ZNF322,HERC4,UCP2,ESCO1,ZNF366,GPX2,IKZF4,PARVB,PLA2G5
TF	Factor: POU4F3; motif: CTAATYW	TF:M07061	0.0000867039941214847	4.061960895776772	7328	40	16	60617	PTER,ATXN1,OGFOD3,BPNT1,COX6C,RLF,EBF1,ZNF322,HERC4,UCP2,ESCO1,ZNF366,GPX2,IKZF4,PARVB,PLA2G5
TF	Factor: PRDM16; motif: KGGTCATRACCM; match class: 0	TF:M05946_0	0.00008676504283777243	4.0616552144613	7330	40	16	60617	NLRP1,COQ4,MRPL10,OGFOD3,BPNT1,RLF,BAZ2A,MTF2,ESCO1,BBS1,FAM83F,ZNF366,IKZF4,IL2RB,PARVB,PLA2G5
TF	Factor: PRDM16; motif: KGGTCATRACCM	TF:M05946	0.00008676504283777243	4.0616552144613	7330	40	16	60617	NLRP1,COQ4,MRPL10,OGFOD3,BPNT1,RLF,BAZ2A,MTF2,ESCO1,BBS1,FAM83F,ZNF366,IKZF4,IL2RB,PARVB,PLA2G5
TF	Factor: Lhx8; motif: TGATTG; match class: 0	TF:M07476_0	0.00008762648618000666	4.057364603155927	9245	40	18	60617	NLRP1,MIA3,PTER,LRR1,MRPL10,EMC4,RLF,EBF1,UCP2,TRPV6,ZNF366,GPX2,IKZF4,ZBTB16,PARVB,PLA2G5,SH2D1B,PKDREJ
TF	Factor: Lhx8; motif: TGATTG	TF:M07476	0.00008762648618000666	4.057364603155927	9245	40	18	60617	NLRP1,MIA3,PTER,LRR1,MRPL10,EMC4,RLF,EBF1,UCP2,TRPV6,ZNF366,GPX2,IKZF4,ZBTB16,PARVB,PLA2G5,SH2D1B,PKDREJ
TF	Factor: Sp1; motif: NGGGGGCGGGGYN; match class: 0	TF:M00196_0	0.00008828937490831772	4.054091557989078	10268	40	19	60617	COQ4,MIA3,PTER,LRR1,ATXN1,TMEM30A,DYNLL2,OGFOD3,COX6C,RLF,EBF1,ZNF322,BAZ2A,UCP2,BBS1,FAM83F,GPX2,IKZF4,SH2D1B
TF	Factor: Sp1; motif: NGGGGGCGGGGYN	TF:M00196	0.00008828937490831772	4.054091557989078	10268	40	19	60617	COQ4,MIA3,PTER,LRR1,ATXN1,TMEM30A,DYNLL2,OGFOD3,COX6C,RLF,EBF1,ZNF322,BAZ2A,UCP2,BBS1,FAM83F,GPX2,IKZF4,SH2D1B
TF	Factor: CRX; motif: YTAATC	TF:M01712	0.00008893601418254514	4.050922338090539	11336	40	20	60617	COQ4,MIA3,PTER,LRR1,ATXN1,TMEM30A,MRPL10,EMC4,COX6C,RLF,ZNF322,MTF2,UCP2,FAM83F,ZNF366,MMP10,GPX2,IKZF4,PARVB,PLA2G5
TF	Factor: CRX; motif: YTAATC; match class: 0	TF:M01712_0	0.00008893601418254514	4.050922338090539	11336	40	20	60617	COQ4,MIA3,PTER,LRR1,ATXN1,TMEM30A,MRPL10,EMC4,COX6C,RLF,ZNF322,MTF2,UCP2,FAM83F,ZNF366,MMP10,GPX2,IKZF4,PARVB,PLA2G5
TF	Factor: egr-3; motif: GTGGGY; match class: 0	TF:M03818_0	0.00008893601418254514	4.050922338090539	13570	40	22	60617	NLRP1,COQ4,MIA3,PTER,YTHDC2,MRPL10,DYNLL2,EMC4,OGFOD3,COX6C,RLF,EBF1,ZNF322,BAZ2A,MTF2,UCP2,FAM83F,TRPV6,IL2RB,ZBTB16,PARVB,PKDREJ
TF	Factor: egr-3; motif: GTGGGY	TF:M03818	0.00008893601418254514	4.050922338090539	13570	40	22	60617	NLRP1,COQ4,MIA3,PTER,YTHDC2,MRPL10,DYNLL2,EMC4,OGFOD3,COX6C,RLF,EBF1,ZNF322,BAZ2A,MTF2,UCP2,FAM83F,TRPV6,IL2RB,ZBTB16,PARVB,PKDREJ
TF	Factor: Elk-1; motif: NRSCGGAAGNN	TF:M11434	0.00008893601418254514	4.050922338090539	8286	40	17	60617	COQ4,PTER,TMEM30A,MRPL10,DYNLL2,EMC4,BPNT1,COX6C,RLF,ZNF322,HERC4,MTF2,ESCO1,TRPV6,IKZF4,PLA2G5,PKDREJ
TF	Factor: Elk-1; motif: NRSCGGAAGNN; match class: 0	TF:M11434_0	0.00008893601418254514	4.050922338090539	8286	40	17	60617	COQ4,PTER,TMEM30A,MRPL10,DYNLL2,EMC4,BPNT1,COX6C,RLF,ZNF322,HERC4,MTF2,ESCO1,TRPV6,IKZF4,PLA2G5,PKDREJ
TF	Factor: C-Jun; motif: TGACTC	TF:M03541	0.0000905079250271683	4.0433133915696144	11353	40	20	60617	NLRP1,COQ4,MIA3,PTER,LRR1,MRPL10,EMC4,OGFOD3,RLF,ZNF322,BAZ2A,BBS1,TRPV6,ZNF366,GPX2,IL2RB,PARVB,PLA2G5,SH2D1B,PKDREJ
TF	Factor: HOXA9; motif: DTGATTTATKGY	TF:M07450	0.0000905079250271683	4.0433133915696144	4823	40	13	60617	NLRP1,COQ4,MIA3,LRR1,BPNT1,ZNF322,HERC4,TRPV6,ZNF366,MMP10,GPX2,IKZF4,PKDREJ
TF	Factor: HOXA9; motif: DTGATTTATKGY; match class: 0	TF:M07450_0	0.0000905079250271683	4.0433133915696144	4823	40	13	60617	NLRP1,COQ4,MIA3,LRR1,BPNT1,ZNF322,HERC4,TRPV6,ZNF366,MMP10,GPX2,IKZF4,PKDREJ
TF	Factor: C-Jun; motif: TGACTC; match class: 0	TF:M03541_0	0.0000905079250271683	4.0433133915696144	11353	40	20	60617	NLRP1,COQ4,MIA3,PTER,LRR1,MRPL10,EMC4,OGFOD3,RLF,ZNF322,BAZ2A,BBS1,TRPV6,ZNF366,GPX2,IL2RB,PARVB,PLA2G5,SH2D1B,PKDREJ
TF	Factor: ATF3; motif: CBCTGACGTCANCS; match class: 0	TF:M00513_0	0.0000905079250271683	4.0433133915696144	6473	40	15	60617	NLRP1,PTER,YTHDC2,MRPL10,DYNLL2,COX6C,RLF,EBF1,BAZ2A,UCP2,GPX2,IKZF4,PARVB,SH2D1B,PKDREJ
TF	Factor: ATF3; motif: CBCTGACGTCANCS	TF:M00513	0.0000905079250271683	4.0433133915696144	6473	40	15	60617	NLRP1,PTER,YTHDC2,MRPL10,DYNLL2,COX6C,RLF,EBF1,BAZ2A,UCP2,GPX2,IKZF4,PARVB,SH2D1B,PKDREJ
TF	Factor: E2F2; motif: AAAATGGCGCCATTTT	TF:M04517	0.00009116315817970784	4.04018063789862	9285	40	18	60617	COQ4,PTER,LRR1,ATXN1,TMEM30A,YTHDC2,OGFOD3,COX6C,RLF,HERC4,UCP2,BBS1,MMP10,GPX2,IL2RB,PARVB,PLA2G5,SH2D1B
TF	Factor: E2F2; motif: AAAATGGCGCCATTTT; match class: 0	TF:M04517_0	0.00009116315817970784	4.04018063789862	9285	40	18	60617	COQ4,PTER,LRR1,ATXN1,TMEM30A,YTHDC2,OGFOD3,COX6C,RLF,HERC4,UCP2,BBS1,MMP10,GPX2,IL2RB,PARVB,PLA2G5,SH2D1B
TF	Factor: WT1; motif: GNGGGGGCGGGG	TF:M03893	0.00009199381361653849	4.036241377029836	8315	40	17	60617	COQ4,MIA3,LRR1,ATXN1,TMEM30A,YTHDC2,DYNLL2,OGFOD3,COX6C,EBF1,HERC4,UCP2,ESCO1,BBS1,FAM83F,IKZF4,ZBTB16
TF	Factor: WT1; motif: GNGGGGGCGGGG; match class: 0	TF:M03893_0	0.00009199381361653849	4.036241377029836	8315	40	17	60617	COQ4,MIA3,LRR1,ATXN1,TMEM30A,YTHDC2,DYNLL2,OGFOD3,COX6C,EBF1,HERC4,UCP2,ESCO1,BBS1,FAM83F,IKZF4,ZBTB16
TF	Factor: YY1; motif: NYNKCCATNTT; match class: 1	TF:M01035_1	0.00009563300823611646	4.019392182822573	1128	40	7	60617	COQ4,MIA3,HERC4,MTF2,UCP2,ESCO1,BBS1
TF	Factor: ER-beta; motif: ANNSTGACCYRGNN; match class: 0	TF:M03821_0	0.0000986440363800885	4.005929165307965	6525	40	15	60617	COQ4,TMEM30A,MRPL10,EMC4,COX6C,ZNF322,BAZ2A,UCP2,BBS1,FAM83F,TRPV6,IKZF4,IL2RB,PLA2G5,PKDREJ
TF	Factor: ER-beta; motif: ANNSTGACCYRGNN	TF:M03821	0.0000986440363800885	4.005929165307965	6525	40	15	60617	COQ4,TMEM30A,MRPL10,EMC4,COX6C,ZNF322,BAZ2A,UCP2,BBS1,FAM83F,TRPV6,IKZF4,IL2RB,PLA2G5,PKDREJ
TF	Factor: Sox-4; motif: BCWTTGT	TF:M07268	0.00009866366412550923	4.005842759946849	5674	40	14	60617	PTER,YTHDC2,MRPL10,BPNT1,COX6C,ZNF322,HERC4,MTF2,BBS1,MMP10,GPX2,IL2RB,PARVB,SH2D1B
TF	Factor: Sox-4; motif: BCWTTGT; match class: 0	TF:M07268_0	0.00009866366412550923	4.005842759946849	5674	40	14	60617	PTER,YTHDC2,MRPL10,BPNT1,COX6C,ZNF322,HERC4,MTF2,BBS1,MMP10,GPX2,IL2RB,PARVB,SH2D1B
TF	Factor: six4; motif: NCGTATCRNN	TF:M11025	0.0000994023492825387	4.0026033513332075	6532	40	15	60617	NLRP1,YTHDC2,DYNLL2,EMC4,BPNT1,RLF,ZNF322,HERC4,ESCO1,BBS1,TRPV6,MMP10,IL2RB,ZBTB16,PARVB
TF	Factor: six4; motif: NCGTATCRNN; match class: 0	TF:M11025_0	0.0000994023492825387	4.0026033513332075	6532	40	15	60617	NLRP1,YTHDC2,DYNLL2,EMC4,BPNT1,RLF,ZNF322,HERC4,ESCO1,BBS1,TRPV6,MMP10,IL2RB,ZBTB16,PARVB
TF	Factor: Oct-2; motif: NTGCATATGCAN	TF:M11899	0.00009953506539603737	4.002023893875234	5681	40	14	60617	COQ4,PTER,TMEM30A,EMC4,RLF,HERC4,MTF2,BBS1,TRPV6,GPX2,IKZF4,PARVB,PLA2G5,SH2D1B
TF	Factor: Oct-2; motif: NTGCATATGCAN; match class: 0	TF:M11899_0	0.00009953506539603737	4.002023893875234	5681	40	14	60617	COQ4,PTER,TMEM30A,EMC4,RLF,HERC4,MTF2,BBS1,TRPV6,GPX2,IKZF4,PARVB,PLA2G5,SH2D1B
TF	Factor: NFATc4; motif: NGGAAAAN	TF:M07301	0.00010020168015207978	3.999124996286543	4117	40	12	60617	PTER,TMEM30A,MRPL10,BPNT1,RLF,EBF1,ZNF322,BAZ2A,FAM83F,MMP10,IKZF4,SH2D1B
TF	Factor: NFATc4; motif: NGGAAAAN; match class: 0	TF:M07301_0	0.00010020168015207978	3.999124996286543	4117	40	12	60617	PTER,TMEM30A,MRPL10,BPNT1,RLF,EBF1,ZNF322,BAZ2A,FAM83F,MMP10,IKZF4,SH2D1B
TF	Factor: CREB; motif: CNNTGACGTMA; match class: 0	TF:M00917_0	0.00010082362175114335	3.9964377060420326	5690	40	14	60617	NLRP1,COQ4,MIA3,LRR1,YTHDC2,MRPL10,EMC4,EBF1,BAZ2A,ESCO1,IKZF4,ZBTB16,PARVB,PKDREJ
TF	Factor: CREB; motif: CNNTGACGTMA	TF:M00917	0.00010082362175114335	3.9964377060420326	5690	40	14	60617	NLRP1,COQ4,MIA3,LRR1,YTHDC2,MRPL10,EMC4,EBF1,BAZ2A,ESCO1,IKZF4,ZBTB16,PARVB,PKDREJ
TF	Factor: En-2; motif: NTCRTTARN; match class: 0	TF:M10858_0	0.00010218922617659214	3.99059488951149	8392	40	17	60617	PTER,ATXN1,TMEM30A,YTHDC2,EMC4,OGFOD3,COX6C,EBF1,BAZ2A,HERC4,MTF2,FAM83F,TRPV6,MMP10,GPX2,PARVB,SH2D1B
TF	Factor: En-2; motif: NTCRTTARN	TF:M10858	0.00010218922617659214	3.99059488951149	8392	40	17	60617	PTER,ATXN1,TMEM30A,YTHDC2,EMC4,OGFOD3,COX6C,EBF1,BAZ2A,HERC4,MTF2,FAM83F,TRPV6,MMP10,GPX2,PARVB,SH2D1B
TF	Factor: MAZ; motif: GGGGAGGG	TF:M00649	0.00010233026959365995	3.9899958817032477	9379	40	18	60617	NLRP1,MIA3,LRR1,ATXN1,TMEM30A,YTHDC2,DYNLL2,EBF1,BAZ2A,HERC4,ESCO1,BBS1,FAM83F,MMP10,IKZF4,IL2RB,ZBTB16,PKDREJ
TF	Factor: Zbtb37; motif: NYACCGCRNTCACCGCR; match class: 0	TF:M12345_0	0.00010233026959365995	3.9899958817032477	5700	40	14	60617	MIA3,LRR1,ATXN1,TMEM30A,DYNLL2,OGFOD3,COX6C,RLF,MTF2,UCP2,BBS1,IKZF4,ZBTB16,PKDREJ
TF	Factor: Zbtb37; motif: NYACCGCRNTCACCGCR	TF:M12345	0.00010233026959365995	3.9899958817032477	5700	40	14	60617	MIA3,LRR1,ATXN1,TMEM30A,DYNLL2,OGFOD3,COX6C,RLF,MTF2,UCP2,BBS1,IKZF4,ZBTB16,PKDREJ
TF	Factor: MAZ; motif: GGGGAGGG; match class: 0	TF:M00649_0	0.00010233026959365995	3.9899958817032477	9379	40	18	60617	NLRP1,MIA3,LRR1,ATXN1,TMEM30A,YTHDC2,DYNLL2,EBF1,BAZ2A,HERC4,ESCO1,BBS1,FAM83F,MMP10,IKZF4,IL2RB,ZBTB16,PKDREJ
TF	Factor: TEF-3:Fli-1; motif: ACCGGAAATGCC; match class: 0	TF:M08510_0	0.0001052983732653226	3.9775783380961	7473	40	16	60617	NLRP1,MIA3,PTER,LRR1,ATXN1,EMC4,RLF,ZNF322,TRPV6,ZNF366,MMP10,GPX2,IKZF4,IL2RB,PARVB,SH2D1B
TF	Factor: TEF-3:Fli-1; motif: ACCGGAAATGCC	TF:M08510	0.0001052983732653226	3.9775783380961	7473	40	16	60617	NLRP1,MIA3,PTER,LRR1,ATXN1,EMC4,RLF,ZNF322,TRPV6,ZNF366,MMP10,GPX2,IKZF4,IL2RB,PARVB,SH2D1B
TF	Factor: ZNF614; motif: NCYCWGCCYYNNN	TF:M09862	0.00011092421167465977	3.9549736490802987	9436	40	18	60617	NLRP1,MIA3,ATXN1,TMEM30A,DYNLL2,COX6C,RLF,BAZ2A,MTF2,UCP2,ESCO1,FAM83F,ZNF366,GPX2,IKZF4,ZBTB16,PARVB,PLA2G5
TF	Factor: CSX; motif: NCCACTTRAN; match class: 0	TF:M10642_0	0.00011092421167465977	3.9549736490802987	4932	40	13	60617	NLRP1,MIA3,PTER,LRR1,TMEM30A,YTHDC2,EMC4,BPNT1,BAZ2A,MTF2,TRPV6,GPX2,PLA2G5
TF	Factor: ZNF614; motif: NCYCWGCCYYNNN; match class: 0	TF:M09862_0	0.00011092421167465977	3.9549736490802987	9436	40	18	60617	NLRP1,MIA3,ATXN1,TMEM30A,DYNLL2,COX6C,RLF,BAZ2A,MTF2,UCP2,ESCO1,FAM83F,ZNF366,GPX2,IKZF4,ZBTB16,PARVB,PLA2G5
TF	Factor: CSX; motif: NCCACTTRAN	TF:M10642	0.00011092421167465977	3.9549736490802987	4932	40	13	60617	NLRP1,MIA3,PTER,LRR1,TMEM30A,YTHDC2,EMC4,BPNT1,BAZ2A,MTF2,TRPV6,GPX2,PLA2G5
TF	Factor: CREB,; motif: NTGACGTNA; match class: 0	TF:M00981_0	0.00011167622123902078	3.952039289588447	8457	40	17	60617	NLRP1,COQ4,MIA3,LRR1,YTHDC2,MRPL10,EMC4,RLF,EBF1,BAZ2A,UCP2,ESCO1,IKZF4,IL2RB,ZBTB16,PARVB,PKDREJ
TF	Factor: CREB,; motif: NTGACGTNA	TF:M00981	0.00011167622123902078	3.952039289588447	8457	40	17	60617	NLRP1,COQ4,MIA3,LRR1,YTHDC2,MRPL10,EMC4,RLF,EBF1,BAZ2A,UCP2,ESCO1,IKZF4,IL2RB,ZBTB16,PARVB,PKDREJ
TF	Factor: E2F-2; motif: NTTTTGGCGCCAWWWN; match class: 0	TF:M11528_0	0.00011183658366399034	3.9514161080374026	10474	40	19	60617	NLRP1,COQ4,MIA3,PTER,LRR1,ATXN1,TMEM30A,YTHDC2,DYNLL2,BPNT1,BAZ2A,HERC4,UCP2,BBS1,ZNF366,IKZF4,ZBTB16,PARVB,PKDREJ
TF	Factor: E2F-2; motif: NTTTTGGCGCCAWWWN	TF:M11528	0.00011183658366399034	3.9514161080374026	10474	40	19	60617	NLRP1,COQ4,MIA3,PTER,LRR1,ATXN1,TMEM30A,YTHDC2,DYNLL2,BPNT1,BAZ2A,HERC4,UCP2,BBS1,ZNF366,IKZF4,ZBTB16,PARVB,PKDREJ
TF	Factor: Sox-9; motif: NNNNAACAATRGNN; match class: 0	TF:M00410_0	0.00011492421386988897	3.9395884583249834	4184	40	12	60617	MIA3,TMEM30A,EBF1,ZNF322,HERC4,UCP2,TRPV6,MMP10,GPX2,IL2RB,PARVB,SH2D1B
TF	Factor: Sox-9; motif: NNNNAACAATRGNN	TF:M00410	0.00011492421386988897	3.9395884583249834	4184	40	12	60617	MIA3,TMEM30A,EBF1,ZNF322,HERC4,UCP2,TRPV6,MMP10,GPX2,IL2RB,PARVB,SH2D1B
TF	Factor: Pax-8; motif: NCNNTNNTGCRTGANNNN	TF:M00328	0.00011766515420026609	3.9293521317117275	9484	40	18	60617	MIA3,LRR1,TMEM30A,YTHDC2,MRPL10,DYNLL2,EMC4,BPNT1,COX6C,UCP2,ESCO1,FAM83F,ZNF366,MMP10,IKZF4,IL2RB,PLA2G5,SH2D1B
TF	Factor: YY1; motif: NNNNNCCATNTWNNNWN; match class: 0	TF:M00059_0	0.00011766515420026609	3.9293521317117275	4965	40	13	60617	COQ4,OGFOD3,RLF,ZNF322,BAZ2A,HERC4,MTF2,UCP2,BBS1,ZNF366,IKZF4,ZBTB16,PKDREJ
TF	Factor: Pax-8; motif: NCNNTNNTGCRTGANNNN; match class: 0	TF:M00328_0	0.00011766515420026609	3.9293521317117275	9484	40	18	60617	MIA3,LRR1,TMEM30A,YTHDC2,MRPL10,DYNLL2,EMC4,BPNT1,COX6C,UCP2,ESCO1,FAM83F,ZNF366,MMP10,IKZF4,IL2RB,PLA2G5,SH2D1B
TF	Factor: YY1; motif: NNNNNCCATNTWNNNWN	TF:M00059	0.00011766515420026609	3.9293521317117275	4965	40	13	60617	COQ4,OGFOD3,RLF,ZNF322,BAZ2A,HERC4,MTF2,UCP2,BBS1,ZNF366,IKZF4,ZBTB16,PKDREJ
TF	Factor: BF-1; motif: NACGYMAACAN	TF:M11576	0.00011911125402780173	3.9240472029901894	1657	40	8	60617	LRR1,TMEM30A,EBF1,BAZ2A,ESCO1,GPX2,IL2RB,PLA2G5
TF	Factor: BF-1; motif: NACGYMAACAN; match class: 0	TF:M11576_0	0.00011911125402780173	3.9240472029901894	1657	40	8	60617	LRR1,TMEM30A,EBF1,BAZ2A,ESCO1,GPX2,IL2RB,PLA2G5
TF	Factor: LXR;; motif: NTGACCKNNAGTRACCYNN	TF:M03795	0.0001204996543018996	3.9190141990226626	6659	40	15	60617	NLRP1,COQ4,YTHDC2,MRPL10,BPNT1,COX6C,RLF,HERC4,MTF2,ESCO1,GPX2,IKZF4,PARVB,SH2D1B,PKDREJ
TF	Factor: LXR;; motif: NTGACCKNNAGTRACCYNN; match class: 0	TF:M03795_0	0.0001204996543018996	3.9190141990226626	6659	40	15	60617	NLRP1,COQ4,YTHDC2,MRPL10,BPNT1,COX6C,RLF,HERC4,MTF2,ESCO1,GPX2,IKZF4,PARVB,SH2D1B,PKDREJ
TF	Factor: HES-7; motif: GNCACGYGNN; match class: 0	TF:M11066_0	0.00012092959583719734	3.9174673985948156	11612	40	20	60617	COQ4,MIA3,PTER,LRR1,TMEM30A,MRPL10,DYNLL2,EMC4,RLF,BAZ2A,HERC4,MTF2,UCP2,ESCO1,FAM83F,GPX2,IKZF4,ZBTB16,PARVB,PKDREJ
TF	Factor: HES-7; motif: GNCACGYGNN	TF:M11066	0.00012092959583719734	3.9174673985948156	11612	40	20	60617	COQ4,MIA3,PTER,LRR1,TMEM30A,MRPL10,DYNLL2,EMC4,RLF,BAZ2A,HERC4,MTF2,UCP2,ESCO1,FAM83F,GPX2,IKZF4,ZBTB16,PARVB,PKDREJ
TF	Factor: Elk-1:PDEF; motif: NCMGGAMGGANATCCGGN; match class: 0	TF:M08227_0	0.00012092959583719734	3.9174673985948156	8520	40	17	60617	NLRP1,COQ4,PTER,LRR1,ATXN1,YTHDC2,MRPL10,DYNLL2,COX6C,EBF1,ESCO1,TRPV6,IKZF4,IL2RB,ZBTB16,PLA2G5,SH2D1B
TF	Factor: Elk-1:PDEF; motif: NCMGGAMGGANATCCGGN	TF:M08227	0.00012092959583719734	3.9174673985948156	8520	40	17	60617	NLRP1,COQ4,PTER,LRR1,ATXN1,YTHDC2,MRPL10,DYNLL2,COX6C,EBF1,ESCO1,TRPV6,IKZF4,IL2RB,ZBTB16,PLA2G5,SH2D1B
TF	Factor: ELF1; motif: AACCCGGAAGTR	TF:M03966	0.00012110215122667534	3.916848142095789	6666	40	15	60617	COQ4,PTER,LRR1,ATXN1,YTHDC2,EMC4,BPNT1,COX6C,RLF,ZNF322,HERC4,UCP2,ESCO1,IKZF4,PLA2G5
TF	Factor: ELF1; motif: AACCCGGAAGTR; match class: 0	TF:M03966_0	0.00012110215122667534	3.916848142095789	6666	40	15	60617	COQ4,PTER,LRR1,ATXN1,YTHDC2,EMC4,BPNT1,COX6C,RLF,ZNF322,HERC4,UCP2,ESCO1,IKZF4,PLA2G5
TF	Factor: POU3F2; motif: TTATGYTAAT	TF:M00464	0.00012169326682220475	3.9147334502239763	3495	40	11	60617	LRR1,TMEM30A,BPNT1,EBF1,ZNF322,HERC4,FAM83F,ZNF366,MMP10,IL2RB,PLA2G5
TF	Factor: POU3F2; motif: TTATGYTAAT; match class: 0	TF:M00464_0	0.00012169326682220475	3.9147334502239763	3495	40	11	60617	LRR1,TMEM30A,BPNT1,EBF1,ZNF322,HERC4,FAM83F,ZNF366,MMP10,IL2RB,PLA2G5
TF	Factor: ING4; motif: CCACCA	TF:M01743	0.00012174935174700572	3.914533342503043	16317	40	24	60617	NLRP1,MIA3,PTER,LRR1,TMEM30A,YTHDC2,MRPL10,DYNLL2,EMC4,BPNT1,COX6C,RLF,ZNF322,BAZ2A,HERC4,UCP2,BBS1,FAM83F,GPX2,IKZF4,ZBTB16,PLA2G5,SH2D1B,PKDREJ
TF	Factor: ING4; motif: CCACCA; match class: 0	TF:M01743_0	0.00012174935174700572	3.914533342503043	16317	40	24	60617	NLRP1,MIA3,PTER,LRR1,TMEM30A,YTHDC2,MRPL10,DYNLL2,EMC4,BPNT1,COX6C,RLF,ZNF322,BAZ2A,HERC4,UCP2,BBS1,FAM83F,GPX2,IKZF4,ZBTB16,PLA2G5,SH2D1B,PKDREJ
TF	Factor: alx3; motif: NNCRTTAN; match class: 0	TF:M10877_0	0.00012270026828124398	3.911154487697311	4222	40	12	60617	PTER,ATXN1,OGFOD3,COX6C,EBF1,HERC4,MTF2,MMP10,GPX2,PARVB,SH2D1B,PKDREJ
TF	Factor: alx3; motif: NNCRTTAN	TF:M10877	0.00012270026828124398	3.911154487697311	4222	40	12	60617	PTER,ATXN1,OGFOD3,COX6C,EBF1,HERC4,MTF2,MMP10,GPX2,PARVB,SH2D1B,PKDREJ
TF	Factor: Oct3; motif: NYWTTSWTATGCAAAT; match class: 0	TF:M09646_0	0.00012408104881517587	3.906294544234439	5820	40	14	60617	COQ4,MIA3,ATXN1,TMEM30A,YTHDC2,MRPL10,EMC4,COX6C,ZNF322,BBS1,TRPV6,GPX2,IL2RB,SH2D1B
TF	Factor: Oct3; motif: NYWTTSWTATGCAAAT	TF:M09646	0.00012408104881517587	3.906294544234439	5820	40	14	60617	COQ4,MIA3,ATXN1,TMEM30A,YTHDC2,MRPL10,EMC4,COX6C,ZNF322,BBS1,TRPV6,GPX2,IL2RB,SH2D1B
TF	Factor: TBP; motif: MTATAAAARS; match class: 0	TF:M10088_0	0.00012776902765354774	3.8935744102571133	5015	40	13	60617	COQ4,MIA3,PTER,TMEM30A,MRPL10,BPNT1,MTF2,BBS1,FAM83F,MMP10,GPX2,PLA2G5,SH2D1B
TF	Factor: TBP; motif: MTATAAAARS	TF:M10088	0.00012776902765354774	3.8935744102571133	5015	40	13	60617	COQ4,MIA3,PTER,TMEM30A,MRPL10,BPNT1,MTF2,BBS1,FAM83F,MMP10,GPX2,PLA2G5,SH2D1B
TF	Factor: c-Ets-1; motif: NNNRCCGGAWRYNNNN	TF:M01078	0.00012887377738718636	3.8898354417977936	7619	40	16	60617	COQ4,PTER,LRR1,ATXN1,TMEM30A,MRPL10,EMC4,BPNT1,COX6C,RLF,ZNF322,HERC4,ESCO1,IKZF4,IL2RB,PLA2G5
TF	Factor: c-Ets-1; motif: NNNRCCGGAWRYNNNN; match class: 0	TF:M01078_0	0.00012887377738718636	3.8898354417977936	7619	40	16	60617	COQ4,PTER,LRR1,ATXN1,TMEM30A,MRPL10,EMC4,BPNT1,COX6C,RLF,ZNF322,HERC4,ESCO1,IKZF4,IL2RB,PLA2G5
TF	Factor: SPI1; motif: NGRGGAAGTN	TF:M02078	0.00012986963478880256	3.886492380761019	3525	40	11	60617	NLRP1,LRR1,MRPL10,EMC4,RLF,BAZ2A,UCP2,FAM83F,ZNF366,GPX2,PARVB
TF	Factor: SPI1; motif: NGRGGAAGTN; match class: 0	TF:M02078_0	0.00012986963478880256	3.886492380761019	3525	40	11	60617	NLRP1,LRR1,MRPL10,EMC4,RLF,BAZ2A,UCP2,FAM83F,ZNF366,GPX2,PARVB
TF	Factor: GCMa; motif: RTGCGGGTN; match class: 1	TF:M11595_1	0.00013122539880312063	3.881982098706658	5853	40	14	60617	MIA3,ATXN1,TMEM30A,DYNLL2,OGFOD3,COX6C,MTF2,UCP2,ESCO1,IKZF4,IL2RB,ZBTB16,PARVB,PKDREJ
TF	Factor: YY1; motif: NNNNAARATGGNNNN; match class: 0	TF:M07370_0	0.00013166424839506467	3.880532135688068	5856	40	14	60617	COQ4,MIA3,PTER,MRPL10,RLF,HERC4,MTF2,UCP2,ESCO1,BBS1,ZNF366,IKZF4,PLA2G5,SH2D1B
TF	Factor: YY1; motif: NNNNAARATGGNNNN	TF:M07370	0.00013166424839506467	3.880532135688068	5856	40	14	60617	COQ4,MIA3,PTER,MRPL10,RLF,HERC4,MTF2,UCP2,ESCO1,BBS1,ZNF366,IKZF4,PLA2G5,SH2D1B
TF	Factor: c-Myb; motif: NCNRNNGRCNGTTGGKGG; match class: 0	TF:M00004_0	0.00013254759765259213	3.87762813919213	7641	40	16	60617	COQ4,LRR1,ATXN1,YTHDC2,MRPL10,EMC4,BPNT1,RLF,EBF1,MTF2,UCP2,BBS1,TRPV6,ZBTB16,SH2D1B,PKDREJ
TF	Factor: c-Myb; motif: NCNRNNGRCNGTTGGKGG	TF:M00004	0.00013254759765259213	3.87762813919213	7641	40	16	60617	COQ4,LRR1,ATXN1,YTHDC2,MRPL10,EMC4,BPNT1,RLF,EBF1,MTF2,UCP2,BBS1,TRPV6,ZBTB16,SH2D1B,PKDREJ
TF	Factor: AP-2; motif: MKCCCSCNGGCG; match class: 0	TF:M00189_0	0.00013782704235919933	3.8606655633053704	10656	40	19	60617	NLRP1,COQ4,MIA3,PTER,LRR1,ATXN1,TMEM30A,DYNLL2,OGFOD3,COX6C,RLF,EBF1,ZNF322,UCP2,ESCO1,FAM83F,IL2RB,ZBTB16,PKDREJ
TF	Factor: AP-2; motif: MKCCCSCNGGCG	TF:M00189	0.00013782704235919933	3.8606655633053704	10656	40	19	60617	NLRP1,COQ4,MIA3,PTER,LRR1,ATXN1,TMEM30A,DYNLL2,OGFOD3,COX6C,RLF,EBF1,ZNF322,UCP2,ESCO1,FAM83F,IL2RB,ZBTB16,PKDREJ
TF	Factor: POU2F1:PEA3; motif: ACCGGATATGCAN	TF:M08402	0.00013843205426903278	3.858763336322045	8626	40	17	60617	NLRP1,COQ4,PTER,LRR1,TMEM30A,YTHDC2,EMC4,OGFOD3,RLF,ZNF322,HERC4,MTF2,TRPV6,MMP10,GPX2,IL2RB,PARVB
TF	Factor: POU2F1:PEA3; motif: ACCGGATATGCAN; match class: 0	TF:M08402_0	0.00013843205426903278	3.858763336322045	8626	40	17	60617	NLRP1,COQ4,PTER,LRR1,TMEM30A,YTHDC2,EMC4,OGFOD3,RLF,ZNF322,HERC4,MTF2,TRPV6,MMP10,GPX2,IL2RB,PARVB
TF	Factor: CDP; motif: CCAATAATCGAT	TF:M00095	0.00014313440775324946	3.8442559546318487	8649	40	17	60617	NLRP1,COQ4,MIA3,PTER,TMEM30A,MRPL10,BPNT1,COX6C,EBF1,ZNF322,MTF2,MMP10,GPX2,IL2RB,PARVB,PLA2G5,PKDREJ
TF	Factor: CDP; motif: CCAATAATCGAT; match class: 0	TF:M00095_0	0.00014313440775324946	3.8442559546318487	8649	40	17	60617	NLRP1,COQ4,MIA3,PTER,TMEM30A,MRPL10,BPNT1,COX6C,EBF1,ZNF322,MTF2,MMP10,GPX2,IL2RB,PARVB,PLA2G5,PKDREJ
TF	Factor: HOXD8; motif: RTCRTTAN; match class: 0	TF:M10723_0	0.00014851485756512054	3.8282300969476064	4314	40	12	60617	PTER,TMEM30A,OGFOD3,COX6C,HERC4,MTF2,FAM83F,MMP10,IL2RB,PARVB,SH2D1B,PKDREJ
TF	Factor: HOXD8; motif: RTCRTTAN	TF:M10723	0.00014851485756512054	3.8282300969476064	4314	40	12	60617	PTER,TMEM30A,OGFOD3,COX6C,HERC4,MTF2,FAM83F,MMP10,IL2RB,PARVB,SH2D1B,PKDREJ
TF	Factor: Sp1; motif: GGGGCGGGGC	TF:M07063	0.00014870857832216056	3.8276639782801833	7719	40	16	60617	COQ4,MIA3,PTER,LRR1,ATXN1,TMEM30A,DYNLL2,OGFOD3,COX6C,RLF,EBF1,ZNF322,UCP2,FAM83F,GPX2,IKZF4
TF	Factor: Sp1; motif: GGGGCGGGGC; match class: 0	TF:M07063_0	0.00014870857832216056	3.8276639782801833	7719	40	16	60617	COQ4,MIA3,PTER,LRR1,ATXN1,TMEM30A,DYNLL2,OGFOD3,COX6C,RLF,EBF1,ZNF322,UCP2,FAM83F,GPX2,IKZF4
TF	Factor: Sp2; motif: GGGGCGGGG; match class: 0	TF:M10435_0	0.00014870857832216056	3.8276639782801833	7719	40	16	60617	COQ4,MIA3,PTER,LRR1,ATXN1,TMEM30A,DYNLL2,OGFOD3,COX6C,RLF,EBF1,ZNF322,UCP2,FAM83F,GPX2,IKZF4
TF	Factor: Sp2; motif: GGGGCGGGG	TF:M10435	0.00014870857832216056	3.8276639782801833	7719	40	16	60617	COQ4,MIA3,PTER,LRR1,ATXN1,TMEM30A,DYNLL2,OGFOD3,COX6C,RLF,EBF1,ZNF322,UCP2,FAM83F,GPX2,IKZF4
TF	Factor: Osx; motif: CCNCCCCCNNN	TF:M07329	0.00015394573703564823	3.8126323327921434	6823	40	15	60617	COQ4,MIA3,LRR1,YTHDC2,DYNLL2,EBF1,HERC4,MTF2,UCP2,ESCO1,FAM83F,IKZF4,IL2RB,PLA2G5,PKDREJ
TF	Factor: Osx; motif: CCNCCCCCNNN; match class: 0	TF:M07329_0	0.00015394573703564823	3.8126323327921434	6823	40	15	60617	COQ4,MIA3,LRR1,YTHDC2,DYNLL2,EBF1,HERC4,MTF2,UCP2,ESCO1,FAM83F,IKZF4,IL2RB,PLA2G5,PKDREJ
TF	Factor: T3R-beta; motif: NRGGTCAAAGGTCRN; match class: 0	TF:M11814_0	0.00015394573703564823	3.8126323327921434	14115	40	22	60617	NLRP1,COQ4,MIA3,PTER,ATXN1,TMEM30A,MRPL10,DYNLL2,EMC4,COX6C,RLF,BAZ2A,MTF2,ESCO1,BBS1,FAM83F,MMP10,GPX2,IKZF4,IL2RB,ZBTB16,PLA2G5
TF	Factor: T3R-beta; motif: NRGGTCAAAGGTCRN	TF:M11814	0.00015394573703564823	3.8126323327921434	14115	40	22	60617	NLRP1,COQ4,MIA3,PTER,ATXN1,TMEM30A,MRPL10,DYNLL2,EMC4,COX6C,RLF,BAZ2A,MTF2,ESCO1,BBS1,FAM83F,MMP10,GPX2,IKZF4,IL2RB,ZBTB16,PLA2G5
TF	Factor: ZNF91; motif: NKGTGARAAAGM	TF:M06248	0.0001584884861466307	3.800002282875969	9	40	2	60617	MRPL10,DYNLL2
TF	Factor: ZNF91; motif: NKGTGARAAAGM; match class: 0	TF:M06248_0	0.0001584884861466307	3.800002282875969	9	40	2	60617	MRPL10,DYNLL2
TF	Factor: E2F-1; motif: NNNSSCGCSAANN	TF:M07250	0.0001586868567058767	3.799459042347176	10774	40	19	60617	COQ4,MIA3,PTER,LRR1,ATXN1,TMEM30A,MRPL10,DYNLL2,OGFOD3,EBF1,BAZ2A,HERC4,UCP2,ESCO1,BBS1,FAM83F,ZBTB16,PLA2G5,PKDREJ
TF	Factor: E2F-1; motif: NNNSSCGCSAANN; match class: 0	TF:M07250_0	0.0001586868567058767	3.799459042347176	10774	40	19	60617	COQ4,MIA3,PTER,LRR1,ATXN1,TMEM30A,MRPL10,DYNLL2,OGFOD3,EBF1,BAZ2A,HERC4,UCP2,ESCO1,BBS1,FAM83F,ZBTB16,PLA2G5,PKDREJ
TF	Factor: CDX-2; motif: TTTATN; match class: 1	TF:M02087_1	0.0001624209255013109	3.7893580191569747	5146	40	13	60617	NLRP1,COQ4,MIA3,PTER,TMEM30A,YTHDC2,DYNLL2,OGFOD3,BPNT1,MTF2,ZNF366,MMP10,GPX2
TF	Factor: LUMAN; motif: CYCAGCYYCY	TF:M09729	0.0001626434365382117	3.788763457944694	10798	40	19	60617	NLRP1,MIA3,ATXN1,TMEM30A,YTHDC2,DYNLL2,COX6C,RLF,BAZ2A,MTF2,UCP2,ESCO1,ZNF366,GPX2,IL2RB,ZBTB16,PARVB,PLA2G5,PKDREJ
TF	Factor: LUMAN; motif: CYCAGCYYCY; match class: 0	TF:M09729_0	0.0001626434365382117	3.788763457944694	10798	40	19	60617	NLRP1,MIA3,ATXN1,TMEM30A,YTHDC2,DYNLL2,COX6C,RLF,BAZ2A,MTF2,UCP2,ESCO1,ZNF366,GPX2,IL2RB,ZBTB16,PARVB,PLA2G5,PKDREJ
TF	Factor: CREB; motif: NNTKACGTCANNNS	TF:M00916	0.0001626434365382117	3.788763457944694	5984	40	14	60617	NLRP1,COQ4,MIA3,LRR1,YTHDC2,MRPL10,EMC4,EBF1,BAZ2A,ESCO1,IKZF4,ZBTB16,PARVB,PKDREJ
TF	Factor: CREB; motif: NNTKACGTCANNNS; match class: 0	TF:M00916_0	0.0001626434365382117	3.788763457944694	5984	40	14	60617	NLRP1,COQ4,MIA3,LRR1,YTHDC2,MRPL10,EMC4,EBF1,BAZ2A,ESCO1,IKZF4,ZBTB16,PARVB,PKDREJ
TF	Factor: Spz1; motif: DNNGGRGGGWWNNNN	TF:M00446	0.0001626434365382117	3.788763457944694	8747	40	17	60617	PTER,ATXN1,TMEM30A,YTHDC2,MRPL10,DYNLL2,OGFOD3,EBF1,BAZ2A,UCP2,ESCO1,BBS1,FAM83F,IKZF4,IL2RB,ZBTB16,PLA2G5
TF	Factor: Spz1; motif: DNNGGRGGGWWNNNN; match class: 0	TF:M00446_0	0.0001626434365382117	3.788763457944694	8747	40	17	60617	PTER,ATXN1,TMEM30A,YTHDC2,MRPL10,DYNLL2,OGFOD3,EBF1,BAZ2A,UCP2,ESCO1,BBS1,FAM83F,IKZF4,IL2RB,ZBTB16,PLA2G5
TF	Factor: E2F-1; motif: NTTTTGGCGCCAWWWN; match class: 1	TF:M11533_1	0.00016334615138727016	3.786891093517664	8752	40	17	60617	NLRP1,COQ4,MIA3,PTER,LRR1,ATXN1,TMEM30A,DYNLL2,BPNT1,RLF,ZNF322,UCP2,BBS1,FAM83F,ZBTB16,PARVB,PKDREJ
TF	Factor: Sp1; motif: NWRGCCMCGCCCMCN; match class: 0	TF:M12151_0	0.00016386101084054914	3.785524370353478	6869	40	15	60617	NLRP1,COQ4,PTER,DYNLL2,OGFOD3,BPNT1,RLF,EBF1,ZNF322,BAZ2A,HERC4,UCP2,BBS1,FAM83F,IKZF4
TF	Factor: Sp1; motif: NWRGCCMCGCCCMCN	TF:M12151	0.00016386101084054914	3.785524370353478	6869	40	15	60617	NLRP1,COQ4,PTER,DYNLL2,OGFOD3,BPNT1,RLF,EBF1,ZNF322,BAZ2A,HERC4,UCP2,BBS1,FAM83F,IKZF4
TF	Factor: ISL2; motif: NCAMTTAN	TF:M11014	0.0001641689643747489	3.784708941459892	3632	40	11	60617	NLRP1,PTER,LRR1,YTHDC2,MRPL10,EBF1,MTF2,UCP2,TRPV6,ZNF366,GPX2
TF	Factor: ISL2; motif: NCAMTTAN; match class: 0	TF:M11014_0	0.0001641689643747489	3.784708941459892	3632	40	11	60617	NLRP1,PTER,LRR1,YTHDC2,MRPL10,EBF1,MTF2,UCP2,TRPV6,ZNF366,GPX2
TF	Factor: YY1; motif: CCATNTT	TF:M01894	0.0001645057993878098	3.7838187870895186	6874	40	15	60617	NLRP1,COQ4,MIA3,PTER,TMEM30A,ZNF322,BAZ2A,MTF2,UCP2,BBS1,FAM83F,ZNF366,IKZF4,SH2D1B,PKDREJ
TF	Factor: YY1; motif: CCATNTT; match class: 0	TF:M01894_0	0.0001645057993878098	3.7838187870895186	6874	40	15	60617	NLRP1,COQ4,MIA3,PTER,TMEM30A,ZNF322,BAZ2A,MTF2,UCP2,BBS1,FAM83F,ZNF366,IKZF4,SH2D1B,PKDREJ
TF	Factor: AML3; motif: NNAACCGCAAWAACCGCAAN	TF:M12000	0.00016584655798738314	3.7802935374854587	6880	40	15	60617	COQ4,PTER,LRR1,TMEM30A,YTHDC2,EMC4,BPNT1,COX6C,RLF,ESCO1,BBS1,TRPV6,IKZF4,ZBTB16,PKDREJ
TF	Factor: AML3; motif: NNAACCGCAAWAACCGCAAN; match class: 0	TF:M12000_0	0.00016584655798738314	3.7802935374854587	6880	40	15	60617	COQ4,PTER,LRR1,TMEM30A,YTHDC2,EMC4,BPNT1,COX6C,RLF,ESCO1,BBS1,TRPV6,IKZF4,ZBTB16,PKDREJ
TF	Factor: KLF14; motif: NRCCACRCCCMCN; match class: 0	TF:M12183_0	0.00016661167028165914	3.778294581792273	6884	40	15	60617	NLRP1,COQ4,MIA3,PTER,ATXN1,TMEM30A,DYNLL2,OGFOD3,BPNT1,COX6C,RLF,BAZ2A,UCP2,FAM83F,IKZF4
TF	Factor: KLF14; motif: NRCCACRCCCMCN	TF:M12183	0.00016661167028165914	3.778294581792273	6884	40	15	60617	NLRP1,COQ4,MIA3,PTER,ATXN1,TMEM30A,DYNLL2,OGFOD3,BPNT1,COX6C,RLF,BAZ2A,UCP2,FAM83F,IKZF4
TF	Factor: GSC2; motif: NNTAATCCNN; match class: 0	TF:M04325_0	0.0001716140348345081	3.7654471978280157	3654	40	11	60617	COQ4,PTER,LRR1,ATXN1,TMEM30A,RLF,UCP2,FAM83F,ZNF366,MMP10,PLA2G5
TF	Factor: GSC2; motif: NNTAATCCNN	TF:M04325	0.0001716140348345081	3.7654471978280157	3654	40	11	60617	COQ4,PTER,LRR1,ATXN1,TMEM30A,RLF,UCP2,FAM83F,ZNF366,MMP10,PLA2G5
TF	Factor: Pbx; motif: GATTGATKGNNS	TF:M00998	0.0001716140348345081	3.7654471978280157	5184	40	13	60617	MIA3,LRR1,TMEM30A,YTHDC2,MRPL10,RLF,BAZ2A,UCP2,BBS1,ZNF366,MMP10,IKZF4,PKDREJ
TF	Factor: Pbx; motif: GATTGATKGNNS; match class: 0	TF:M00998_0	0.0001716140348345081	3.7654471978280157	5184	40	13	60617	MIA3,LRR1,TMEM30A,YTHDC2,MRPL10,RLF,BAZ2A,UCP2,BBS1,ZNF366,MMP10,IKZF4,PKDREJ
TF	Factor: Fli-1; motif: NACCGGAARTN; match class: 0	TF:M11404_0	0.00017610001436585586	3.754240608603923	8823	40	17	60617	COQ4,PTER,ATXN1,YTHDC2,MRPL10,DYNLL2,EMC4,BPNT1,RLF,ZNF322,HERC4,MTF2,ESCO1,MMP10,IKZF4,IL2RB,PLA2G5
TF	Factor: Fli-1; motif: MGGAAGT	TF:M07382	0.00017610001436585586	3.754240608603923	6925	40	15	60617	NLRP1,PTER,LRR1,TMEM30A,MRPL10,ZNF322,BAZ2A,UCP2,FAM83F,ZNF366,GPX2,IKZF4,IL2RB,PLA2G5,SH2D1B
TF	Factor: Fli-1; motif: MGGAAGT; match class: 0	TF:M07382_0	0.00017610001436585586	3.754240608603923	6925	40	15	60617	NLRP1,PTER,LRR1,TMEM30A,MRPL10,ZNF322,BAZ2A,UCP2,FAM83F,ZNF366,GPX2,IKZF4,IL2RB,PLA2G5,SH2D1B
TF	Factor: SPI1; motif: AGGAAGT	TF:M02278	0.00017610001436585586	3.754240608603923	6925	40	15	60617	NLRP1,PTER,LRR1,TMEM30A,MRPL10,ZNF322,BAZ2A,UCP2,FAM83F,ZNF366,GPX2,IKZF4,IL2RB,PLA2G5,SH2D1B
TF	Factor: ER-alpha; motif: AGGTCASMNTGACCY; match class: 0	TF:M09909_0	0.00017610001436585586	3.754240608603923	6928	40	15	60617	COQ4,MIA3,TMEM30A,DYNLL2,EMC4,COX6C,ZNF322,BAZ2A,UCP2,ESCO1,BBS1,FAM83F,TRPV6,PARVB,PKDREJ
TF	Factor: ER-alpha; motif: AGGTCASMNTGACCY	TF:M09909	0.00017610001436585586	3.754240608603923	6928	40	15	60617	COQ4,MIA3,TMEM30A,DYNLL2,EMC4,COX6C,ZNF322,BAZ2A,UCP2,ESCO1,BBS1,FAM83F,TRPV6,PARVB,PKDREJ
TF	Factor: PEA3; motif: AGGAAGT	TF:M03579	0.00017610001436585586	3.754240608603923	6925	40	15	60617	NLRP1,PTER,LRR1,TMEM30A,MRPL10,ZNF322,BAZ2A,UCP2,FAM83F,ZNF366,GPX2,IKZF4,IL2RB,PLA2G5,SH2D1B
TF	Factor: PEA3; motif: AGGAAGT; match class: 0	TF:M03579_0	0.00017610001436585586	3.754240608603923	6925	40	15	60617	NLRP1,PTER,LRR1,TMEM30A,MRPL10,ZNF322,BAZ2A,UCP2,FAM83F,ZNF366,GPX2,IKZF4,IL2RB,PLA2G5,SH2D1B
TF	Factor: SPI1; motif: AGGAAGT; match class: 0	TF:M02278_0	0.00017610001436585586	3.754240608603923	6925	40	15	60617	NLRP1,PTER,LRR1,TMEM30A,MRPL10,ZNF322,BAZ2A,UCP2,FAM83F,ZNF366,GPX2,IKZF4,IL2RB,PLA2G5,SH2D1B
TF	Factor: Fli-1; motif: NACCGGAARTN	TF:M11404	0.00017610001436585586	3.754240608603923	8823	40	17	60617	COQ4,PTER,ATXN1,YTHDC2,MRPL10,DYNLL2,EMC4,BPNT1,RLF,ZNF322,HERC4,MTF2,ESCO1,MMP10,IKZF4,IL2RB,PLA2G5
TF	Factor: C-ets-1; motif: AGGAAGN; match class: 0	TF:M01870_0	0.00017610001436585586	3.754240608603923	6925	40	15	60617	NLRP1,PTER,LRR1,TMEM30A,MRPL10,ZNF322,BAZ2A,UCP2,FAM83F,ZNF366,GPX2,IKZF4,IL2RB,PLA2G5,SH2D1B
TF	Factor: Sp1; motif: RGGGMGGRGSNGGGG; match class: 0	TF:M10529_0	0.00017610001436585586	3.754240608603923	6928	40	15	60617	MIA3,ATXN1,TMEM30A,YTHDC2,DYNLL2,OGFOD3,EBF1,ZNF322,BAZ2A,HERC4,UCP2,ESCO1,ZNF366,IKZF4,ZBTB16
TF	Factor: Sp1; motif: RGGGMGGRGSNGGGG	TF:M10529	0.00017610001436585586	3.754240608603923	6928	40	15	60617	MIA3,ATXN1,TMEM30A,YTHDC2,DYNLL2,OGFOD3,EBF1,ZNF322,BAZ2A,HERC4,UCP2,ESCO1,ZNF366,IKZF4,ZBTB16
TF	Factor: C-ets-1; motif: AGGAAGN	TF:M01870	0.00017610001436585586	3.754240608603923	6925	40	15	60617	NLRP1,PTER,LRR1,TMEM30A,MRPL10,ZNF322,BAZ2A,UCP2,FAM83F,ZNF366,GPX2,IKZF4,IL2RB,PLA2G5,SH2D1B
TF	Factor: E2F-4; motif: NTTTCSCGCC; match class: 0	TF:M07380_0	0.00017656828045042305	3.7530873124381467	13108	40	21	60617	COQ4,MIA3,PTER,LRR1,TMEM30A,MRPL10,DYNLL2,EMC4,OGFOD3,BPNT1,EBF1,MTF2,UCP2,ESCO1,BBS1,FAM83F,IKZF4,IL2RB,ZBTB16,PARVB,PKDREJ
TF	Factor: SMAD4; motif: GKSRKKCAGMCANCY; match class: 0	TF:M00733_0	0.00017656828045042305	3.7530873124381467	8827	40	17	60617	NLRP1,COQ4,PTER,ATXN1,TMEM30A,DYNLL2,EMC4,OGFOD3,RLF,HERC4,UCP2,FAM83F,IKZF4,ZBTB16,PARVB,PLA2G5,SH2D1B
TF	Factor: SMAD4; motif: GKSRKKCAGMCANCY	TF:M00733	0.00017656828045042305	3.7530873124381467	8827	40	17	60617	NLRP1,COQ4,PTER,ATXN1,TMEM30A,DYNLL2,EMC4,OGFOD3,RLF,HERC4,UCP2,FAM83F,IKZF4,ZBTB16,PARVB,PLA2G5,SH2D1B
TF	Factor: E2F-4; motif: NTTTCSCGCC	TF:M07380	0.00017656828045042305	3.7530873124381467	13108	40	21	60617	COQ4,MIA3,PTER,LRR1,TMEM30A,MRPL10,DYNLL2,EMC4,OGFOD3,BPNT1,EBF1,MTF2,UCP2,ESCO1,BBS1,FAM83F,IKZF4,IL2RB,ZBTB16,PARVB,PKDREJ
TF	Factor: Fli-1; motif: RCMGGAAGYGNNN	TF:M09613	0.00017656828045042305	3.7530873124381467	5210	40	13	60617	MIA3,PTER,EMC4,ZNF322,BAZ2A,HERC4,ESCO1,FAM83F,IKZF4,IL2RB,PARVB,PLA2G5,SH2D1B
TF	Factor: Fli-1; motif: RCMGGAAGYGNNN; match class: 0	TF:M09613_0	0.00017656828045042305	3.7530873124381467	5210	40	13	60617	MIA3,PTER,EMC4,ZNF322,BAZ2A,HERC4,ESCO1,FAM83F,IKZF4,IL2RB,PARVB,PLA2G5,SH2D1B
TF	Factor: PEBP2beta; motif: TGTGGTY; match class: 0	TF:M03841_0	0.00017687864954013088	3.7523245862338888	7864	40	16	60617	COQ4,MIA3,TMEM30A,EMC4,BAZ2A,MTF2,ESCO1,FAM83F,ZNF366,GPX2,IL2RB,ZBTB16,PARVB,PLA2G5,SH2D1B,PKDREJ
TF	Factor: MEF-2C; motif: TATTTWT; match class: 1	TF:M02025_1	0.00017687864954013088	3.7523245862338888	7864	40	16	60617	PTER,YTHDC2,MRPL10,EMC4,OGFOD3,BPNT1,COX6C,RLF,HERC4,MTF2,BBS1,MMP10,GPX2,IL2RB,PARVB,PKDREJ
TF	Factor: PEBP2beta; motif: TGTGGTY	TF:M03841	0.00017687864954013088	3.7523245862338888	7864	40	16	60617	COQ4,MIA3,TMEM30A,EMC4,BAZ2A,MTF2,ESCO1,FAM83F,ZNF366,GPX2,IL2RB,ZBTB16,PARVB,PLA2G5,SH2D1B,PKDREJ
TF	Factor: NMYC; motif: CAYCTG; match class: 0	TF:M01808_0	0.00018013271244037325	3.7444074113211006	13129	40	21	60617	NLRP1,COQ4,MIA3,ATXN1,TMEM30A,YTHDC2,MRPL10,DYNLL2,EMC4,BPNT1,COX6C,BAZ2A,HERC4,ESCO1,FAM83F,TRPV6,ZNF366,MMP10,GPX2,PLA2G5,SH2D1B
TF	Factor: NMYC; motif: CAYCTG	TF:M01808	0.00018013271244037325	3.7444074113211006	13129	40	21	60617	NLRP1,COQ4,MIA3,ATXN1,TMEM30A,YTHDC2,MRPL10,DYNLL2,EMC4,BPNT1,COX6C,BAZ2A,HERC4,ESCO1,FAM83F,TRPV6,ZNF366,MMP10,GPX2,PLA2G5,SH2D1B
TF	Factor: HOXA7; motif: GYMATTAN; match class: 0	TF:M10690_0	0.00018281026130284	3.737999430581801	10921	40	19	60617	COQ4,PTER,TMEM30A,YTHDC2,MRPL10,BPNT1,COX6C,ZNF322,HERC4,MTF2,UCP2,TRPV6,ZNF366,MMP10,GPX2,PARVB,PLA2G5,SH2D1B,PKDREJ
TF	Factor: HOXA7; motif: GYMATTAN	TF:M10690	0.00018281026130284	3.737999430581801	10921	40	19	60617	COQ4,PTER,TMEM30A,YTHDC2,MRPL10,BPNT1,COX6C,ZNF322,HERC4,MTF2,UCP2,TRPV6,ZNF366,MMP10,GPX2,PARVB,PLA2G5,SH2D1B,PKDREJ
TF	Factor: HIF-1alpha; motif: NCACGT; match class: 1	TF:M02012_1	0.00018345148799180363	3.7364787612914694	1789	40	8	60617	PTER,LRR1,HERC4,UCP2,ESCO1,FAM83F,GPX2,PARVB
TF	Factor: RAX2; motif: NYAATTAN; match class: 0	TF:M04434_0	0.00018505579636452082	3.732697307274074	3005	40	10	60617	COQ4,PTER,TMEM30A,MRPL10,BPNT1,ZNF322,UCP2,TRPV6,PARVB,PKDREJ
TF	Factor: AP-4; motif: NCAGCTGYNGNCN	TF:M01860	0.00018505579636452082	3.732697307274074	6082	40	14	60617	LRR1,ATXN1,DYNLL2,EMC4,RLF,EBF1,BAZ2A,UCP2,TRPV6,ZBTB16,PARVB,PLA2G5,SH2D1B,PKDREJ
TF	Factor: AP-4; motif: NCAGCTGYNGNCN; match class: 0	TF:M01860_0	0.00018505579636452082	3.732697307274074	6082	40	14	60617	LRR1,ATXN1,DYNLL2,EMC4,RLF,EBF1,BAZ2A,UCP2,TRPV6,ZBTB16,PARVB,PLA2G5,SH2D1B,PKDREJ
TF	Factor: RAX2; motif: NYAATTAN	TF:M04434	0.00018505579636452082	3.732697307274074	3005	40	10	60617	COQ4,PTER,TMEM30A,MRPL10,BPNT1,ZNF322,UCP2,TRPV6,PARVB,PKDREJ
TF	Factor: B-ATF; motif: NNAYGACACN; match class: 0	TF:M11301_0	0.0001850757732488097	3.732650427454394	7900	40	16	60617	MIA3,TMEM30A,YTHDC2,MRPL10,DYNLL2,EMC4,EBF1,BAZ2A,ESCO1,BBS1,TRPV6,ZNF366,GPX2,ZBTB16,PARVB,SH2D1B
TF	Factor: B-ATF; motif: NNAYGACACN	TF:M11301	0.0001850757732488097	3.732650427454394	7900	40	16	60617	MIA3,TMEM30A,YTHDC2,MRPL10,DYNLL2,EMC4,EBF1,BAZ2A,ESCO1,BBS1,TRPV6,ZNF366,GPX2,ZBTB16,PARVB,SH2D1B
TF	Factor: HAIRYLIKE; motif: NNNNCANGTG	TF:M08885	0.00018802483377315004	3.7257847865960247	6093	40	14	60617	NLRP1,PTER,OGFOD3,COX6C,RLF,MTF2,UCP2,ESCO1,FAM83F,GPX2,IL2RB,PARVB,PLA2G5,SH2D1B
TF	Factor: HAIRYLIKE; motif: NNNNCANGTG; match class: 0	TF:M08885_0	0.00018802483377315004	3.7257847865960247	6093	40	14	60617	NLRP1,PTER,OGFOD3,COX6C,RLF,MTF2,UCP2,ESCO1,FAM83F,GPX2,IL2RB,PARVB,PLA2G5,SH2D1B
TF	Factor: Blimp-1; motif: RRGNGAAAGNRANNN; match class: 0	TF:M10526_0	0.00018805544903787965	3.7257140780735565	2375	40	9	60617	TMEM30A,COX6C,EBF1,MTF2,UCP2,BBS1,ZNF366,IL2RB,ZBTB16
TF	Factor: Blimp-1; motif: RRGNGAAAGNRANNN	TF:M10526	0.00018805544903787965	3.7257140780735565	2375	40	9	60617	TMEM30A,COX6C,EBF1,MTF2,UCP2,BBS1,ZNF366,IL2RB,ZBTB16
TF	Factor: Msx-2; motif: NNNGACYAATTAGYNNT	TF:M01393	0.00018841394506051478	3.7248869569640273	8888	40	17	60617	COQ4,PTER,TMEM30A,YTHDC2,MRPL10,OGFOD3,BPNT1,COX6C,ZNF322,UCP2,TRPV6,ZNF366,MMP10,PARVB,PLA2G5,SH2D1B,PKDREJ
TF	Factor: Msx-2; motif: NNNGACYAATTAGYNNT; match class: 0	TF:M01393_0	0.00018841394506051478	3.7248869569640273	8888	40	17	60617	COQ4,PTER,TMEM30A,YTHDC2,MRPL10,OGFOD3,BPNT1,COX6C,ZNF322,UCP2,TRPV6,ZNF366,MMP10,PARVB,PLA2G5,SH2D1B,PKDREJ
TF	Factor: POU2F1:PEA3; motif: ACCGGATATGCAN; match class: 1	TF:M08402_1	0.00019630740424876714	3.707063319535304	2389	40	9	60617	NLRP1,COQ4,TMEM30A,EMC4,RLF,HERC4,TRPV6,IL2RB,PARVB
TF	Factor: MAFA; motif: TCAGCAN; match class: 1	TF:M01709_1	0.00020023167188557554	3.6984672263710427	1302	40	7	60617	MIA3,LRR1,TMEM30A,OGFOD3,TRPV6,PARVB,PKDREJ
TF	Factor: p53; motif: RGRCWWGYCYNGRCWWGYYY; match class: 1	TF:M01652_1	0.00020555703110993015	3.6870676635198767	5298	40	13	60617	NLRP1,DYNLL2,BPNT1,HERC4,UCP2,BBS1,TRPV6,ZNF366,IKZF4,IL2RB,PLA2G5,SH2D1B,PKDREJ
TF	Factor: Egr-1; motif: NGCGTGCGY	TF:M04950	0.0002055888666912532	3.6870004075049274	11024	40	19	60617	COQ4,LRR1,ATXN1,TMEM30A,YTHDC2,MRPL10,DYNLL2,EBF1,ZNF322,MTF2,UCP2,ESCO1,BBS1,FAM83F,TRPV6,GPX2,IKZF4,ZBTB16,PKDREJ
TF	Factor: Egr-1; motif: NGCGTGCGY; match class: 0	TF:M04950_0	0.0002055888666912532	3.6870004075049274	11024	40	19	60617	COQ4,LRR1,ATXN1,TMEM30A,YTHDC2,MRPL10,DYNLL2,EBF1,ZNF322,MTF2,UCP2,ESCO1,BBS1,FAM83F,TRPV6,GPX2,IKZF4,ZBTB16,PKDREJ
TF	Factor: BTEB3; motif: BNRNGGGAGGNGT	TF:M01865	0.0002056750541670866	3.686818379644893	9969	40	18	60617	NLRP1,ATXN1,TMEM30A,YTHDC2,DYNLL2,BPNT1,EBF1,ZNF322,BAZ2A,HERC4,ESCO1,TRPV6,ZNF366,IKZF4,IL2RB,ZBTB16,PLA2G5,PKDREJ
TF	Factor: BTEB3; motif: BNRNGGGAGGNGT; match class: 0	TF:M01865_0	0.0002056750541670866	3.686818379644893	9969	40	18	60617	NLRP1,ATXN1,TMEM30A,YTHDC2,DYNLL2,BPNT1,EBF1,ZNF322,BAZ2A,HERC4,ESCO1,TRPV6,ZNF366,IKZF4,IL2RB,ZBTB16,PLA2G5,PKDREJ
TF	Factor: Six-2; motif: NNGTAWCRNN	TF:M11032	0.0002058309352634844	3.6864893525834384	11030	40	19	60617	NLRP1,YTHDC2,DYNLL2,EMC4,OGFOD3,BPNT1,RLF,ZNF322,BAZ2A,HERC4,ESCO1,BBS1,TRPV6,MMP10,IKZF4,IL2RB,ZBTB16,PARVB,SH2D1B
TF	Factor: Six-2; motif: NNGTAWCRNN; match class: 0	TF:M11032_0	0.0002058309352634844	3.6864893525834384	11030	40	19	60617	NLRP1,YTHDC2,DYNLL2,EMC4,OGFOD3,BPNT1,RLF,ZNF322,BAZ2A,HERC4,ESCO1,BBS1,TRPV6,MMP10,IKZF4,IL2RB,ZBTB16,PARVB,SH2D1B
TF	Factor: AhR; motif: CCYCNRRSTNGCGTGASA; match class: 0	TF:M00139_0	0.0002058309352634844	3.6864893525834384	3749	40	11	60617	LRR1,ATXN1,YTHDC2,DYNLL2,EMC4,HERC4,ESCO1,BBS1,IKZF4,IL2RB,SH2D1B
TF	Factor: AhR; motif: CCYCNRRSTNGCGTGASA	TF:M00139	0.0002058309352634844	3.6864893525834384	3749	40	11	60617	LRR1,ATXN1,YTHDC2,DYNLL2,EMC4,HERC4,ESCO1,BBS1,IKZF4,IL2RB,SH2D1B
TF	Factor: Pasx-5; motif: GTCACGSTT; match class: 0	TF:M04765_0	0.00020599709326042515	3.686138907736983	11034	40	19	60617	MIA3,PTER,ATXN1,TMEM30A,YTHDC2,DYNLL2,OGFOD3,COX6C,RLF,EBF1,BAZ2A,UCP2,ESCO1,FAM83F,TRPV6,ZBTB16,PARVB,PLA2G5,SH2D1B
TF	Factor: Pasx-5; motif: GTCACGSTT	TF:M04765	0.00020599709326042515	3.686138907736983	11034	40	19	60617	MIA3,PTER,ATXN1,TMEM30A,YTHDC2,DYNLL2,OGFOD3,COX6C,RLF,EBF1,BAZ2A,UCP2,ESCO1,FAM83F,TRPV6,ZBTB16,PARVB,PLA2G5,SH2D1B
TF	Factor: CP2; motif: GCHCDAMCCAG; match class: 0	TF:M00072_0	0.00020599709326042515	3.686138907736983	8958	40	17	60617	NLRP1,COQ4,MIA3,PTER,ATXN1,EMC4,OGFOD3,BPNT1,COX6C,ZNF322,UCP2,BBS1,FAM83F,TRPV6,GPX2,IKZF4,PARVB
TF	Factor: CP2; motif: GCHCDAMCCAG	TF:M00072	0.00020599709326042515	3.686138907736983	8958	40	17	60617	NLRP1,COQ4,MIA3,PTER,ATXN1,EMC4,OGFOD3,BPNT1,COX6C,ZNF322,UCP2,BBS1,FAM83F,TRPV6,GPX2,IKZF4,PARVB
TF	Factor: PU.1; motif: WGAGGAAG	TF:M00658	0.00020813276800516639	3.681659539954059	4510	40	12	60617	NLRP1,MRPL10,OGFOD3,RLF,BAZ2A,UCP2,FAM83F,TRPV6,MMP10,GPX2,ZBTB16,SH2D1B
TF	Factor: PU.1; motif: WGAGGAAG; match class: 0	TF:M00658_0	0.00020813276800516639	3.681659539954059	4510	40	12	60617	NLRP1,MRPL10,OGFOD3,RLF,BAZ2A,UCP2,FAM83F,TRPV6,MMP10,GPX2,ZBTB16,SH2D1B
TF	Factor: B-ATF; motif: NNATGACACN; match class: 0	TF:M11300_0	0.0002112602738161445	3.675182161653227	8979	40	17	60617	NLRP1,MIA3,TMEM30A,YTHDC2,MRPL10,DYNLL2,EMC4,EBF1,BAZ2A,ESCO1,BBS1,TRPV6,ZNF366,GPX2,ZBTB16,PARVB,SH2D1B
TF	Factor: B-ATF; motif: NNATGACACN	TF:M11300	0.0002112602738161445	3.675182161653227	8979	40	17	60617	NLRP1,MIA3,TMEM30A,YTHDC2,MRPL10,DYNLL2,EMC4,EBF1,BAZ2A,ESCO1,BBS1,TRPV6,ZNF366,GPX2,ZBTB16,PARVB,SH2D1B
TF	Factor: LRH-1; motif: TGACCTTGRNYCAAGGTCA; match class: 1	TF:M11830_1	0.0002129230212170091	3.6717773801445635	6175	40	14	60617	COQ4,PTER,ATXN1,DYNLL2,OGFOD3,COX6C,BAZ2A,HERC4,BBS1,TRPV6,ZNF366,IL2RB,PARVB,SH2D1B
TF	Factor: Elk-1; motif: AACCGGAAGTR; match class: 0	TF:M01163_0	0.00021323984314228038	3.6711316456109038	5327	40	13	60617	COQ4,PTER,LRR1,MRPL10,EMC4,COX6C,ZNF322,HERC4,MTF2,ESCO1,IKZF4,IL2RB,PLA2G5
TF	Factor: Elk-1; motif: AACCGGAAGTR	TF:M01163	0.00021323984314228038	3.6711316456109038	5327	40	13	60617	COQ4,PTER,LRR1,MRPL10,EMC4,COX6C,ZNF322,HERC4,MTF2,ESCO1,IKZF4,IL2RB,PLA2G5
TF	Factor: E2F-7; motif: GRGGCGGGAANNN; match class: 0	TF:M09896_0	0.00021336354839319007	3.6708797746205444	10011	40	18	60617	COQ4,MIA3,PTER,LRR1,TMEM30A,MRPL10,DYNLL2,OGFOD3,BPNT1,MTF2,UCP2,ESCO1,FAM83F,IKZF4,IL2RB,ZBTB16,PARVB,PKDREJ
TF	Factor: E2F-7; motif: GRGGCGGGAANNN	TF:M09896	0.00021336354839319007	3.6708797746205444	10011	40	18	60617	COQ4,MIA3,PTER,LRR1,TMEM30A,MRPL10,DYNLL2,OGFOD3,BPNT1,MTF2,UCP2,ESCO1,FAM83F,IKZF4,IL2RB,ZBTB16,PARVB,PKDREJ
TF	Factor: Oct-2; motif: NYATGCAAATN	TF:M10034	0.00021336354839319007	3.6708797746205444	6181	40	14	60617	NLRP1,COQ4,TMEM30A,YTHDC2,MRPL10,OGFOD3,COX6C,EBF1,HERC4,MTF2,BBS1,TRPV6,GPX2,PLA2G5
TF	Factor: HOXB7; motif: GTCRTTAN	TF:M10686	0.00021336354839319007	3.6708797746205444	3771	40	11	60617	PTER,TMEM30A,OGFOD3,COX6C,HERC4,MTF2,FAM83F,MMP10,PARVB,SH2D1B,PKDREJ
TF	Factor: HOXB7; motif: GTCRTTAN; match class: 0	TF:M10686_0	0.00021336354839319007	3.6708797746205444	3771	40	11	60617	PTER,TMEM30A,OGFOD3,COX6C,HERC4,MTF2,FAM83F,MMP10,PARVB,SH2D1B,PKDREJ
TF	Factor: Oct-2; motif: NYATGCAAATN; match class: 0	TF:M10034_0	0.00021336354839319007	3.6708797746205444	6181	40	14	60617	NLRP1,COQ4,TMEM30A,YTHDC2,MRPL10,OGFOD3,COX6C,EBF1,HERC4,MTF2,BBS1,TRPV6,GPX2,PLA2G5
TF	Factor: ATF2; motif: VGTGACGTMACN	TF:M00179	0.0002136715270068581	3.6702533462854725	6183	40	14	60617	NLRP1,COQ4,MIA3,YTHDC2,MRPL10,EMC4,RLF,EBF1,BAZ2A,ESCO1,IKZF4,ZBTB16,PARVB,PKDREJ
TF	Factor: ATF2; motif: VGTGACGTMACN; match class: 0	TF:M00179_0	0.0002136715270068581	3.6702533462854725	6183	40	14	60617	NLRP1,COQ4,MIA3,YTHDC2,MRPL10,EMC4,RLF,EBF1,BAZ2A,ESCO1,IKZF4,ZBTB16,PARVB,PKDREJ
TF	Factor: HNF-4alpha; motif: AGTCCAAR	TF:M04903	0.00021465845140451504	3.6682520080646266	7082	40	15	60617	NLRP1,MIA3,LRR1,TMEM30A,MRPL10,EMC4,BPNT1,COX6C,HERC4,ESCO1,BBS1,FAM83F,ZBTB16,PARVB,PKDREJ
TF	Factor: HNF-4alpha; motif: AGTCCAAR; match class: 0	TF:M04903_0	0.00021465845140451504	3.6682520080646266	7082	40	15	60617	NLRP1,MIA3,LRR1,TMEM30A,MRPL10,EMC4,BPNT1,COX6C,HERC4,ESCO1,BBS1,FAM83F,ZBTB16,PARVB,PKDREJ
TF	Factor: ATF-4; motif: KACGTCAKS	TF:M01864	0.00021871370405057475	3.660124004309942	4542	40	12	60617	MIA3,YTHDC2,MRPL10,DYNLL2,EMC4,EBF1,BAZ2A,ESCO1,GPX2,IKZF4,PARVB,PKDREJ
TF	Factor: PAX5; motif: RNGCGTGACCNN; match class: 1	TF:M09817_1	0.00021871370405057475	3.660124004309942	6202	40	14	60617	COQ4,MIA3,PTER,DYNLL2,COX6C,UCP2,ESCO1,FAM83F,GPX2,IL2RB,ZBTB16,PARVB,PLA2G5,PKDREJ
TF	Factor: E2F-1; motif: TWSGCGCGAAAAYKR; match class: 0	TF:M00024_0	0.00021871370405057475	3.660124004309942	9018	40	17	60617	COQ4,PTER,LRR1,ATXN1,MRPL10,OGFOD3,BPNT1,COX6C,BAZ2A,HERC4,MTF2,UCP2,FAM83F,ZNF366,IKZF4,ZBTB16,PARVB
TF	Factor: pax-6; motif: NYACGCWTSANYGMNCN; match class: 1	TF:M11880_1	0.00021871370405057475	3.660124004309942	7099	40	15	60617	MIA3,TMEM30A,MRPL10,DYNLL2,EMC4,BPNT1,RLF,EBF1,HERC4,UCP2,ESCO1,IKZF4,IL2RB,ZBTB16,PKDREJ
TF	Factor: HOXB2:Elk-1; motif: TAATKRCCGGAAGTN; match class: 0	TF:M08341_0	0.00021871370405057475	3.660124004309942	6203	40	14	60617	COQ4,PTER,LRR1,TMEM30A,YTHDC2,MRPL10,EMC4,RLF,ZNF322,HERC4,ESCO1,BBS1,PLA2G5,SH2D1B
TF	Factor: HOXB2:Elk-1; motif: TAATKRCCGGAAGTN	TF:M08341	0.00021871370405057475	3.660124004309942	6203	40	14	60617	COQ4,PTER,LRR1,TMEM30A,YTHDC2,MRPL10,EMC4,RLF,ZNF322,HERC4,ESCO1,BBS1,PLA2G5,SH2D1B
TF	Factor: E2F-1; motif: TWSGCGCGAAAAYKR	TF:M00024	0.00021871370405057475	3.660124004309942	9018	40	17	60617	COQ4,PTER,LRR1,ATXN1,MRPL10,OGFOD3,BPNT1,COX6C,BAZ2A,HERC4,MTF2,UCP2,FAM83F,ZNF366,IKZF4,ZBTB16,PARVB
TF	Factor: ATF-4; motif: KACGTCAKS; match class: 0	TF:M01864_0	0.00021871370405057475	3.660124004309942	4542	40	12	60617	MIA3,YTHDC2,MRPL10,DYNLL2,EMC4,EBF1,BAZ2A,ESCO1,GPX2,IKZF4,PARVB,PKDREJ
TF	Factor: Six-3; motif: NNGTATCRNN; match class: 0	TF:M11034_0	0.00021871370405057475	3.660124004309942	3786	40	11	60617	NLRP1,YTHDC2,BPNT1,RLF,ZNF322,HERC4,ESCO1,TRPV6,MMP10,ZBTB16,PARVB
TF	Factor: Six-3; motif: NNGTATCRNN	TF:M11034	0.00021871370405057475	3.660124004309942	3786	40	11	60617	NLRP1,YTHDC2,BPNT1,RLF,ZNF322,HERC4,ESCO1,TRPV6,MMP10,ZBTB16,PARVB
TF	Factor: Fli-1:FIGLA; motif: NCCGGAARCASSTGN; match class: 0	TF:M08284_0	0.00021999250390975525	3.65759211720549	8044	40	16	60617	COQ4,LRR1,TMEM30A,MRPL10,EMC4,OGFOD3,RLF,EBF1,BAZ2A,UCP2,ESCO1,FAM83F,TRPV6,ZNF366,GPX2,ZBTB16
TF	Factor: Fli-1:FIGLA; motif: NCCGGAARCASSTGN	TF:M08284	0.00021999250390975525	3.65759211720549	8044	40	16	60617	COQ4,LRR1,TMEM30A,MRPL10,EMC4,OGFOD3,RLF,EBF1,BAZ2A,UCP2,ESCO1,FAM83F,TRPV6,ZNF366,GPX2,ZBTB16
TF	Factor: CDP:T-bet; motif: NTCACACNYYRATCRATM	TF:M08203	0.00022176338601451634	3.654110155952696	6213	40	14	60617	NLRP1,COQ4,MIA3,YTHDC2,DYNLL2,COX6C,RLF,ZNF322,BBS1,MMP10,GPX2,IKZF4,IL2RB,ZBTB16
TF	Factor: CDP:T-bet; motif: NTCACACNYYRATCRATM; match class: 0	TF:M08203_0	0.00022176338601451634	3.654110155952696	6213	40	14	60617	NLRP1,COQ4,MIA3,YTHDC2,DYNLL2,COX6C,RLF,ZNF322,BBS1,MMP10,GPX2,IKZF4,IL2RB,ZBTB16
TF	Factor: TCF-7; motif: TCAAAG; match class: 0	TF:M00805_0	0.0002234174478203425	3.650882913600868	12226	40	20	60617	NLRP1,MIA3,LRR1,ATXN1,TMEM30A,DYNLL2,EMC4,BPNT1,RLF,EBF1,ZNF322,ESCO1,BBS1,FAM83F,TRPV6,ZNF366,MMP10,GPX2,ZBTB16,PARVB
TF	Factor: TCF-7; motif: TCAAAG	TF:M00805	0.0002234174478203425	3.650882913600868	12226	40	20	60617	NLRP1,MIA3,LRR1,ATXN1,TMEM30A,DYNLL2,EMC4,BPNT1,RLF,EBF1,ZNF322,ESCO1,BBS1,FAM83F,TRPV6,ZNF366,MMP10,GPX2,ZBTB16,PARVB
TF	Factor: TCF-3; motif: CTTTGA	TF:M03858	0.0002234174478203425	3.650882913600868	12226	40	20	60617	NLRP1,MIA3,LRR1,ATXN1,TMEM30A,DYNLL2,EMC4,BPNT1,RLF,EBF1,ZNF322,ESCO1,BBS1,FAM83F,TRPV6,ZNF366,MMP10,GPX2,ZBTB16,PARVB
TF	Factor: TCF-3; motif: CTTTGA; match class: 0	TF:M03858_0	0.0002234174478203425	3.650882913600868	12226	40	20	60617	NLRP1,MIA3,LRR1,ATXN1,TMEM30A,DYNLL2,EMC4,BPNT1,RLF,EBF1,ZNF322,ESCO1,BBS1,FAM83F,TRPV6,ZNF366,MMP10,GPX2,ZBTB16,PARVB
TF	Factor: GATA-1; motif: SNNGATNNNN	TF:M00075	0.00022428932814921312	3.6491913899755186	7121	40	15	60617	NLRP1,COQ4,MIA3,LRR1,ATXN1,YTHDC2,EMC4,OGFOD3,COX6C,MTF2,ESCO1,BBS1,IKZF4,PARVB,PKDREJ
TF	Factor: GATA-1; motif: SNNGATNNNN; match class: 0	TF:M00075_0	0.00022428932814921312	3.6491913899755186	7121	40	15	60617	NLRP1,COQ4,MIA3,LRR1,ATXN1,YTHDC2,EMC4,OGFOD3,COX6C,MTF2,ESCO1,BBS1,IKZF4,PARVB,PKDREJ
TF	Factor: AML1; motif: TGTGGTK	TF:M01658	0.00022498125428161756	3.6478536663384564	4564	40	12	60617	MIA3,TMEM30A,EMC4,BAZ2A,ESCO1,FAM83F,ZNF366,GPX2,IL2RB,ZBTB16,PLA2G5,SH2D1B
TF	Factor: AML1; motif: TGTGGTK; match class: 0	TF:M01658_0	0.00022498125428161756	3.6478536663384564	4564	40	12	60617	MIA3,TMEM30A,EMC4,BAZ2A,ESCO1,FAM83F,ZNF366,GPX2,IL2RB,ZBTB16,PLA2G5,SH2D1B
TF	Factor: E2F-2; motif: GCGCGCGCNCS; match class: 1	TF:M11529_1	0.00022619725542510658	3.6455126689108406	14562	40	22	60617	COQ4,MIA3,LRR1,ATXN1,TMEM30A,YTHDC2,DYNLL2,EMC4,OGFOD3,COX6C,RLF,EBF1,HERC4,MTF2,UCP2,ESCO1,BBS1,FAM83F,IKZF4,IL2RB,ZBTB16,PKDREJ
TF	Factor: E2F; motif: NNTTTCGCGCN	TF:M08875	0.00022642012112205462	3.645084981618096	6231	40	14	60617	COQ4,MIA3,PTER,LRR1,ATXN1,TMEM30A,EMC4,BPNT1,BAZ2A,MTF2,UCP2,ESCO1,FAM83F,ZBTB16
TF	Factor: E2F; motif: NNTTTCGCGCN; match class: 0	TF:M08875_0	0.00022642012112205462	3.645084981618096	6231	40	14	60617	COQ4,MIA3,PTER,LRR1,ATXN1,TMEM30A,EMC4,BPNT1,BAZ2A,MTF2,UCP2,ESCO1,FAM83F,ZBTB16
TF	Factor: AIBZIP; motif: NGCCACGTCAYN; match class: 0	TF:M11256_0	0.0002280056448421188	3.6420544008353515	1342	40	7	60617	MIA3,LRR1,COX6C,RLF,ZBTB16,PARVB,PKDREJ
TF	Factor: AIBZIP; motif: NGCCACGTCAYN	TF:M11256	0.0002280056448421188	3.6420544008353515	1342	40	7	60617	MIA3,LRR1,COX6C,RLF,ZBTB16,PARVB,PKDREJ
TF	Factor: TAFII250; motif: RARRWGGCGGMGGNGR; match class: 0	TF:M10086_0	0.0002293779309959173	3.6394483689445627	9066	40	17	60617	COQ4,MIA3,ATXN1,TMEM30A,MRPL10,OGFOD3,BPNT1,RLF,EBF1,BAZ2A,HERC4,ESCO1,BBS1,FAM83F,GPX2,IKZF4,PKDREJ
TF	Factor: TAFII250; motif: RARRWGGCGGMGGNGR	TF:M10086	0.0002293779309959173	3.6394483689445627	9066	40	17	60617	COQ4,MIA3,ATXN1,TMEM30A,MRPL10,OGFOD3,BPNT1,RLF,EBF1,BAZ2A,HERC4,ESCO1,BBS1,FAM83F,GPX2,IKZF4,PKDREJ
TF	Factor: CP2; motif: NNNNCCAGNCNN; match class: 0	TF:M07602_0	0.00023818481849593228	3.6230859231788513	11184	40	19	60617	NLRP1,PTER,ATXN1,YTHDC2,DYNLL2,ZNF322,BAZ2A,HERC4,UCP2,ESCO1,BBS1,FAM83F,TRPV6,ZNF366,IL2RB,ZBTB16,PARVB,PLA2G5,PKDREJ
TF	Factor: CP2; motif: NNNNCCAGNCNN	TF:M07602	0.00023818481849593228	3.6230859231788513	11184	40	19	60617	NLRP1,PTER,ATXN1,YTHDC2,DYNLL2,ZNF322,BAZ2A,HERC4,UCP2,ESCO1,BBS1,FAM83F,TRPV6,ZNF366,IL2RB,ZBTB16,PARVB,PLA2G5,PKDREJ
TF	Factor: AP-2alpha; motif: NSCCNCRGGSN	TF:M07348	0.00023954909894306528	3.6206054583887646	8113	40	16	60617	NLRP1,COQ4,MIA3,LRR1,MRPL10,DYNLL2,COX6C,EBF1,ZNF322,HERC4,FAM83F,TRPV6,IKZF4,IL2RB,PLA2G5,PKDREJ
TF	Factor: AP-2alpha; motif: NSCCNCRGGSN; match class: 0	TF:M07348_0	0.00023954909894306528	3.6206054583887646	8113	40	16	60617	NLRP1,COQ4,MIA3,LRR1,MRPL10,DYNLL2,COX6C,EBF1,ZNF322,HERC4,FAM83F,TRPV6,IKZF4,IL2RB,PLA2G5,PKDREJ
TF	Factor: HOXB2:PEA3; motif: ACCGGAAATGRN; match class: 0	TF:M08345_0	0.00023978290092724084	3.6201817899515834	8115	40	16	60617	NLRP1,PTER,LRR1,ATXN1,YTHDC2,EMC4,RLF,EBF1,ZNF322,BAZ2A,HERC4,ESCO1,MMP10,IKZF4,IL2RB,SH2D1B
TF	Factor: HOXB2:PEA3; motif: ACCGGAAATGRN	TF:M08345	0.00023978290092724084	3.6201817899515834	8115	40	16	60617	NLRP1,PTER,LRR1,ATXN1,YTHDC2,EMC4,RLF,EBF1,ZNF322,BAZ2A,HERC4,ESCO1,MMP10,IKZF4,IL2RB,SH2D1B
TF	Factor: XBP-1; motif: WNNGMCACGTC; match class: 1	TF:M01770_1	0.00024015936306512139	3.619500476906559	4601	40	12	60617	LRR1,ATXN1,YTHDC2,MRPL10,EMC4,COX6C,EBF1,MTF2,FAM83F,IKZF4,ZBTB16,PARVB
TF	Factor: pax-6; motif: NYACGCNTSANYGCNYN; match class: 1	TF:M11881_1	0.00024591000063894057	3.6092238090653033	7187	40	15	60617	MIA3,TMEM30A,MRPL10,DYNLL2,EMC4,OGFOD3,BPNT1,RLF,EBF1,ZNF322,UCP2,ESCO1,IKZF4,ZBTB16,PKDREJ
TF	Factor: GABP-alpha; motif: CTTCCK	TF:M01660	0.00024687488628696017	3.607523087069797	11218	40	19	60617	COQ4,PTER,LRR1,TMEM30A,YTHDC2,MRPL10,DYNLL2,EMC4,BPNT1,COX6C,RLF,ZNF322,HERC4,MTF2,ESCO1,TRPV6,IKZF4,PLA2G5,PKDREJ
TF	Factor: GABP-alpha; motif: CTTCCK; match class: 0	TF:M01660_0	0.00024687488628696017	3.607523087069797	11218	40	19	60617	COQ4,PTER,LRR1,TMEM30A,YTHDC2,MRPL10,DYNLL2,EMC4,BPNT1,COX6C,RLF,ZNF322,HERC4,MTF2,ESCO1,TRPV6,IKZF4,PLA2G5,PKDREJ
TF	Factor: Nkx2-3; motif: NSCACTTNNN; match class: 0	TF:M10636_0	0.00025071284767953756	3.600823410224624	3146	40	10	60617	COQ4,MIA3,PTER,LRR1,YTHDC2,EMC4,BAZ2A,TRPV6,GPX2,PLA2G5
TF	Factor: Nkx2-3; motif: NSCACTTNNN	TF:M10636	0.00025071284767953756	3.600823410224624	3146	40	10	60617	COQ4,MIA3,PTER,LRR1,YTHDC2,EMC4,BAZ2A,TRPV6,GPX2,PLA2G5
TF	Factor: SRY; motif: AACAATANCATTGTT	TF:M04555	0.0002525893779849992	3.5975849165657077	7207	40	15	60617	NLRP1,LRR1,YTHDC2,MRPL10,OGFOD3,BPNT1,ZNF322,HERC4,BBS1,TRPV6,ZNF366,MMP10,GPX2,IL2RB,PLA2G5
TF	Factor: SRY; motif: AACAATANCATTGTT; match class: 0	TF:M04555_0	0.0002525893779849992	3.5975849165657077	7207	40	15	60617	NLRP1,LRR1,YTHDC2,MRPL10,OGFOD3,BPNT1,ZNF322,HERC4,BBS1,TRPV6,ZNF366,MMP10,GPX2,IL2RB,PLA2G5
TF	Factor: CDP:HOXA13; motif: ATCGATYAYSYCRTAAA; match class: 0	TF:M08201_0	0.0002591204259918633	3.5864983510207127	8172	40	16	60617	NLRP1,COQ4,YTHDC2,OGFOD3,COX6C,HERC4,MTF2,BBS1,TRPV6,MMP10,IKZF4,IL2RB,PARVB,PLA2G5,SH2D1B,PKDREJ
TF	Factor: CDP:HOXA13; motif: ATCGATYAYSYCRTAAA	TF:M08201	0.0002591204259918633	3.5864983510207127	8172	40	16	60617	NLRP1,COQ4,YTHDC2,OGFOD3,COX6C,HERC4,MTF2,BBS1,TRPV6,MMP10,IKZF4,IL2RB,PARVB,PLA2G5,SH2D1B,PKDREJ
TF	Factor: c-Ets; motif: KRCAGGAARTRNKT	TF:M00340	0.00025996099536061175	3.585091808838396	5459	40	13	60617	PTER,TMEM30A,COX6C,ZNF322,BAZ2A,ESCO1,FAM83F,TRPV6,MMP10,IL2RB,PARVB,PLA2G5,SH2D1B
TF	Factor: c-Ets; motif: KRCAGGAARTRNKT; match class: 0	TF:M00340_0	0.00025996099536061175	3.585091808838396	5459	40	13	60617	PTER,TMEM30A,COX6C,ZNF322,BAZ2A,ESCO1,FAM83F,TRPV6,MMP10,IL2RB,PARVB,PLA2G5,SH2D1B
TF	Factor: CSX; motif: NKRAGWGS	TF:M10008	0.00026227253957593837	3.581247178471604	10203	40	18	60617	NLRP1,LRR1,ATXN1,MRPL10,DYNLL2,COX6C,EBF1,ZNF322,BAZ2A,ESCO1,FAM83F,TRPV6,ZNF366,GPX2,IKZF4,IL2RB,ZBTB16,PKDREJ
TF	Factor: CSX; motif: NKRAGWGS; match class: 0	TF:M10008_0	0.00026227253957593837	3.581247178471604	10203	40	18	60617	NLRP1,LRR1,ATXN1,MRPL10,DYNLL2,COX6C,EBF1,ZNF322,BAZ2A,ESCO1,FAM83F,TRPV6,ZNF366,GPX2,IKZF4,IL2RB,ZBTB16,PKDREJ
TF	Factor: PEA3; motif: NACCGGAAGTN; match class: 1	TF:M11427_1	0.0002623060467476507	3.5811916978241736	4649	40	12	60617	COQ4,PTER,TMEM30A,YTHDC2,MRPL10,EMC4,BPNT1,RLF,HERC4,ESCO1,IL2RB,PLA2G5
TF	Factor: Elf-1; motif: NANGCGGAAGTR; match class: 0	TF:M11452_0	0.0002651575528946278	3.5764959976846167	6335	40	14	60617	COQ4,MIA3,PTER,LRR1,MRPL10,EMC4,BPNT1,RLF,ZNF322,HERC4,ESCO1,TRPV6,IKZF4,PKDREJ
TF	Factor: Elf-1; motif: NANGCGGAAGTR	TF:M11452	0.0002651575528946278	3.5764959976846167	6335	40	14	60617	COQ4,MIA3,PTER,LRR1,MRPL10,EMC4,BPNT1,RLF,ZNF322,HERC4,ESCO1,TRPV6,IKZF4,PKDREJ
TF	Factor: GKLF; motif: NNRRGRRNGNSNNN; match class: 1	TF:M07040_1	0.0002674256915206048	3.5727968725053914	8198	40	16	60617	NLRP1,ATXN1,TMEM30A,DYNLL2,EMC4,OGFOD3,EBF1,BAZ2A,HERC4,ESCO1,FAM83F,IKZF4,IL2RB,ZBTB16,SH2D1B,PKDREJ
TF	Factor: ATF-3; motif: GGCGCSSNSNGRTSACGTSA; match class: 0	TF:M04744_0	0.0002674602994368412	3.572740673512235	10222	40	18	60617	NLRP1,COQ4,LRR1,TMEM30A,YTHDC2,EMC4,BPNT1,RLF,EBF1,BAZ2A,UCP2,ESCO1,BBS1,IKZF4,ZBTB16,PARVB,PLA2G5,PKDREJ
TF	Factor: ATF-3; motif: GGCGCSSNSNGRTSACGTSA	TF:M04744	0.0002674602994368412	3.572740673512235	10222	40	18	60617	NLRP1,COQ4,LRR1,TMEM30A,YTHDC2,EMC4,BPNT1,RLF,EBF1,BAZ2A,UCP2,ESCO1,BBS1,IKZF4,ZBTB16,PARVB,PLA2G5,PKDREJ
TF	Factor: TIEG1; motif: NCCCNSNCCCCGCCCCC; match class: 1	TF:M12351_1	0.0002727841406576949	3.564180882641163	8213	40	16	60617	COQ4,MIA3,LRR1,ATXN1,DYNLL2,OGFOD3,RLF,EBF1,ZNF322,BAZ2A,HERC4,MTF2,UCP2,FAM83F,GPX2,IKZF4
TF	Factor: FOXK1; motif: NNNGTAAACAN; match class: 0	TF:M11589_0	0.0002731582829019477	3.5635856259600494	4672	40	12	60617	LRR1,TMEM30A,YTHDC2,EMC4,ZNF322,BAZ2A,MTF2,ZNF366,MMP10,GPX2,PLA2G5,SH2D1B
TF	Factor: FOXK1; motif: NNNGTAAACAN	TF:M11589	0.0002731582829019477	3.5635856259600494	4672	40	12	60617	LRR1,TMEM30A,YTHDC2,EMC4,ZNF322,BAZ2A,MTF2,ZNF366,MMP10,GPX2,PLA2G5,SH2D1B
TF	Factor: E2F-1; motif: TTTGGCGCCAAA; match class: 1	TF:M04516_1	0.00028032440978902024	3.5523390835629045	10260	40	18	60617	COQ4,MIA3,PTER,LRR1,ATXN1,TMEM30A,DYNLL2,OGFOD3,BPNT1,RLF,EBF1,HERC4,UCP2,BBS1,FAM83F,ZBTB16,PARVB,PKDREJ
TF	Factor: E2F-1; motif: NNNNGGCGGGAARN; match class: 1	TF:M09892_1	0.00028032440978902024	3.5523390835629045	9227	40	17	60617	COQ4,MIA3,LRR1,ATXN1,TMEM30A,DYNLL2,OGFOD3,BPNT1,COX6C,RLF,BAZ2A,MTF2,UCP2,FAM83F,IKZF4,ZBTB16,PKDREJ
TF	Factor: p300; motif: CTGNCTYMAN	TF:M07266	0.000283925261994802	3.5467959647941285	8244	40	16	60617	NLRP1,PTER,LRR1,MRPL10,DYNLL2,EMC4,OGFOD3,BPNT1,RLF,HERC4,UCP2,ESCO1,BBS1,TRPV6,IKZF4,IL2RB
TF	Factor: c-Jun; motif: NATGACGTCAYN; match class: 1	TF:M11266_1	0.000283925261994802	3.5467959647941285	6380	40	14	60617	NLRP1,COQ4,PTER,ATXN1,YTHDC2,DYNLL2,EMC4,COX6C,RLF,EBF1,BAZ2A,UCP2,GPX2,IKZF4
TF	Factor: p300; motif: CTGNCTYMAN; match class: 0	TF:M07266_0	0.000283925261994802	3.5467959647941285	8244	40	16	60617	NLRP1,PTER,LRR1,MRPL10,DYNLL2,EMC4,OGFOD3,BPNT1,RLF,HERC4,UCP2,ESCO1,BBS1,TRPV6,IKZF4,IL2RB
TF	Factor: Sox-4; motif: AACAAA; match class: 1	TF:M03849_1	0.00028400057445892126	3.5466807814878663	9239	40	17	60617	COQ4,MRPL10,EMC4,OGFOD3,BPNT1,COX6C,EBF1,ZNF322,BAZ2A,HERC4,UCP2,BBS1,ZNF366,MMP10,GPX2,SH2D1B,PKDREJ
TF	Factor: p73; motif: NNRCAWGYCCARRCWTGYC; match class: 0	TF:M10025_0	0.00028546286182294444	3.5444503846317503	6385	40	14	60617	NLRP1,PTER,TMEM30A,BPNT1,HERC4,UCP2,BBS1,TRPV6,ZNF366,GPX2,IL2RB,PLA2G5,SH2D1B,PKDREJ
TF	Factor: p73; motif: NNRCAWGYCCARRCWTGYC	TF:M10025	0.00028546286182294444	3.5444503846317503	6385	40	14	60617	NLRP1,PTER,TMEM30A,BPNT1,HERC4,UCP2,BBS1,TRPV6,ZNF366,GPX2,IL2RB,PLA2G5,SH2D1B,PKDREJ
TF	Factor: GATA-3; motif: AGATAA	TF:M01878	0.0002889326655213232	3.5392033558584743	10289	40	18	60617	LRR1,TMEM30A,YTHDC2,MRPL10,BPNT1,COX6C,ZNF322,UCP2,BBS1,TRPV6,ZNF366,MMP10,GPX2,IKZF4,IL2RB,ZBTB16,SH2D1B,PKDREJ
TF	Factor: GATA-3; motif: AGATAA; match class: 0	TF:M01878_0	0.0002889326655213232	3.5392033558584743	10289	40	18	60617	LRR1,TMEM30A,YTHDC2,MRPL10,BPNT1,COX6C,ZNF322,UCP2,BBS1,TRPV6,ZNF366,MMP10,GPX2,IKZF4,IL2RB,ZBTB16,SH2D1B,PKDREJ
TF	Factor: GABP; motif: VCCGGAAGNGCR; match class: 0	TF:M00341_0	0.00029190778945843834	3.534754315859261	8267	40	16	60617	NLRP1,COQ4,MIA3,ATXN1,TMEM30A,YTHDC2,EMC4,RLF,ZNF322,HERC4,MTF2,ESCO1,BBS1,IL2RB,ZBTB16,PARVB
TF	Factor: GABP; motif: VCCGGAAGNGCR	TF:M00341	0.00029190778945843834	3.534754315859261	8267	40	16	60617	NLRP1,COQ4,MIA3,ATXN1,TMEM30A,YTHDC2,EMC4,RLF,ZNF322,HERC4,MTF2,ESCO1,BBS1,IL2RB,ZBTB16,PARVB
TF	Factor: HDAC1; motif: KGCARGGTC; match class: 1	TF:M07041_1	0.00029355285893502444	3.5323136856366526	6404	40	14	60617	MIA3,PTER,LRR1,ATXN1,DYNLL2,COX6C,RLF,BAZ2A,HERC4,FAM83F,TRPV6,GPX2,IL2RB,SH2D1B
TF	Factor: T3R-beta; motif: NTGACCTYRNYRAGGTCAN; match class: 1	TF:M11818_1	0.00029355285893502444	3.5323136856366526	11379	40	19	60617	NLRP1,COQ4,MIA3,YTHDC2,MRPL10,DYNLL2,COX6C,RLF,ESCO1,BBS1,FAM83F,TRPV6,ZNF366,GPX2,IKZF4,IL2RB,PARVB,PLA2G5,PKDREJ
TF	Factor: MOVO-B; motif: GNGGGGG; match class: 0	TF:M01104_0	0.00029380708138879657	3.5319377409793353	10306	40	18	60617	MIA3,LRR1,ATXN1,TMEM30A,YTHDC2,DYNLL2,OGFOD3,COX6C,EBF1,ZNF322,HERC4,MTF2,UCP2,ESCO1,FAM83F,IKZF4,ZBTB16,PKDREJ
TF	Factor: MOVO-B; motif: GNGGGGG	TF:M01104	0.00029380708138879657	3.5319377409793353	10306	40	18	60617	MIA3,LRR1,ATXN1,TMEM30A,YTHDC2,DYNLL2,OGFOD3,COX6C,EBF1,ZNF322,HERC4,MTF2,UCP2,ESCO1,FAM83F,IKZF4,ZBTB16,PKDREJ
TF	Factor: E2F-4; motif: GCGGGAAANA; match class: 1	TF:M02090_1	0.00029551224778009814	3.5294245146707723	6410	40	14	60617	COQ4,MIA3,LRR1,ATXN1,TMEM30A,YTHDC2,MRPL10,OGFOD3,BPNT1,COX6C,MTF2,FAM83F,IKZF4,ZBTB16
TF	Factor: YY1; motif: CAANATGGCGGC	TF:M10436	0.00030009201559832635	3.522745559482571	8290	40	16	60617	COQ4,MIA3,PTER,LRR1,MRPL10,RLF,HERC4,MTF2,UCP2,ESCO1,BBS1,FAM83F,TRPV6,ZNF366,IKZF4,SH2D1B
TF	Factor: YY1; motif: CAANATGGCGGC; match class: 0	TF:M10436_0	0.00030009201559832635	3.522745559482571	8290	40	16	60617	COQ4,MIA3,PTER,LRR1,MRPL10,RLF,HERC4,MTF2,UCP2,ESCO1,BBS1,FAM83F,TRPV6,ZNF366,IKZF4,SH2D1B
TF	Factor: ETF; motif: CCCCGCCCCYN; match class: 1	TF:M07039_1	0.00031288405260442487	3.5046165718566775	13706	40	21	60617	NLRP1,MIA3,ATXN1,TMEM30A,YTHDC2,DYNLL2,OGFOD3,RLF,EBF1,ZNF322,BAZ2A,HERC4,MTF2,UCP2,ESCO1,BBS1,FAM83F,GPX2,IKZF4,IL2RB,ZBTB16
TF	Factor: TATA; motif: STATAAAWRNNNNNN; match class: 0	TF:M00252_0	0.0003164905432747216	3.4996392621551986	4753	40	12	60617	COQ4,MIA3,PTER,TMEM30A,MRPL10,EMC4,BPNT1,MTF2,BBS1,MMP10,GPX2,PLA2G5
TF	Factor: TATA; motif: STATAAAWRNNNNNN	TF:M00252	0.0003164905432747216	3.4996392621551986	4753	40	12	60617	COQ4,MIA3,PTER,TMEM30A,MRPL10,EMC4,BPNT1,MTF2,BBS1,MMP10,GPX2,PLA2G5
TF	Factor: SAP-1; motif: ACCGGAAGTNN	TF:M09607	0.00031891793450909434	3.4963210573035255	4762	40	12	60617	COQ4,PTER,LRR1,EMC4,BPNT1,COX6C,RLF,ZNF322,HERC4,ESCO1,IKZF4,IL2RB
TF	Factor: pitx2; motif: NNTAAWCCCA	TF:M02114	0.00031891793450909434	3.4963210573035255	4761	40	12	60617	COQ4,MRPL10,EMC4,BPNT1,RLF,UCP2,ESCO1,BBS1,IKZF4,PARVB,SH2D1B,PKDREJ
TF	Factor: SAP-1; motif: ACCGGAAGTNN; match class: 0	TF:M09607_0	0.00031891793450909434	3.4963210573035255	4762	40	12	60617	COQ4,PTER,LRR1,EMC4,BPNT1,COX6C,RLF,ZNF322,HERC4,ESCO1,IKZF4,IL2RB
TF	Factor: pitx2; motif: NNTAAWCCCA; match class: 0	TF:M02114_0	0.00031891793450909434	3.4963210573035255	4761	40	12	60617	COQ4,MRPL10,EMC4,BPNT1,RLF,UCP2,ESCO1,BBS1,IKZF4,PARVB,SH2D1B,PKDREJ
TF	Factor: TF3C-beta; motif: CCNGGAGGGCTTCCTGGAGGAG	TF:M04863	0.00031891793450909434	3.4963210573035255	13727	40	21	60617	NLRP1,COQ4,MIA3,PTER,LRR1,ATXN1,YTHDC2,DYNLL2,RLF,EBF1,UCP2,ESCO1,BBS1,FAM83F,TRPV6,GPX2,ZBTB16,PARVB,PLA2G5,SH2D1B,PKDREJ
TF	Factor: Pitx2; motif: WNTAAWCCCA	TF:M07056	0.00031891793450909434	3.4963210573035255	4761	40	12	60617	COQ4,MRPL10,EMC4,BPNT1,RLF,UCP2,ESCO1,BBS1,IKZF4,PARVB,SH2D1B,PKDREJ
TF	Factor: TF3C-beta; motif: CCNGGAGGGCTTCCTGGAGGAG; match class: 0	TF:M04863_0	0.00031891793450909434	3.4963210573035255	13727	40	21	60617	NLRP1,COQ4,MIA3,PTER,LRR1,ATXN1,YTHDC2,DYNLL2,RLF,EBF1,UCP2,ESCO1,BBS1,FAM83F,TRPV6,GPX2,ZBTB16,PARVB,PLA2G5,SH2D1B,PKDREJ
TF	Factor: Six-2; motif: NCGTATCRNN	TF:M11031	0.00031891793450909434	3.4963210573035255	9338	40	17	60617	NLRP1,YTHDC2,DYNLL2,EMC4,BPNT1,RLF,ZNF322,BAZ2A,HERC4,ESCO1,BBS1,TRPV6,MMP10,IL2RB,ZBTB16,PARVB,SH2D1B
TF	Factor: Pitx2; motif: WNTAAWCCCA; match class: 0	TF:M07056_0	0.00031891793450909434	3.4963210573035255	4761	40	12	60617	COQ4,MRPL10,EMC4,BPNT1,RLF,UCP2,ESCO1,BBS1,IKZF4,PARVB,SH2D1B,PKDREJ
TF	Factor: Six-2; motif: NCGTATCRNN; match class: 0	TF:M11031_0	0.00031891793450909434	3.4963210573035255	9338	40	17	60617	NLRP1,YTHDC2,DYNLL2,EMC4,BPNT1,RLF,ZNF322,BAZ2A,HERC4,ESCO1,BBS1,TRPV6,MMP10,IL2RB,ZBTB16,PARVB,SH2D1B
TF	Factor: c-Myb; motif: NNWGRCAGTTRN; match class: 1	TF:M09990_1	0.00031891793450909434	3.4963210573035255	3983	40	11	60617	NLRP1,PTER,LRR1,ATXN1,YTHDC2,MRPL10,RLF,ZNF322,MTF2,TRPV6,PKDREJ
TF	Factor: Dlx-7; motif: NTCRTTAN	TF:M10603	0.00032058224584411425	3.494060532965768	8346	40	16	60617	PTER,ATXN1,TMEM30A,YTHDC2,EMC4,COX6C,EBF1,HERC4,MTF2,FAM83F,TRPV6,MMP10,GPX2,IL2RB,PARVB,SH2D1B
TF	Factor: Dlx-5; motif: NTCRTTAN; match class: 0	TF:M10612_0	0.00032058224584411425	3.494060532965768	8346	40	16	60617	PTER,ATXN1,TMEM30A,YTHDC2,EMC4,COX6C,EBF1,HERC4,MTF2,FAM83F,TRPV6,MMP10,GPX2,IL2RB,PARVB,SH2D1B
TF	Factor: Dlx-5; motif: NTCRTTAN	TF:M10612	0.00032058224584411425	3.494060532965768	8346	40	16	60617	PTER,ATXN1,TMEM30A,YTHDC2,EMC4,COX6C,EBF1,HERC4,MTF2,FAM83F,TRPV6,MMP10,GPX2,IL2RB,PARVB,SH2D1B
TF	Factor: Dlx-7; motif: NTCRTTAN; match class: 0	TF:M10603_0	0.00032058224584411425	3.494060532965768	8346	40	16	60617	PTER,ATXN1,TMEM30A,YTHDC2,EMC4,COX6C,EBF1,HERC4,MTF2,FAM83F,TRPV6,MMP10,GPX2,IL2RB,PARVB,SH2D1B
TF	Factor: Churchill; motif: CGGGNN; match class: 1	TF:M00986_1	0.00032064825981737723	3.4939711126897057	10388	40	18	60617	COQ4,MIA3,LRR1,ATXN1,TMEM30A,DYNLL2,OGFOD3,COX6C,RLF,ZNF322,HERC4,UCP2,FAM83F,IKZF4,IL2RB,ZBTB16,PLA2G5,PKDREJ
TF	Factor: six4; motif: NCGTATCRNN; match class: 1	TF:M11025_1	0.00032304621817081546	3.490735338781559	1434	40	7	60617	YTHDC2,DYNLL2,BPNT1,RLF,ESCO1,TRPV6,PARVB
TF	Factor: AML2; motif: CWAACCGCAAAAACCGCARN	TF:M12002	0.0003257376986083409	3.4871319763134396	8362	40	16	60617	NLRP1,COQ4,MIA3,PTER,LRR1,TMEM30A,EMC4,RLF,EBF1,ZNF322,MTF2,ESCO1,BBS1,TRPV6,GPX2,PKDREJ
TF	Factor: ATF-3; motif: NATGATGTCATN	TF:M11290	0.0003257376986083409	3.4871319763134396	6481	40	14	60617	NLRP1,PTER,YTHDC2,DYNLL2,EMC4,COX6C,RLF,EBF1,UCP2,ZNF366,GPX2,IKZF4,PARVB,SH2D1B
TF	Factor: Fli-1; motif: NNRGGMAGGAAGGRRRGR	TF:M09920	0.0003257376986083409	3.4871319763134396	9363	40	17	60617	NLRP1,MIA3,PTER,DYNLL2,BPNT1,EBF1,BAZ2A,MTF2,ESCO1,FAM83F,TRPV6,ZNF366,GPX2,IL2RB,ZBTB16,PARVB,PLA2G5
TF	Factor: ATF-3; motif: NATGATGTCATN; match class: 0	TF:M11290_0	0.0003257376986083409	3.4871319763134396	6481	40	14	60617	NLRP1,PTER,YTHDC2,DYNLL2,EMC4,COX6C,RLF,EBF1,UCP2,ZNF366,GPX2,IKZF4,PARVB,SH2D1B
TF	Factor: AML2; motif: CWAACCGCAAAAACCGCARN; match class: 0	TF:M12002_0	0.0003257376986083409	3.4871319763134396	8362	40	16	60617	NLRP1,COQ4,MIA3,PTER,LRR1,TMEM30A,EMC4,RLF,EBF1,ZNF322,MTF2,ESCO1,BBS1,TRPV6,GPX2,PKDREJ
TF	Factor: Fli-1; motif: NNRGGMAGGAAGGRRRGR; match class: 0	TF:M09920_0	0.0003257376986083409	3.4871319763134396	9363	40	17	60617	NLRP1,MIA3,PTER,DYNLL2,BPNT1,EBF1,BAZ2A,MTF2,ESCO1,FAM83F,TRPV6,ZNF366,GPX2,IL2RB,ZBTB16,PARVB,PLA2G5
TF	Factor: TFF-1; motif: NNANCCACTTGAMNTT; match class: 0	TF:M01312_0	0.00032614617972464237	3.4865877041696223	5609	40	13	60617	NLRP1,MIA3,PTER,LRR1,TMEM30A,YTHDC2,EMC4,BAZ2A,MTF2,TRPV6,PARVB,PLA2G5,SH2D1B
TF	Factor: TFF-1; motif: NNANCCACTTGAMNTT	TF:M01312	0.00032614617972464237	3.4865877041696223	5609	40	13	60617	NLRP1,MIA3,PTER,LRR1,TMEM30A,YTHDC2,EMC4,BAZ2A,MTF2,TRPV6,PARVB,PLA2G5,SH2D1B
TF	Factor: MafB; motif: GNTGAC; match class: 1	TF:M01227_1	0.00032739292629541626	3.484930708259615	4782	40	12	60617	NLRP1,LRR1,TMEM30A,OGFOD3,RLF,BAZ2A,HERC4,ESCO1,FAM83F,ZBTB16,PARVB,PKDREJ
TF	Factor: isx; motif: NTCRTTAA; match class: 0	TF:M10953_0	0.0003288552137887395	3.4829952682893546	5615	40	13	60617	ATXN1,TMEM30A,YTHDC2,COX6C,EBF1,ZNF322,HERC4,MTF2,FAM83F,MMP10,GPX2,PARVB,SH2D1B
TF	Factor: isx; motif: NTCRTTAA	TF:M10953	0.0003288552137887395	3.4829952682893546	5615	40	13	60617	ATXN1,TMEM30A,YTHDC2,COX6C,EBF1,ZNF322,HERC4,MTF2,FAM83F,MMP10,GPX2,PARVB,SH2D1B
TF	Factor: ctcf; motif: CCRSCAGGGGGCGCN	TF:M10426	0.0003300646434587679	3.481400994824942	9378	40	17	60617	COQ4,LRR1,ATXN1,YTHDC2,MRPL10,DYNLL2,OGFOD3,COX6C,EBF1,ZNF322,BAZ2A,UCP2,ESCO1,FAM83F,IKZF4,ZBTB16,PKDREJ
TF	Factor: ctcf; motif: CCRSCAGGGGGCGCN; match class: 0	TF:M10426_0	0.0003300646434587679	3.481400994824942	9378	40	17	60617	COQ4,LRR1,ATXN1,YTHDC2,MRPL10,DYNLL2,OGFOD3,COX6C,EBF1,ZNF322,BAZ2A,UCP2,ESCO1,FAM83F,IKZF4,ZBTB16,PKDREJ
TF	Factor: FXR:RXR-ALPHA; motif: NAGKTCATTGACCYN	TF:M08954	0.00033184933966071346	3.479059042213572	6500	40	14	60617	NLRP1,COQ4,MIA3,MRPL10,EMC4,COX6C,RLF,ZNF322,HERC4,MTF2,FAM83F,GPX2,ZBTB16,PLA2G5
TF	Factor: ER81; motif: NRCMGGAWGNN	TF:M11418	0.00033184933966071346	3.479059042213572	4010	40	11	60617	PTER,MRPL10,EMC4,ZNF322,BAZ2A,HERC4,ESCO1,IKZF4,IL2RB,PLA2G5,SH2D1B
TF	Factor: ER81; motif: NRCMGGAWGNN; match class: 0	TF:M11418_0	0.00033184933966071346	3.479059042213572	4010	40	11	60617	PTER,MRPL10,EMC4,ZNF322,BAZ2A,HERC4,ESCO1,IKZF4,IL2RB,PLA2G5,SH2D1B
TF	Factor: RUNX2; motif: WRACCGCANWAACCGCAN; match class: 1	TF:M04107_1	0.00033184933966071346	3.479059042213572	6499	40	14	60617	MIA3,LRR1,TMEM30A,YTHDC2,MRPL10,DYNLL2,COX6C,RLF,ESCO1,BBS1,IKZF4,IL2RB,ZBTB16,PKDREJ
TF	Factor: FXR:RXR-ALPHA; motif: NAGKTCATTGACCYN; match class: 0	TF:M08954_0	0.00033184933966071346	3.479059042213572	6500	40	14	60617	NLRP1,COQ4,MIA3,MRPL10,EMC4,COX6C,RLF,ZNF322,HERC4,MTF2,FAM83F,GPX2,ZBTB16,PLA2G5
TF	Factor: FLI1; motif: ACCGGAARTN; match class: 0	TF:M03988_0	0.0003344643518824822	3.475650163713031	8389	40	16	60617	COQ4,PTER,ATXN1,YTHDC2,MRPL10,EMC4,BPNT1,RLF,ZNF322,HERC4,MTF2,ESCO1,MMP10,IKZF4,IL2RB,PLA2G5
TF	Factor: FLI1; motif: ACCGGAARTN	TF:M03988	0.0003344643518824822	3.475650163713031	8389	40	16	60617	COQ4,PTER,ATXN1,YTHDC2,MRPL10,EMC4,BPNT1,RLF,ZNF322,HERC4,MTF2,ESCO1,MMP10,IKZF4,IL2RB,PLA2G5
TF	Factor: SALL2; motif: GGGTGGG; match class: 1	TF:M04595_1	0.0003360867440973788	3.4735486165959566	7430	40	15	60617	NLRP1,MIA3,ATXN1,DYNLL2,OGFOD3,COX6C,ZNF322,BAZ2A,MTF2,UCP2,BBS1,FAM83F,GPX2,IL2RB,ZBTB16
TF	Factor: HOXC-8; motif: RTCRTTAN; match class: 0	TF:M10729_0	0.0003380886040264791	3.4709694677785277	4021	40	11	60617	PTER,TMEM30A,OGFOD3,COX6C,HERC4,MTF2,FAM83F,MMP10,IL2RB,PARVB,SH2D1B
TF	Factor: HOXC-8; motif: RTCRTTAN	TF:M10729	0.0003380886040264791	3.4709694677785277	4021	40	11	60617	PTER,TMEM30A,OGFOD3,COX6C,HERC4,MTF2,FAM83F,MMP10,IL2RB,PARVB,SH2D1B
TF	Factor: GABP-alpha; motif: AACCGGAAR; match class: 1	TF:M04748_1	0.00033850073530585726	3.4704403835846582	10449	40	18	60617	COQ4,MIA3,PTER,LRR1,ATXN1,TMEM30A,YTHDC2,EMC4,OGFOD3,COX6C,ZNF322,HERC4,UCP2,BBS1,TRPV6,ZNF366,PARVB,PKDREJ
TF	Factor: ESE-1; motif: NWTRCGGAWGCN	TF:M11382	0.00033850073530585726	3.4704403835846582	10449	40	18	60617	COQ4,PTER,LRR1,TMEM30A,YTHDC2,MRPL10,DYNLL2,BPNT1,COX6C,RLF,ZNF322,HERC4,MTF2,TRPV6,ZBTB16,PARVB,PLA2G5,PKDREJ
TF	Factor: ESE-1; motif: NWTRCGGAWGCN; match class: 0	TF:M11382_0	0.00033850073530585726	3.4704403835846582	10449	40	18	60617	COQ4,PTER,LRR1,TMEM30A,YTHDC2,MRPL10,DYNLL2,BPNT1,COX6C,RLF,ZNF322,HERC4,MTF2,TRPV6,ZBTB16,PARVB,PLA2G5,PKDREJ
TF	Factor: STAT3; motif: NTTCCYGGAAN; match class: 0	TF:M09664_0	0.0003395070062370008	3.469151258972074	5641	40	13	60617	NLRP1,COQ4,LRR1,YTHDC2,MRPL10,DYNLL2,HERC4,ESCO1,BBS1,IKZF4,IL2RB,PARVB,SH2D1B
TF	Factor: STAT3; motif: NTTCCYGGAAN	TF:M09664	0.0003395070062370008	3.469151258972074	5641	40	13	60617	NLRP1,COQ4,LRR1,YTHDC2,MRPL10,DYNLL2,HERC4,ESCO1,BBS1,IKZF4,IL2RB,PARVB,SH2D1B
TF	Factor: ETF; motif: GVGGMGG	TF:M00695	0.00034301728831773816	3.4646839906517424	10462	40	18	60617	MIA3,LRR1,ATXN1,TMEM30A,YTHDC2,DYNLL2,OGFOD3,COX6C,RLF,EBF1,BAZ2A,MTF2,UCP2,ESCO1,FAM83F,IKZF4,ZBTB16,PKDREJ
TF	Factor: ETF; motif: GVGGMGG; match class: 0	TF:M00695_0	0.00034301728831773816	3.4646839906517424	10462	40	18	60617	MIA3,LRR1,ATXN1,TMEM30A,YTHDC2,DYNLL2,OGFOD3,COX6C,RLF,EBF1,BAZ2A,MTF2,UCP2,ESCO1,FAM83F,IKZF4,ZBTB16,PKDREJ
TF	Factor: gsh-1; motif: NTCRTTAN	TF:M10749	0.000344462720165284	3.4628577731833063	5654	40	13	60617	PTER,EMC4,OGFOD3,COX6C,EBF1,HERC4,MTF2,FAM83F,MMP10,GPX2,PARVB,SH2D1B,PKDREJ
TF	Factor: Gbx2; motif: NTCRTTAN	TF:M10572	0.000344462720165284	3.4628577731833063	5654	40	13	60617	PTER,EMC4,OGFOD3,COX6C,EBF1,HERC4,MTF2,FAM83F,MMP10,GPX2,PARVB,SH2D1B,PKDREJ
TF	Factor: Sox-4; motif: NYCTTTGTYYYN	TF:M10069	0.000344462720165284	3.4628577731833063	7453	40	15	60617	COQ4,MRPL10,DYNLL2,EMC4,OGFOD3,BPNT1,COX6C,BAZ2A,HERC4,MTF2,BBS1,MMP10,GPX2,PARVB,SH2D1B
TF	Factor: Gbx2; motif: NTCRTTAN; match class: 0	TF:M10572_0	0.000344462720165284	3.4628577731833063	5654	40	13	60617	PTER,EMC4,OGFOD3,COX6C,EBF1,HERC4,MTF2,FAM83F,MMP10,GPX2,PARVB,SH2D1B,PKDREJ
TF	Factor: Sox-4; motif: NYCTTTGTYYYN; match class: 0	TF:M10069_0	0.000344462720165284	3.4628577731833063	7453	40	15	60617	COQ4,MRPL10,DYNLL2,EMC4,OGFOD3,BPNT1,COX6C,BAZ2A,HERC4,MTF2,BBS1,MMP10,GPX2,PARVB,SH2D1B
TF	Factor: gsh-1; motif: NTCRTTAN; match class: 0	TF:M10749_0	0.000344462720165284	3.4628577731833063	5654	40	13	60617	PTER,EMC4,OGFOD3,COX6C,EBF1,HERC4,MTF2,FAM83F,MMP10,GPX2,PARVB,SH2D1B,PKDREJ
TF	Factor: Msx-1; motif: NTCRTTAN; match class: 0	TF:M10566_0	0.000344462720165284	3.4628577731833063	5654	40	13	60617	PTER,EMC4,OGFOD3,COX6C,EBF1,HERC4,MTF2,FAM83F,MMP10,GPX2,PARVB,SH2D1B,PKDREJ
TF	Factor: Msx-1; motif: NTCRTTAN	TF:M10566	0.000344462720165284	3.4628577731833063	5654	40	13	60617	PTER,EMC4,OGFOD3,COX6C,EBF1,HERC4,MTF2,FAM83F,MMP10,GPX2,PARVB,SH2D1B,PKDREJ
TF	Factor: AP-2gamma; motif: NTGSCCTGRGGSNN	TF:M09591	0.00034705492242956444	3.4596017914320965	8427	40	16	60617	NLRP1,COQ4,ATXN1,TMEM30A,YTHDC2,MRPL10,EMC4,COX6C,RLF,BAZ2A,FAM83F,TRPV6,IKZF4,IL2RB,PARVB,PLA2G5
TF	Factor: AP-2gamma; motif: NTGSCCTGRGGSNN; match class: 0	TF:M09591_0	0.00034705492242956444	3.4596017914320965	8427	40	16	60617	NLRP1,COQ4,ATXN1,TMEM30A,YTHDC2,MRPL10,EMC4,COX6C,RLF,BAZ2A,FAM83F,TRPV6,IKZF4,IL2RB,PARVB,PLA2G5
TF	Factor: PATZ; motif: GGGGNGGGGGMKGGRRNGGNRN	TF:M10026	0.00034741507534177563	3.459151340190318	8429	40	16	60617	MIA3,LRR1,ATXN1,TMEM30A,DYNLL2,OGFOD3,BPNT1,EBF1,BAZ2A,HERC4,UCP2,ESCO1,FAM83F,IKZF4,IL2RB,ZBTB16
TF	Factor: PATZ; motif: GGGGNGGGGGMKGGRRNGGNRN; match class: 0	TF:M10026_0	0.00034741507534177563	3.459151340190318	8429	40	16	60617	MIA3,LRR1,ATXN1,TMEM30A,DYNLL2,OGFOD3,BPNT1,EBF1,BAZ2A,HERC4,UCP2,ESCO1,FAM83F,IKZF4,IL2RB,ZBTB16
TF	Factor: ATF-2; motif: NRTGACGTMANN	TF:M11309	0.00034796412393676084	3.4584655307070977	6543	40	14	60617	NLRP1,COQ4,MIA3,LRR1,YTHDC2,MRPL10,EMC4,EBF1,BAZ2A,ESCO1,IKZF4,ZBTB16,PARVB,PKDREJ
TF	Factor: RUNX2; motif: NRACCGCAAACCGCAN; match class: 1	TF:M04106_1	0.00034796412393676084	3.4584655307070977	8431	40	16	60617	COQ4,MIA3,LRR1,ATXN1,YTHDC2,DYNLL2,OGFOD3,RLF,ZNF322,HERC4,UCP2,ESCO1,FAM83F,ZBTB16,PARVB,PKDREJ
TF	Factor: ATF-2; motif: NRTGACGTMANN; match class: 0	TF:M11309_0	0.00034796412393676084	3.4584655307070977	6543	40	14	60617	NLRP1,COQ4,MIA3,LRR1,YTHDC2,MRPL10,EMC4,EBF1,BAZ2A,ESCO1,IKZF4,ZBTB16,PARVB,PKDREJ
TF	Factor: SP2; motif: GNNGGGGGCGGGGSN; match class: 0	TF:M03807_0	0.0003486860747710969	3.457565396388952	8436	40	16	60617	COQ4,MIA3,PTER,ATXN1,TMEM30A,DYNLL2,OGFOD3,COX6C,EBF1,ZNF322,BAZ2A,UCP2,BBS1,FAM83F,GPX2,IKZF4
TF	Factor: SP2; motif: GNNGGGGGCGGGGSN	TF:M03807	0.0003486860747710969	3.457565396388952	8436	40	16	60617	COQ4,MIA3,PTER,ATXN1,TMEM30A,DYNLL2,OGFOD3,COX6C,EBF1,ZNF322,BAZ2A,UCP2,BBS1,FAM83F,GPX2,IKZF4
TF	Factor: E2F-3:FOXI1; motif: NGACACCGCGCCCAC	TF:M08208	0.0003486860747710969	3.457565396388952	12696	40	20	60617	COQ4,LRR1,MRPL10,DYNLL2,EMC4,OGFOD3,BPNT1,RLF,EBF1,ZNF322,BAZ2A,HERC4,MTF2,ESCO1,BBS1,IKZF4,IL2RB,ZBTB16,PARVB,SH2D1B
TF	Factor: E2F-3:FOXI1; motif: NGACACCGCGCCCAC; match class: 0	TF:M08208_0	0.0003486860747710969	3.457565396388952	12696	40	20	60617	COQ4,LRR1,MRPL10,DYNLL2,EMC4,OGFOD3,BPNT1,RLF,EBF1,ZNF322,BAZ2A,HERC4,MTF2,ESCO1,BBS1,IKZF4,IL2RB,ZBTB16,PARVB,SH2D1B
TF	Factor: LRF; motif: NCGACCACCGN; match class: 0	TF:M12231_0	0.0003492028833305554	3.4569221790289535	11576	40	19	60617	COQ4,MIA3,PTER,LRR1,ATXN1,TMEM30A,DYNLL2,BPNT1,COX6C,EBF1,BAZ2A,HERC4,MTF2,ESCO1,BBS1,GPX2,IKZF4,ZBTB16,SH2D1B
TF	Factor: LRF; motif: NCGACCACCGN	TF:M12231	0.0003492028833305554	3.4569221790289535	11576	40	19	60617	COQ4,MIA3,PTER,LRR1,ATXN1,TMEM30A,DYNLL2,BPNT1,COX6C,EBF1,BAZ2A,HERC4,MTF2,ESCO1,BBS1,GPX2,IKZF4,ZBTB16,SH2D1B
TF	Factor: CSX; motif: NCCACTTRAN	TF:M10640	0.0003500581989126691	3.455859746034231	6551	40	14	60617	NLRP1,COQ4,MIA3,PTER,LRR1,TMEM30A,YTHDC2,EMC4,BPNT1,BAZ2A,MTF2,TRPV6,GPX2,PLA2G5
TF	Factor: CSX; motif: NCCACTTRAN; match class: 0	TF:M10640_0	0.0003500581989126691	3.455859746034231	6551	40	14	60617	NLRP1,COQ4,MIA3,PTER,LRR1,TMEM30A,YTHDC2,EMC4,BPNT1,BAZ2A,MTF2,TRPV6,GPX2,PLA2G5
TF	Factor: SF-1; motif: NYYCAAGGYCA; match class: 0	TF:M10084_0	0.00035171060743555523	3.453814533357043	4052	40	11	60617	MIA3,PTER,MRPL10,DYNLL2,EMC4,COX6C,ZNF322,BAZ2A,ESCO1,FAM83F,IKZF4
TF	Factor: IRF-4; motif: GAAARTA; match class: 0	TF:M01883_0	0.00035171060743555523	3.453814533357043	8447	40	16	60617	TMEM30A,EMC4,BPNT1,RLF,ZNF322,BAZ2A,HERC4,MTF2,ESCO1,BBS1,FAM83F,ZNF366,MMP10,GPX2,IKZF4,SH2D1B
TF	Factor: IRF-4; motif: GAAARTA	TF:M01883	0.00035171060743555523	3.453814533357043	8447	40	16	60617	TMEM30A,EMC4,BPNT1,RLF,ZNF322,BAZ2A,HERC4,MTF2,ESCO1,BBS1,FAM83F,ZNF366,MMP10,GPX2,IKZF4,SH2D1B
TF	Factor: SF-1; motif: NYYCAAGGYCA	TF:M10084	0.00035171060743555523	3.453814533357043	4052	40	11	60617	MIA3,PTER,MRPL10,DYNLL2,EMC4,COX6C,ZNF322,BAZ2A,ESCO1,FAM83F,IKZF4
TF	Factor: PEA3; motif: NACCGGAAGTN	TF:M11425	0.00036241927920546355	3.440788707711991	7502	40	15	60617	COQ4,PTER,MRPL10,DYNLL2,EMC4,BPNT1,RLF,ZNF322,HERC4,MTF2,ESCO1,IKZF4,IL2RB,PLA2G5,SH2D1B
TF	Factor: PEA3; motif: NACCGGAAGTN; match class: 0	TF:M11425_0	0.00036241927920546355	3.440788707711991	7502	40	15	60617	COQ4,PTER,MRPL10,DYNLL2,EMC4,BPNT1,RLF,ZNF322,HERC4,MTF2,ESCO1,IKZF4,IL2RB,PLA2G5,SH2D1B
TF	Factor: pax-2; motif: NCGTCACGCNYSRNYGCNYN; match class: 0	TF:M11877_0	0.00036241927920546355	3.440788707711991	11612	40	19	60617	NLRP1,COQ4,MIA3,PTER,ATXN1,TMEM30A,YTHDC2,MRPL10,DYNLL2,EMC4,OGFOD3,BAZ2A,HERC4,UCP2,BBS1,FAM83F,ZNF366,IKZF4,PLA2G5
TF	Factor: pax-2; motif: NCGTCACGCNYSRNYGCNYN	TF:M11877	0.00036241927920546355	3.440788707711991	11612	40	19	60617	NLRP1,COQ4,MIA3,PTER,ATXN1,TMEM30A,YTHDC2,MRPL10,DYNLL2,EMC4,OGFOD3,BAZ2A,HERC4,UCP2,BBS1,FAM83F,ZNF366,IKZF4,PLA2G5
TF	Factor: Hey1; motif: NGCACGTGYN; match class: 1	TF:M11059_1	0.0003650535825189316	3.43764338517534	600	40	5	60617	PTER,UCP2,FAM83F,GPX2,PARVB
TF	Factor: POU3F2; motif: WTATGCWAATKA; match class: 0	TF:M04079_0	0.0003657421112537534	3.4368250324642022	3336	40	10	60617	NLRP1,COQ4,ATXN1,YTHDC2,BPNT1,EBF1,BBS1,FAM83F,GPX2,SH2D1B
TF	Factor: HOXA6; motif: RTCRTTAN	TF:M10695	0.0003657421112537534	3.4368250324642022	6585	40	14	60617	PTER,ATXN1,TMEM30A,YTHDC2,OGFOD3,COX6C,HERC4,MTF2,FAM83F,MMP10,IL2RB,PARVB,SH2D1B,PKDREJ
TF	Factor: RAR-gamma; motif: RGGTCANNNTGNCCNNNN	TF:M10045	0.0003657421112537534	3.4368250324642022	7512	40	15	60617	NLRP1,COQ4,TMEM30A,YTHDC2,DYNLL2,COX6C,BAZ2A,ESCO1,BBS1,TRPV6,GPX2,IKZF4,IL2RB,PARVB,PKDREJ
TF	Factor: HOXA6; motif: RTCRTTAN; match class: 0	TF:M10695_0	0.0003657421112537534	3.4368250324642022	6585	40	14	60617	PTER,ATXN1,TMEM30A,YTHDC2,OGFOD3,COX6C,HERC4,MTF2,FAM83F,MMP10,IL2RB,PARVB,SH2D1B,PKDREJ
TF	Factor: POU3F2; motif: WTATGCWAATKA	TF:M04079	0.0003657421112537534	3.4368250324642022	3336	40	10	60617	NLRP1,COQ4,ATXN1,YTHDC2,BPNT1,EBF1,BBS1,FAM83F,GPX2,SH2D1B
TF	Factor: RAR-gamma; motif: RGGTCANNNTGNCCNNNN; match class: 0	TF:M10045_0	0.0003657421112537534	3.4368250324642022	7512	40	15	60617	NLRP1,COQ4,TMEM30A,YTHDC2,DYNLL2,COX6C,BAZ2A,ESCO1,BBS1,TRPV6,GPX2,IKZF4,IL2RB,PARVB,PKDREJ
TF	Factor: DATF1; motif: SNGGRRGCWGNGGG; match class: 0	TF:M09724_0	0.0003675906135000277	3.4346355869409564	8486	40	16	60617	NLRP1,MIA3,PTER,LRR1,ATXN1,MRPL10,DYNLL2,EMC4,EBF1,MTF2,ESCO1,MMP10,GPX2,IL2RB,ZBTB16,PKDREJ
TF	Factor: DATF1; motif: SNGGRRGCWGNGGG	TF:M09724	0.0003675906135000277	3.4346355869409564	8486	40	16	60617	NLRP1,MIA3,PTER,LRR1,ATXN1,MRPL10,DYNLL2,EMC4,EBF1,MTF2,ESCO1,MMP10,GPX2,IL2RB,ZBTB16,PKDREJ
TF	Factor: znf136; motif: CAAGAATWCTATAYCCAG; match class: 1	TF:M10535_1	0.0003675906135000277	3.4346355869409564	2657	40	9	60617	COQ4,PTER,LRR1,TMEM30A,BPNT1,ZNF322,TRPV6,MMP10,IKZF4
TF	Factor: Erg; motif: NACMGGAARTN; match class: 0	TF:M11394_0	0.000369958472495176	3.431847022361032	4082	40	11	60617	PTER,ATXN1,EMC4,ZNF322,HERC4,ESCO1,BBS1,IKZF4,IL2RB,PLA2G5,SH2D1B
TF	Factor: Erg; motif: NACMGGAARTN	TF:M11394	0.000369958472495176	3.431847022361032	4082	40	11	60617	PTER,ATXN1,EMC4,ZNF322,HERC4,ESCO1,BBS1,IKZF4,IL2RB,PLA2G5,SH2D1B
TF	Factor: AP-4:Max; motif: NCAGCTGNNNNNNNCACGTGN; match class: 1	TF:M08674_1	0.0003787351717150249	3.4216643617065516	5724	40	13	60617	NLRP1,COQ4,LRR1,TMEM30A,YTHDC2,BPNT1,UCP2,ESCO1,TRPV6,IL2RB,PARVB,SH2D1B,PKDREJ
TF	Factor: TCF-3; motif: NCTTTGWTNTKYW; match class: 0	TF:M01594_0	0.00038080485959621793	3.4192975180544876	4888	40	12	60617	COQ4,ATXN1,TMEM30A,DYNLL2,OGFOD3,ZNF322,BAZ2A,HERC4,MMP10,GPX2,IL2RB,SH2D1B
TF	Factor: TCF-3; motif: NCTTTGWTNTKYW	TF:M01594	0.00038080485959621793	3.4192975180544876	4888	40	12	60617	COQ4,ATXN1,TMEM30A,DYNLL2,OGFOD3,ZNF322,BAZ2A,HERC4,MMP10,GPX2,IL2RB,SH2D1B
TF	Factor: HOXA13; motif: ATAAMA; match class: 1	TF:M01292_1	0.0003808162541527031	3.4192845231600018	8514	40	16	60617	MIA3,PTER,LRR1,TMEM30A,YTHDC2,MRPL10,OGFOD3,BPNT1,EBF1,HERC4,MTF2,UCP2,ESCO1,MMP10,GPX2,SH2D1B
TF	Factor: Elk-1:HOXA1; motif: ACCGGAAGTAATTA; match class: 0	TF:M08451_0	0.00038400963756333285	3.415657875924002	8521	40	16	60617	COQ4,PTER,LRR1,YTHDC2,MRPL10,EMC4,BPNT1,RLF,ZNF322,HERC4,MTF2,ESCO1,TRPV6,MMP10,IKZF4,PLA2G5
TF	Factor: Elk-1:HOXA1; motif: ACCGGAAGTAATTA	TF:M08451	0.00038400963756333285	3.415657875924002	8521	40	16	60617	COQ4,PTER,LRR1,YTHDC2,MRPL10,EMC4,BPNT1,RLF,ZNF322,HERC4,MTF2,ESCO1,TRPV6,MMP10,IKZF4,PLA2G5
TF	Factor: CPBP; motif: GNNRGGGHGGGGNNGGGRN; match class: 1	TF:M09973_1	0.00038610222151546237	3.4132976995696023	6624	40	14	60617	MIA3,ATXN1,DYNLL2,OGFOD3,EBF1,ZNF322,BAZ2A,HERC4,UCP2,FAM83F,GPX2,IKZF4,IL2RB,ZBTB16
TF	Factor: RREB-1; motif: CCCCAAACMMCCCC	TF:M00257	0.00038950963310774897	3.4094817971600806	10597	40	18	60617	NLRP1,MIA3,ATXN1,YTHDC2,MRPL10,DYNLL2,EMC4,OGFOD3,BPNT1,RLF,ZNF322,BAZ2A,HERC4,MTF2,FAM83F,IKZF4,IL2RB,PKDREJ
TF	Factor: RREB-1; motif: CCCCAAACMMCCCC; match class: 0	TF:M00257_0	0.00038950963310774897	3.4094817971600806	10597	40	18	60617	NLRP1,MIA3,ATXN1,YTHDC2,MRPL10,DYNLL2,EMC4,OGFOD3,BPNT1,RLF,ZNF322,BAZ2A,HERC4,MTF2,FAM83F,IKZF4,IL2RB,PKDREJ
TF	Factor: ZNF501; motif: NNNCSACGCGAACAC	TF:M12085	0.00040510476447124053	3.3924326490124104	8561	40	16	60617	COQ4,LRR1,ATXN1,TMEM30A,DYNLL2,COX6C,EBF1,ZNF322,MTF2,UCP2,ESCO1,FAM83F,GPX2,IL2RB,ZBTB16,PKDREJ
TF	Factor: ZNF501; motif: NNNCSACGCGAACAC; match class: 0	TF:M12085_0	0.00040510476447124053	3.3924326490124104	8561	40	16	60617	COQ4,LRR1,ATXN1,TMEM30A,DYNLL2,COX6C,EBF1,ZNF322,MTF2,UCP2,ESCO1,FAM83F,GPX2,IL2RB,ZBTB16,PKDREJ
TF	Factor: Nkx3-2; motif: TRAGTG; match class: 0	TF:M01181_0	0.0004070013360571427	3.3904041651204992	9580	40	17	60617	NLRP1,PTER,LRR1,ATXN1,TMEM30A,YTHDC2,MRPL10,EBF1,ZNF322,MTF2,UCP2,TRPV6,ZNF366,MMP10,GPX2,IL2RB,SH2D1B
TF	Factor: Nkx3-2; motif: TRAGTG	TF:M01181	0.0004070013360571427	3.3904041651204992	9580	40	17	60617	NLRP1,PTER,LRR1,ATXN1,TMEM30A,YTHDC2,MRPL10,EBF1,ZNF322,MTF2,UCP2,TRPV6,ZNF366,MMP10,GPX2,IL2RB,SH2D1B
TF	Factor: Dlx-7; motif: NTCRTTAN	TF:M10600	0.00040729395135024015	3.3900920394959306	7593	40	15	60617	PTER,ATXN1,TMEM30A,YTHDC2,COX6C,EBF1,HERC4,MTF2,FAM83F,TRPV6,MMP10,GPX2,IL2RB,PARVB,SH2D1B
TF	Factor: Dlx-7; motif: NTCRTTAN; match class: 0	TF:M10600_0	0.00040729395135024015	3.3900920394959306	7593	40	15	60617	PTER,ATXN1,TMEM30A,YTHDC2,COX6C,EBF1,HERC4,MTF2,FAM83F,TRPV6,MMP10,GPX2,IL2RB,PARVB,SH2D1B
TF	Factor: GATA-4; motif: AGATAAN; match class: 0	TF:M03549_0	0.0004111888385350822	3.3859586825060015	4933	40	12	60617	LRR1,TMEM30A,YTHDC2,BPNT1,COX6C,UCP2,BBS1,ZNF366,MMP10,GPX2,IL2RB,PKDREJ
TF	Factor: GATA-4; motif: AGATAAN	TF:M03549	0.0004111888385350822	3.3859586825060015	4933	40	12	60617	LRR1,TMEM30A,YTHDC2,BPNT1,COX6C,UCP2,BBS1,ZNF366,MMP10,GPX2,IL2RB,PKDREJ
TF	Factor: Elk-1; motif: NNCCGGAAGTN; match class: 1	TF:M11435_1	0.00041200971904564894	3.3850925391170845	5779	40	13	60617	COQ4,PTER,TMEM30A,YTHDC2,MRPL10,EMC4,BPNT1,RLF,ZNF322,HERC4,MTF2,ESCO1,TRPV6
TF	Factor: MAZ; motif: GGGGGAGGGGGNGRGRRRGNRG; match class: 0	TF:M09984_0	0.00041667634007386576	3.3802011591709618	9602	40	17	60617	NLRP1,COQ4,MIA3,ATXN1,TMEM30A,DYNLL2,OGFOD3,EBF1,BAZ2A,HERC4,UCP2,ESCO1,BBS1,ZNF366,GPX2,IL2RB,ZBTB16
TF	Factor: MAZ; motif: GGGGGAGGGGGNGRGRRRGNRG	TF:M09984	0.00041667634007386576	3.3802011591709618	9602	40	17	60617	NLRP1,COQ4,MIA3,ATXN1,TMEM30A,DYNLL2,OGFOD3,EBF1,BAZ2A,HERC4,UCP2,ESCO1,BBS1,ZNF366,GPX2,IL2RB,ZBTB16
TF	Factor: JunB; motif: GATGACGTCAYC; match class: 1	TF:M11273_1	0.00041709805018167725	3.3797618403563203	6678	40	14	60617	COQ4,PTER,ATXN1,YTHDC2,DYNLL2,EMC4,COX6C,RLF,EBF1,BAZ2A,UCP2,ZNF366,GPX2,IKZF4
TF	Factor: ER-beta; motif: RGGTCASCNTGMCCY	TF:M09910	0.0004177987867162316	3.379032825540992	9606	40	17	60617	NLRP1,MIA3,LRR1,TMEM30A,MRPL10,DYNLL2,EMC4,OGFOD3,RLF,ZNF322,UCP2,ESCO1,BBS1,FAM83F,ZBTB16,PARVB,PKDREJ
TF	Factor: ER-beta; motif: RGGTCASCNTGMCCY; match class: 0	TF:M09910_0	0.0004177987867162316	3.379032825540992	9606	40	17	60617	NLRP1,MIA3,LRR1,TMEM30A,MRPL10,DYNLL2,EMC4,OGFOD3,RLF,ZNF322,UCP2,ESCO1,BBS1,FAM83F,ZBTB16,PARVB,PKDREJ
TF	Factor: FOXO1A:PDEF; motif: WNCCGGATGTTDN	TF:M08486	0.0004230311443688839	3.3736276578504008	11767	40	19	60617	NLRP1,COQ4,TMEM30A,YTHDC2,MRPL10,DYNLL2,RLF,EBF1,BAZ2A,HERC4,MTF2,ESCO1,BBS1,FAM83F,MMP10,IKZF4,IL2RB,PLA2G5,PKDREJ
TF	Factor: FOXO1A:PDEF; motif: WNCCGGATGTTDN; match class: 0	TF:M08486_0	0.0004230311443688839	3.3736276578504008	11767	40	19	60617	NLRP1,COQ4,TMEM30A,YTHDC2,MRPL10,DYNLL2,RLF,EBF1,BAZ2A,HERC4,MTF2,ESCO1,BBS1,FAM83F,MMP10,IKZF4,IL2RB,PLA2G5,PKDREJ
TF	Factor: RFX1; motif: NNGTNRCNATRGYAACNN; match class: 0	TF:M00281_0	0.0004247870737712953	3.3718287072637128	4955	40	12	60617	NLRP1,MIA3,ATXN1,TMEM30A,DYNLL2,OGFOD3,COX6C,BAZ2A,HERC4,FAM83F,IL2RB,PARVB
TF	Factor: LRF; motif: RCGACCACCNN; match class: 0	TF:M12230_0	0.0004247870737712953	3.3718287072637128	8605	40	16	60617	MIA3,PTER,LRR1,ATXN1,TMEM30A,MRPL10,DYNLL2,COX6C,BAZ2A,MTF2,ESCO1,BBS1,FAM83F,GPX2,ZBTB16,PKDREJ
TF	Factor: RFX1; motif: NNGTNRCNATRGYAACNN	TF:M00281	0.0004247870737712953	3.3718287072637128	4955	40	12	60617	NLRP1,MIA3,ATXN1,TMEM30A,DYNLL2,OGFOD3,COX6C,BAZ2A,HERC4,FAM83F,IL2RB,PARVB
TF	Factor: LRF; motif: RCGACCACCNN	TF:M12230	0.0004247870737712953	3.3718287072637128	8605	40	16	60617	MIA3,PTER,LRR1,ATXN1,TMEM30A,MRPL10,DYNLL2,COX6C,BAZ2A,MTF2,ESCO1,BBS1,FAM83F,GPX2,ZBTB16,PKDREJ
TF	Factor: ESE-1; motif: NSMGGAARTN; match class: 0	TF:M01214_0	0.00043114859721565194	3.3653730225808416	7643	40	15	60617	COQ4,PTER,LRR1,ATXN1,MRPL10,EMC4,RLF,ZNF322,HERC4,ESCO1,FAM83F,MMP10,IKZF4,IL2RB,SH2D1B
TF	Factor: ESE-1; motif: NSMGGAARTN; match class: 0	TF:M02055_0	0.00043114859721565194	3.3653730225808416	7643	40	15	60617	COQ4,PTER,LRR1,ATXN1,MRPL10,EMC4,RLF,ZNF322,HERC4,ESCO1,FAM83F,MMP10,IKZF4,IL2RB,SH2D1B
TF	Factor: ESE-1; motif: NSMGGAARTN	TF:M01214	0.00043114859721565194	3.3653730225808416	7643	40	15	60617	COQ4,PTER,LRR1,ATXN1,MRPL10,EMC4,RLF,ZNF322,HERC4,ESCO1,FAM83F,MMP10,IKZF4,IL2RB,SH2D1B
TF	Factor: ESE-1; motif: NSMGGAARTN	TF:M02055	0.00043114859721565194	3.3653730225808416	7643	40	15	60617	COQ4,PTER,LRR1,ATXN1,MRPL10,EMC4,RLF,ZNF322,HERC4,ESCO1,FAM83F,MMP10,IKZF4,IL2RB,SH2D1B
TF	Factor: TFAP4; motif: AWCAGCTGWT; match class: 1	TF:M04192_1	0.00043114859721565194	3.3653730225808416	4167	40	11	60617	NLRP1,LRR1,ATXN1,MRPL10,EMC4,OGFOD3,BAZ2A,UCP2,ESCO1,TRPV6,SH2D1B
TF	Factor: LBP9; motif: ACYRGTNNNNACYRGT; match class: 0	TF:M11492_0	0.00043114859721565194	3.3653730225808416	7642	40	15	60617	NLRP1,MIA3,LRR1,ATXN1,YTHDC2,MRPL10,MTF2,UCP2,FAM83F,ZNF366,GPX2,IKZF4,IL2RB,ZBTB16,PKDREJ
TF	Factor: GEMIN3; motif: NCWGGRARRGRGNGNG; match class: 0	TF:M09727_0	0.00043114859721565194	3.3653730225808416	8618	40	16	60617	NLRP1,PTER,LRR1,ATXN1,TMEM30A,MRPL10,DYNLL2,BPNT1,EBF1,BAZ2A,ESCO1,BBS1,FAM83F,ZNF366,PLA2G5,PKDREJ
TF	Factor: LBP9; motif: ACYRGTNNNNACYRGT	TF:M11492	0.00043114859721565194	3.3653730225808416	7642	40	15	60617	NLRP1,MIA3,LRR1,ATXN1,YTHDC2,MRPL10,MTF2,UCP2,FAM83F,ZNF366,GPX2,IKZF4,IL2RB,ZBTB16,PKDREJ
TF	Factor: GEMIN3; motif: NCWGGRARRGRGNGNG	TF:M09727	0.00043114859721565194	3.3653730225808416	8618	40	16	60617	NLRP1,PTER,LRR1,ATXN1,TMEM30A,MRPL10,DYNLL2,BPNT1,EBF1,BAZ2A,ESCO1,BBS1,FAM83F,ZNF366,PLA2G5,PKDREJ
TF	Factor: PEA3; motif: NTCGTAAATGCA	TF:M11431	0.00044178821042253674	3.3547858779094772	10717	40	18	60617	COQ4,LRR1,ATXN1,TMEM30A,OGFOD3,BPNT1,MTF2,UCP2,ESCO1,BBS1,TRPV6,ZNF366,MMP10,IKZF4,IL2RB,PARVB,PLA2G5,SH2D1B
TF	Factor: PEA3; motif: NTCGTAAATGCA; match class: 0	TF:M11431_0	0.00044178821042253674	3.3547858779094772	10717	40	18	60617	COQ4,LRR1,ATXN1,TMEM30A,OGFOD3,BPNT1,MTF2,UCP2,ESCO1,BBS1,TRPV6,ZNF366,MMP10,IKZF4,IL2RB,PARVB,PLA2G5,SH2D1B
TF	Factor: Elf-1; motif: NANGCGGAAGTN	TF:M11448	0.00044259054495265644	3.353997868128481	7663	40	15	60617	COQ4,PTER,LRR1,TMEM30A,MRPL10,EMC4,BPNT1,COX6C,RLF,ZNF322,HERC4,ESCO1,TRPV6,IKZF4,PKDREJ
TF	Factor: Elf-1; motif: NANGCGGAAGTN; match class: 0	TF:M11448_0	0.00044259054495265644	3.353997868128481	7663	40	15	60617	COQ4,PTER,LRR1,TMEM30A,MRPL10,EMC4,BPNT1,COX6C,RLF,ZNF322,HERC4,ESCO1,TRPV6,IKZF4,PKDREJ
TF	Factor: p300; motif: NNNGGGAGTNNNNS	TF:M00033	0.00046633624837192847	3.3313008254718244	8680	40	16	60617	NLRP1,LRR1,ATXN1,DYNLL2,BPNT1,RLF,ZNF322,UCP2,BBS1,ZNF366,IKZF4,IL2RB,ZBTB16,PARVB,PLA2G5,PKDREJ
TF	Factor: p300; motif: NNNGGGAGTNNNNS; match class: 0	TF:M00033_0	0.00046633624837192847	3.3313008254718244	8680	40	16	60617	NLRP1,LRR1,ATXN1,DYNLL2,BPNT1,RLF,ZNF322,UCP2,BBS1,ZNF366,IKZF4,IL2RB,ZBTB16,PARVB,PLA2G5,PKDREJ
TF	Factor: ZNF460; motif: NNACNCCCCCCNN; match class: 0	TF:M12313_0	0.0004693347857892803	3.328517255895188	5866	40	13	60617	LRR1,ATXN1,YTHDC2,DYNLL2,OGFOD3,BPNT1,COX6C,ZNF322,HERC4,BBS1,IKZF4,ZBTB16,PLA2G5
TF	Factor: ZNF460; motif: NNACNCCCCCCNN	TF:M12313	0.0004693347857892803	3.328517255895188	5866	40	13	60617	LRR1,ATXN1,YTHDC2,DYNLL2,OGFOD3,BPNT1,COX6C,ZNF322,HERC4,BBS1,IKZF4,ZBTB16,PLA2G5
TF	Factor: TFIIB; motif: YTNTMTGMSN; match class: 0	TF:M08904_0	0.0004758914340530634	3.32249211234133	6773	40	14	60617	NLRP1,PTER,TMEM30A,MRPL10,EMC4,EBF1,BAZ2A,MTF2,ESCO1,BBS1,TRPV6,ZNF366,PLA2G5,PKDREJ
TF	Factor: TFIIB; motif: YTNTMTGMSN	TF:M08904	0.0004758914340530634	3.32249211234133	6773	40	14	60617	NLRP1,PTER,TMEM30A,MRPL10,EMC4,EBF1,BAZ2A,MTF2,ESCO1,BBS1,TRPV6,ZNF366,PLA2G5,PKDREJ
TF	Factor: T3R-beta; motif: NRGGTCAAAGGTCAN	TF:M11816	0.0004805919700400422	3.318223489870932	11891	40	19	60617	NLRP1,COQ4,ATXN1,TMEM30A,MRPL10,EMC4,BPNT1,RLF,BAZ2A,MTF2,ESCO1,BBS1,FAM83F,MMP10,GPX2,IKZF4,ZBTB16,PLA2G5,SH2D1B
TF	Factor: T3R-beta; motif: NRGGTCAAAGGTCAN; match class: 0	TF:M11816_0	0.0004805919700400422	3.318223489870932	11891	40	19	60617	NLRP1,COQ4,ATXN1,TMEM30A,MRPL10,EMC4,BPNT1,RLF,BAZ2A,MTF2,ESCO1,BBS1,FAM83F,MMP10,GPX2,IKZF4,ZBTB16,PLA2G5,SH2D1B
TF	Factor: PLAGL2; motif: AAGGACC; match class: 0	TF:M05548_0	0.0004868810882417051	3.3125770942809307	4229	40	11	60617	COQ4,MIA3,PTER,DYNLL2,ZNF322,MTF2,BBS1,TRPV6,GPX2,PARVB,PLA2G5
TF	Factor: PLAGL2; motif: AAGGACC	TF:M05548	0.0004868810882417051	3.3125770942809307	4229	40	11	60617	COQ4,MIA3,PTER,DYNLL2,ZNF322,MTF2,BBS1,TRPV6,GPX2,PARVB,PLA2G5
TF	Factor: AP-4:ER81; motif: RSCGGAAGCAGSTGNN; match class: 0	TF:M08443_0	0.00048718074411844105	3.312309885581199	10804	40	18	60617	COQ4,LRR1,TMEM30A,MRPL10,EMC4,OGFOD3,RLF,EBF1,BAZ2A,UCP2,ESCO1,BBS1,FAM83F,TRPV6,ZNF366,GPX2,ZBTB16,PKDREJ
TF	Factor: AP-4:ER81; motif: RSCGGAAGCAGSTGNN	TF:M08443	0.00048718074411844105	3.312309885581199	10804	40	18	60617	COQ4,LRR1,TMEM30A,MRPL10,EMC4,OGFOD3,RLF,EBF1,BAZ2A,UCP2,ESCO1,BBS1,FAM83F,TRPV6,ZNF366,GPX2,ZBTB16,PKDREJ
TF	Factor: AP-4; motif: AWCAGCTGWT; match class: 0	TF:M11208_0	0.00048724094916697294	3.3122562194516916	4231	40	11	60617	NLRP1,PTER,LRR1,MRPL10,EMC4,OGFOD3,BAZ2A,UCP2,ESCO1,TRPV6,SH2D1B
TF	Factor: AP-4; motif: AWCAGCTGWT	TF:M11208	0.00048724094916697294	3.3122562194516916	4231	40	11	60617	NLRP1,PTER,LRR1,MRPL10,EMC4,OGFOD3,BAZ2A,UCP2,ESCO1,TRPV6,SH2D1B
TF	Factor: MEIS1B:HOXA9; motif: TGACASTTTWAYRR; match class: 0	TF:M00421_0	0.000490067921226457	3.3097437245232673	6798	40	14	60617	MIA3,PTER,TMEM30A,MRPL10,EMC4,RLF,EBF1,ZNF322,HERC4,MMP10,GPX2,PLA2G5,SH2D1B,PKDREJ
TF	Factor: ISL2; motif: SCACTTAN	TF:M11015	0.000490067921226457	3.3097437245232673	4237	40	11	60617	NLRP1,PTER,LRR1,YTHDC2,MRPL10,EBF1,MTF2,UCP2,TRPV6,ZNF366,GPX2
TF	Factor: RXR-alpha; motif: NNGNNRNNNARAGGTCANNG; match class: 0	TF:M10055_0	0.000490067921226457	3.3097437245232673	5897	40	13	60617	NLRP1,COQ4,ATXN1,TMEM30A,YTHDC2,MRPL10,EMC4,RLF,ESCO1,BBS1,GPX2,IKZF4,PLA2G5
TF	Factor: RXR-alpha; motif: NNGNNRNNNARAGGTCANNG	TF:M10055	0.000490067921226457	3.3097437245232673	5897	40	13	60617	NLRP1,COQ4,ATXN1,TMEM30A,YTHDC2,MRPL10,EMC4,RLF,ESCO1,BBS1,GPX2,IKZF4,PLA2G5
TF	Factor: Sp1; motif: GGNDGGRGGCGGGG	TF:M04953	0.000490067921226457	3.3097437245232673	8727	40	16	60617	COQ4,MIA3,ATXN1,TMEM30A,DYNLL2,OGFOD3,COX6C,RLF,EBF1,BAZ2A,HERC4,MTF2,UCP2,FAM83F,IKZF4,IL2RB
TF	Factor: ISL2; motif: SCACTTAN; match class: 0	TF:M11015_0	0.000490067921226457	3.3097437245232673	4237	40	11	60617	NLRP1,PTER,LRR1,YTHDC2,MRPL10,EBF1,MTF2,UCP2,TRPV6,ZNF366,GPX2
TF	Factor: MEIS1B:HOXA9; motif: TGACASTTTWAYRR	TF:M00421	0.000490067921226457	3.3097437245232673	6798	40	14	60617	MIA3,PTER,TMEM30A,MRPL10,EMC4,RLF,EBF1,ZNF322,HERC4,MMP10,GPX2,PLA2G5,SH2D1B,PKDREJ
TF	Factor: Sp1; motif: GGNDGGRGGCGGGG; match class: 0	TF:M04953_0	0.000490067921226457	3.3097437245232673	8727	40	16	60617	COQ4,MIA3,ATXN1,TMEM30A,DYNLL2,OGFOD3,COX6C,RLF,EBF1,BAZ2A,HERC4,MTF2,UCP2,FAM83F,IKZF4,IL2RB
TF	Factor: ZNF563; motif: NGNNTCMTNNCNGGCAGCTGY	TF:M10158	0.0004913426931249593	3.308615498061343	5902	40	13	60617	NLRP1,MIA3,ATXN1,TMEM30A,YTHDC2,OGFOD3,EBF1,UCP2,FAM83F,IKZF4,IL2RB,ZBTB16,PKDREJ
TF	Factor: ZNF563; motif: NGNNTCMTNNCNGGCAGCTGY; match class: 0	TF:M10158_0	0.0004913426931249593	3.308615498061343	5902	40	13	60617	NLRP1,MIA3,ATXN1,TMEM30A,YTHDC2,OGFOD3,EBF1,UCP2,FAM83F,IKZF4,IL2RB,ZBTB16,PKDREJ
TF	Factor: HIC2; motif: RTGCCCRNN; match class: 0	TF:M03906_0	0.0004982729815799197	3.3025326614319463	3489	40	10	60617	MRPL10,EMC4,COX6C,RLF,EBF1,BBS1,ZNF366,IL2RB,PARVB,SH2D1B
TF	Factor: HIC2; motif: RTGCCCRNN	TF:M03906	0.0004982729815799197	3.3025326614319463	3489	40	10	60617	MRPL10,EMC4,COX6C,RLF,EBF1,BBS1,ZNF366,IL2RB,PARVB,SH2D1B
TF	Factor: T3R-beta; motif: NTGACCTYRNYRAGGTCAN	TF:M11818	0.0005004603206267328	3.3006303501846315	11941	40	19	60617	NLRP1,COQ4,MIA3,YTHDC2,MRPL10,DYNLL2,COX6C,RLF,ESCO1,BBS1,FAM83F,TRPV6,ZNF366,GPX2,IKZF4,IL2RB,PARVB,PLA2G5,PKDREJ
TF	Factor: T3R-beta; motif: NTGACCTYRNYRAGGTCAN; match class: 0	TF:M11818_0	0.0005004603206267328	3.3006303501846315	11941	40	19	60617	NLRP1,COQ4,MIA3,YTHDC2,MRPL10,DYNLL2,COX6C,RLF,ESCO1,BBS1,FAM83F,TRPV6,ZNF366,GPX2,IKZF4,IL2RB,PARVB,PLA2G5,PKDREJ
TF	Factor: etv3; motif: ACCGGAAGYN	TF:M02068	0.0005004603206267328	3.3006303501846315	3492	40	10	60617	PTER,YTHDC2,MRPL10,EMC4,COX6C,ZNF322,HERC4,ESCO1,IKZF4,PLA2G5
TF	Factor: etv3; motif: ACCGGAAGYN; match class: 0	TF:M02068_0	0.0005004603206267328	3.3006303501846315	3492	40	10	60617	PTER,YTHDC2,MRPL10,EMC4,COX6C,ZNF322,HERC4,ESCO1,IKZF4,PLA2G5
TF	Factor: RXRA; motif: RRGGTCATGACCYY	TF:M04490	0.0005089630083450079	3.293313781229923	7774	40	15	60617	COQ4,PTER,OGFOD3,BPNT1,COX6C,RLF,ZNF322,BAZ2A,ESCO1,IKZF4,IL2RB,ZBTB16,PARVB,PLA2G5,SH2D1B
TF	Factor: RXRA; motif: RRGGTCATGACCYY; match class: 0	TF:M04490_0	0.0005089630083450079	3.293313781229923	7774	40	15	60617	COQ4,PTER,OGFOD3,BPNT1,COX6C,RLF,ZNF322,BAZ2A,ESCO1,IKZF4,IL2RB,ZBTB16,PARVB,PLA2G5,SH2D1B
TF	Factor: Pax-6; motif: CTGACCTGGAACTM; match class: 0	TF:M00979_0	0.0005099292104070814	3.292490109516627	9790	40	17	60617	NLRP1,COQ4,ATXN1,DYNLL2,EMC4,BPNT1,RLF,BAZ2A,UCP2,ESCO1,FAM83F,TRPV6,ZNF366,GPX2,IKZF4,IL2RB,PARVB
TF	Factor: Pax-6; motif: CTGACCTGGAACTM	TF:M00979	0.0005099292104070814	3.292490109516627	9790	40	17	60617	NLRP1,COQ4,ATXN1,DYNLL2,EMC4,BPNT1,RLF,BAZ2A,UCP2,ESCO1,FAM83F,TRPV6,ZNF366,GPX2,IKZF4,IL2RB,PARVB
TF	Factor: Fli-1; motif: NACCGGAWWTCCGGTY	TF:M11399	0.0005099734330019866	3.2924524478259176	13103	40	20	60617	NLRP1,MIA3,LRR1,ATXN1,TMEM30A,YTHDC2,EMC4,RLF,EBF1,ZNF322,MTF2,ESCO1,FAM83F,TRPV6,IKZF4,IL2RB,ZBTB16,PARVB,PLA2G5,SH2D1B
TF	Factor: Fli-1; motif: NACCGGAWWTCCGGTY; match class: 0	TF:M11399_0	0.0005099734330019866	3.2924524478259176	13103	40	20	60617	NLRP1,MIA3,LRR1,ATXN1,TMEM30A,YTHDC2,EMC4,RLF,EBF1,ZNF322,MTF2,ESCO1,FAM83F,TRPV6,IKZF4,IL2RB,ZBTB16,PARVB,PLA2G5,SH2D1B
TF	Factor: GATA-6; motif: NGATAACGATCN	TF:M12209	0.0005119440633281568	3.2907774888582213	2156	40	8	60617	MIA3,MRPL10,OGFOD3,ESCO1,BBS1,TRPV6,ZNF366,IL2RB
TF	Factor: GATA-6; motif: NGATAACGATCN; match class: 0	TF:M12209_0	0.0005119440633281568	3.2907774888582213	2156	40	8	60617	MIA3,MRPL10,OGFOD3,ESCO1,BBS1,TRPV6,ZNF366,IL2RB
TF	Factor: AP-4; motif: YCAGCTGNKN; match class: 1	TF:M10097_1	0.0005163231962503825	3.287078363472539	1581	40	7	60617	LRR1,OGFOD3,COX6C,BAZ2A,UCP2,TRPV6,PLA2G5
TF	Factor: SALL2; motif: GGGTGGG	TF:M04595	0.0005163231962503825	3.287078363472539	13117	40	20	60617	NLRP1,MIA3,PTER,ATXN1,DYNLL2,OGFOD3,COX6C,EBF1,ZNF322,BAZ2A,HERC4,MTF2,UCP2,ESCO1,BBS1,FAM83F,GPX2,IL2RB,ZBTB16,SH2D1B
TF	Factor: SALL2; motif: GGGTGGG; match class: 0	TF:M04595_0	0.0005163231962503825	3.287078363472539	13117	40	20	60617	NLRP1,MIA3,PTER,ATXN1,DYNLL2,OGFOD3,COX6C,EBF1,ZNF322,BAZ2A,HERC4,MTF2,UCP2,ESCO1,BBS1,FAM83F,GPX2,IL2RB,ZBTB16,SH2D1B
TF	Factor: STAT3; motif: NNTTCCRGGAANNNNN	TF:M01595	0.0005217843834188634	3.282508923121014	7797	40	15	60617	NLRP1,COQ4,LRR1,YTHDC2,MRPL10,DYNLL2,EMC4,RLF,HERC4,ESCO1,BBS1,IKZF4,IL2RB,PARVB,SH2D1B
TF	Factor: STAT3; motif: NNTTCCRGGAANNNNN; match class: 0	TF:M01595_0	0.0005217843834188634	3.282508923121014	7797	40	15	60617	NLRP1,COQ4,LRR1,YTHDC2,MRPL10,DYNLL2,EMC4,RLF,HERC4,ESCO1,BBS1,IKZF4,IL2RB,PARVB,SH2D1B
TF	Factor: FOXO1A:Elf-1; motif: NAGAAAACCGAANM; match class: 1	TF:M08295_1	0.0005276955726989476	3.2776165494849616	5093	40	12	60617	COQ4,PTER,EMC4,COX6C,ZNF322,HERC4,MTF2,UCP2,FAM83F,IKZF4,PARVB,PKDREJ
TF	Factor: CRX; motif: YTAATC; match class: 1	TF:M01712_1	0.0005292522516252917	3.276337285663091	5095	40	12	60617	MIA3,LRR1,ATXN1,TMEM30A,EMC4,RLF,ZNF322,ZNF366,MMP10,GPX2,PARVB,PLA2G5
TF	Factor: c-Ets-1(p54); motif: NNACMGGAWRTNN; match class: 0	TF:M00074_0	0.0005322965459097731	3.273846351969632	3525	40	10	60617	NLRP1,PTER,ATXN1,MRPL10,COX6C,ZNF322,ESCO1,MMP10,IKZF4,IL2RB
TF	Factor: c-Ets-1(p54); motif: NNACMGGAWRTNN	TF:M00074	0.0005322965459097731	3.273846351969632	3525	40	10	60617	NLRP1,PTER,ATXN1,MRPL10,COX6C,ZNF322,ESCO1,MMP10,IKZF4,IL2RB
TF	Factor: p63; motif: NRCAWGYCCAGRCWTGYNN	TF:M10024	0.0005322965459097731	3.273846351969632	2818	40	9	60617	NLRP1,DYNLL2,HERC4,BBS1,TRPV6,ZNF366,GPX2,IL2RB,SH2D1B
TF	Factor: p63; motif: NRCAWGYCCAGRCWTGYNN; match class: 0	TF:M10024_0	0.0005322965459097731	3.273846351969632	2818	40	9	60617	NLRP1,DYNLL2,HERC4,BBS1,TRPV6,ZNF366,GPX2,IL2RB,SH2D1B
TF	Factor: Fra-1; motif: GRTGACGTCATC; match class: 0	TF:M11285_0	0.000537417443376071	3.2696882414401984	7822	40	15	60617	NLRP1,COQ4,PTER,YTHDC2,DYNLL2,EMC4,COX6C,RLF,EBF1,BAZ2A,UCP2,GPX2,IKZF4,PARVB,SH2D1B
TF	Factor: Fra-1; motif: GRTGACGTCATC	TF:M11285	0.000537417443376071	3.2696882414401984	7822	40	15	60617	NLRP1,COQ4,PTER,YTHDC2,DYNLL2,EMC4,COX6C,RLF,EBF1,BAZ2A,UCP2,GPX2,IKZF4,PARVB,SH2D1B
TF	Factor: E2F-1; motif: NGGGCGGGARV; match class: 1	TF:M07206_1	0.000537417443376071	3.2696882414401984	10909	40	18	60617	COQ4,MIA3,LRR1,ATXN1,TMEM30A,DYNLL2,OGFOD3,BPNT1,COX6C,EBF1,HERC4,MTF2,UCP2,ESCO1,IKZF4,ZBTB16,PARVB,PKDREJ
TF	Factor: PRRX1; motif: NYAATTAN; match class: 0	TF:M04431_0	0.0005384353510028514	3.2688664342196954	3533	40	10	60617	COQ4,PTER,TMEM30A,MRPL10,BPNT1,ZNF322,UCP2,TRPV6,PARVB,PKDREJ
TF	Factor: KLF15; motif: GAGNNGGGGNGTDG; match class: 0	TF:M01714_0	0.0005384353510028514	3.2688664342196954	2177	40	8	60617	NLRP1,MIA3,ATXN1,OGFOD3,HERC4,UCP2,IL2RB,ZBTB16
TF	Factor: PRRX1; motif: NYAATTAN	TF:M04431	0.0005384353510028514	3.2688664342196954	3533	40	10	60617	COQ4,PTER,TMEM30A,MRPL10,BPNT1,ZNF322,UCP2,TRPV6,PARVB,PKDREJ
TF	Factor: KLF15; motif: GAGNNGGGGNGTDG	TF:M01714	0.0005384353510028514	3.2688664342196954	2177	40	8	60617	NLRP1,MIA3,ATXN1,OGFOD3,HERC4,UCP2,IL2RB,ZBTB16
TF	Factor: ZNF341; motif: GRGGRRNRGNRGNRGGAASAGC; match class: 0	TF:M10144_0	0.0005384353510028514	3.2688664342196954	4296	40	11	60617	NLRP1,ATXN1,DYNLL2,EBF1,BAZ2A,HERC4,UCP2,ESCO1,GPX2,ZBTB16,PKDREJ
TF	Factor: ZNF341; motif: GRGGRRNRGNRGNRGGAASAGC	TF:M10144	0.0005384353510028514	3.2688664342196954	4296	40	11	60617	NLRP1,ATXN1,DYNLL2,EBF1,BAZ2A,HERC4,UCP2,ESCO1,GPX2,ZBTB16,PKDREJ
TF	Factor: GCMa:Erg; motif: ATGCGGGCGGAARKG; match class: 1	TF:M08487_1	0.000541019876984817	3.266786778689654	8821	40	16	60617	COQ4,LRR1,ATXN1,DYNLL2,OGFOD3,COX6C,RLF,EBF1,ZNF322,BAZ2A,HERC4,MTF2,FAM83F,IKZF4,ZBTB16,PKDREJ
TF	Factor: RAR-gamma; motif: NAGGTCANG; match class: 0	TF:M11809_0	0.0005417117722894179	3.266231726375544	1598	40	7	60617	PTER,YTHDC2,MRPL10,COX6C,RLF,UCP2,PKDREJ
TF	Factor: PU.1; motif: NNNNYYYACTTCCTCTTTY	TF:M01172	0.0005417117722894179	3.266231726375544	4301	40	11	60617	LRR1,TMEM30A,DYNLL2,OGFOD3,BPNT1,RLF,MTF2,UCP2,TRPV6,MMP10,ZBTB16
TF	Factor: RAR-gamma; motif: NAGGTCANG	TF:M11809	0.0005417117722894179	3.266231726375544	1598	40	7	60617	PTER,YTHDC2,MRPL10,COX6C,RLF,UCP2,PKDREJ
TF	Factor: PU.1; motif: NNNNYYYACTTCCTCTTTY; match class: 0	TF:M01172_0	0.0005417117722894179	3.266231726375544	4301	40	11	60617	LRR1,TMEM30A,DYNLL2,OGFOD3,BPNT1,RLF,MTF2,UCP2,TRPV6,MMP10,ZBTB16
TF	Factor: E2F-6; motif: NGGGCGGGARRNN; match class: 0	TF:M09895_0	0.0005422107163691575	3.2658319031812084	7836	40	15	60617	COQ4,MIA3,LRR1,MRPL10,DYNLL2,OGFOD3,BPNT1,MTF2,UCP2,ESCO1,FAM83F,IKZF4,IL2RB,ZBTB16,PARVB
TF	Factor: E2F-6; motif: NGGGCGGGARRNN	TF:M09895	0.0005422107163691575	3.2658319031812084	7836	40	15	60617	COQ4,MIA3,LRR1,MRPL10,DYNLL2,OGFOD3,BPNT1,MTF2,UCP2,ESCO1,FAM83F,IKZF4,IL2RB,ZBTB16,PARVB
TF	Factor: Six-2; motif: NNGTAWCRNN; match class: 1	TF:M11032_1	0.0005422107163691575	3.2658319031812084	4302	40	11	60617	YTHDC2,DYNLL2,EMC4,OGFOD3,BPNT1,RLF,ESCO1,BBS1,TRPV6,IKZF4,PARVB
TF	Factor: KLF; motif: GGGNGGGG	TF:M07461	0.0005444226645598053	3.2640638032182085	8831	40	16	60617	NLRP1,PTER,ATXN1,DYNLL2,OGFOD3,EBF1,ZNF322,BAZ2A,HERC4,MTF2,UCP2,ESCO1,FAM83F,GPX2,IL2RB,ZBTB16
TF	Factor: KLF; motif: GGGNGGGG; match class: 0	TF:M07461_0	0.0005444226645598053	3.2640638032182085	8831	40	16	60617	NLRP1,PTER,ATXN1,DYNLL2,OGFOD3,EBF1,ZNF322,BAZ2A,HERC4,MTF2,UCP2,ESCO1,FAM83F,GPX2,IL2RB,ZBTB16
TF	Factor: c-Myb; motif: NNNAACKGNNN	TF:M01821	0.0005464775414505592	3.262427681517596	4308	40	11	60617	PTER,YTHDC2,MRPL10,EMC4,BPNT1,RLF,ZNF322,MTF2,BBS1,TRPV6,ZBTB16
TF	Factor: c-Myb; motif: NNNAACKGNNN; match class: 0	TF:M01821_0	0.0005464775414505592	3.262427681517596	4308	40	11	60617	PTER,YTHDC2,MRPL10,EMC4,BPNT1,RLF,ZNF322,MTF2,BBS1,TRPV6,ZBTB16
TF	Factor: HES-2; motif: GGCACGTGYC; match class: 0	TF:M11063_0	0.0005468858157042757	3.262103340551579	124	40	3	60617	PTER,GPX2,PARVB
TF	Factor: HES-2; motif: GGCACGTGYC	TF:M11063	0.0005468858157042757	3.262103340551579	124	40	3	60617	PTER,GPX2,PARVB
TF	Factor: HES-2; motif: GGCACGTGYC; match class: 1	TF:M11063_1	0.0005468858157042757	3.262103340551579	124	40	3	60617	PTER,GPX2,PARVB
TF	Factor: RUNX3; motif: NRACCGCAAACCGCAN	TF:M04109	0.0005468858157042757	3.262103340551579	9873	40	17	60617	COQ4,MIA3,ATXN1,DYNLL2,EMC4,COX6C,EBF1,ZNF322,HERC4,UCP2,ESCO1,FAM83F,IKZF4,ZBTB16,PARVB,PLA2G5,SH2D1B
TF	Factor: STAT; motif: TTCCCGKAA; match class: 0	TF:M00223_0	0.0005468858157042757	3.262103340551579	3548	40	10	60617	COQ4,LRR1,YTHDC2,MRPL10,DYNLL2,HERC4,BBS1,IKZF4,IL2RB,SH2D1B
TF	Factor: E2F-1; motif: NTTTCGCGCS; match class: 0	TF:M00940_0	0.0005468858157042757	3.262103340551579	7846	40	15	60617	COQ4,MIA3,PTER,LRR1,ATXN1,TMEM30A,YTHDC2,EMC4,BPNT1,BAZ2A,MTF2,UCP2,ESCO1,BBS1,ZBTB16
TF	Factor: E2F-1; motif: NTTTCGCGCS	TF:M00940	0.0005468858157042757	3.262103340551579	7846	40	15	60617	COQ4,MIA3,PTER,LRR1,ATXN1,TMEM30A,YTHDC2,EMC4,BPNT1,BAZ2A,MTF2,UCP2,ESCO1,BBS1,ZBTB16
TF	Factor: STAT; motif: TTCCCGKAA	TF:M00223	0.0005468858157042757	3.262103340551579	3548	40	10	60617	COQ4,LRR1,YTHDC2,MRPL10,DYNLL2,HERC4,BBS1,IKZF4,IL2RB,SH2D1B
TF	Factor: TFII-I; motif: RGAGGKAGG; match class: 1	TF:M00706_1	0.0005468858157042757	3.262103340551579	1603	40	7	60617	ATXN1,TMEM30A,DYNLL2,BAZ2A,ESCO1,IL2RB,ZBTB16
TF	Factor: RUNX3; motif: NRACCGCAAACCGCAN; match class: 0	TF:M04109_0	0.0005468858157042757	3.262103340551579	9873	40	17	60617	COQ4,MIA3,ATXN1,DYNLL2,EMC4,COX6C,EBF1,ZNF322,HERC4,UCP2,ESCO1,FAM83F,IKZF4,ZBTB16,PARVB,PLA2G5,SH2D1B
TF	Factor: HTF4; motif: CASCTGB; match class: 0	TF:M02018_0	0.0005468858157042757	3.262103340551579	8841	40	16	60617	NLRP1,COQ4,MIA3,LRR1,TMEM30A,MRPL10,EMC4,OGFOD3,COX6C,ESCO1,FAM83F,TRPV6,IL2RB,PLA2G5,SH2D1B,PKDREJ
TF	Factor: HTF4; motif: CASCTGB	TF:M02018	0.0005468858157042757	3.262103340551579	8841	40	16	60617	NLRP1,COQ4,MIA3,LRR1,TMEM30A,MRPL10,EMC4,OGFOD3,COX6C,ESCO1,FAM83F,TRPV6,IL2RB,PLA2G5,SH2D1B,PKDREJ
TF	Factor: MRF4; motif: CASCTGC; match class: 0	TF:M03831_0	0.0005468858157042757	3.262103340551579	8841	40	16	60617	NLRP1,COQ4,MIA3,LRR1,TMEM30A,MRPL10,EMC4,OGFOD3,COX6C,ESCO1,FAM83F,TRPV6,IL2RB,PLA2G5,SH2D1B,PKDREJ
TF	Factor: MRF4; motif: CASCTGC	TF:M03831	0.0005468858157042757	3.262103340551579	8841	40	16	60617	NLRP1,COQ4,MIA3,LRR1,TMEM30A,MRPL10,EMC4,OGFOD3,COX6C,ESCO1,FAM83F,TRPV6,IL2RB,PLA2G5,SH2D1B,PKDREJ
TF	Factor: Hey1; motif: NGCACGYGYN; match class: 1	TF:M11056_1	0.0005510209427023616	3.2588318945652266	672	40	5	60617	PTER,UCP2,FAM83F,GPX2,PARVB
TF	Factor: Sohlh2; motif: NNCACGTGNN	TF:M11075	0.0005516095435327437	3.258368228595256	12064	40	19	60617	COQ4,PTER,ATXN1,TMEM30A,YTHDC2,OGFOD3,RLF,ZNF322,BAZ2A,HERC4,MTF2,UCP2,ESCO1,FAM83F,GPX2,IKZF4,ZBTB16,PARVB,PLA2G5
TF	Factor: Sohlh2; motif: NNCACGTGNN; match class: 0	TF:M11075_0	0.0005516095435327437	3.258368228595256	12064	40	19	60617	COQ4,PTER,ATXN1,TMEM30A,YTHDC2,OGFOD3,RLF,ZNF322,BAZ2A,HERC4,MTF2,UCP2,ESCO1,FAM83F,GPX2,IKZF4,ZBTB16,PARVB,PLA2G5
TF	Factor: ETV4; motif: ACCGGAAGTN; match class: 0	TF:M03982_0	0.0005532284838219119	3.2570954676657267	6911	40	14	60617	COQ4,PTER,ATXN1,MRPL10,DYNLL2,EMC4,BPNT1,RLF,ZNF322,HERC4,MTF2,ESCO1,IKZF4,PLA2G5
TF	Factor: ETV4; motif: ACCGGAAGTN	TF:M03982	0.0005532284838219119	3.2570954676657267	6911	40	14	60617	COQ4,PTER,ATXN1,MRPL10,DYNLL2,EMC4,BPNT1,RLF,ZNF322,HERC4,MTF2,ESCO1,IKZF4,PLA2G5
TF	Factor: Gscl; motif: NTAATCCN	TF:M10924	0.0005647067432661004	3.2481770262426286	6925	40	14	60617	COQ4,PTER,LRR1,ATXN1,TMEM30A,EMC4,RLF,UCP2,ESCO1,FAM83F,ZNF366,MMP10,GPX2,PLA2G5
TF	Factor: Gscl; motif: NTAATCCN; match class: 0	TF:M10924_0	0.0005647067432661004	3.2481770262426286	6925	40	14	60617	COQ4,PTER,LRR1,ATXN1,TMEM30A,EMC4,RLF,UCP2,ESCO1,FAM83F,ZNF366,MMP10,GPX2,PLA2G5
TF	Factor: Elf-1; motif: ACTTCCGGG	TF:M04714	0.0005657227431313023	3.247396361443643	7880	40	15	60617	COQ4,PTER,LRR1,ATXN1,MRPL10,DYNLL2,EMC4,BPNT1,RLF,ZNF322,HERC4,MTF2,ESCO1,IKZF4,PLA2G5
TF	Factor: Elf-1; motif: ACTTCCGGG; match class: 0	TF:M04714_0	0.0005657227431313023	3.247396361443643	7880	40	15	60617	COQ4,PTER,LRR1,ATXN1,MRPL10,DYNLL2,EMC4,BPNT1,RLF,ZNF322,HERC4,MTF2,ESCO1,IKZF4,PLA2G5
TF	Factor: LRF; motif: NCGACCACCGN; match class: 1	TF:M12231_1	0.0005687724476640597	3.2450614497559283	5155	40	12	60617	MIA3,ATXN1,TMEM30A,DYNLL2,COX6C,BAZ2A,HERC4,MTF2,ESCO1,BBS1,GPX2,ZBTB16
TF	Factor: MTF-1; motif: NTTTTGCACACGGCNNN; match class: 0	TF:M12280_0	0.0005804343395626792	3.2362469018142135	6945	40	14	60617	NLRP1,ATXN1,YTHDC2,COX6C,RLF,BAZ2A,HERC4,MTF2,ESCO1,FAM83F,IL2RB,ZBTB16,PARVB,SH2D1B
TF	Factor: MTF-1; motif: NTTTTGCACACGGCNNN	TF:M12280	0.0005804343395626792	3.2362469018142135	6945	40	14	60617	NLRP1,ATXN1,YTHDC2,COX6C,RLF,BAZ2A,HERC4,MTF2,ESCO1,FAM83F,IL2RB,ZBTB16,PARVB,SH2D1B
TF	Factor: GATA-6; motif: WGATAACGATCW	TF:M12208	0.0005838756423998865	3.233679641878304	4351	40	11	60617	MIA3,ATXN1,YTHDC2,MRPL10,OGFOD3,ESCO1,BBS1,TRPV6,ZNF366,MMP10,IL2RB
TF	Factor: GATA-6; motif: WGATAACGATCW; match class: 0	TF:M12208_0	0.0005838756423998865	3.233679641878304	4351	40	11	60617	MIA3,ATXN1,YTHDC2,MRPL10,OGFOD3,ESCO1,BBS1,TRPV6,ZNF366,MMP10,IL2RB
TF	Factor: CREB1; motif: NNNNTGACGTNANNN; match class: 0	TF:M07248_0	0.0005877576276861412	3.230801726064349	4355	40	11	60617	COQ4,MIA3,YTHDC2,EMC4,EBF1,BAZ2A,ESCO1,IKZF4,ZBTB16,PARVB,PKDREJ
TF	Factor: CREB1; motif: NNNNTGACGTNANNN	TF:M07248	0.0005877576276861412	3.230801726064349	4355	40	11	60617	COQ4,MIA3,YTHDC2,EMC4,EBF1,BAZ2A,ESCO1,IKZF4,ZBTB16,PARVB,PKDREJ
TF	Factor: HES-5; motif: GGCACGTGYC; match class: 1	TF:M11068_1	0.0005920173787132529	3.227665544343822	128	40	3	60617	PTER,GPX2,PARVB
TF	Factor: Hey2; motif: NGCACGTGYN; match class: 1	TF:M11055_1	0.0005920173787132529	3.227665544343822	128	40	3	60617	PTER,GPX2,PARVB
TF	Factor: STAT1; motif: NTTCCNGGA; match class: 0	TF:M04721_0	0.0005933457324703379	3.226692176870571	7919	40	15	60617	COQ4,LRR1,YTHDC2,DYNLL2,OGFOD3,ZNF322,BAZ2A,HERC4,MTF2,ZNF366,GPX2,IL2RB,PARVB,PLA2G5,SH2D1B
TF	Factor: c-ets-2; motif: ACCGGAWRTN	TF:M02064	0.0005933457324703379	3.226692176870571	11027	40	18	60617	COQ4,PTER,ATXN1,TMEM30A,YTHDC2,MRPL10,EMC4,COX6C,RLF,ZNF322,HERC4,ESCO1,BBS1,MMP10,IKZF4,IL2RB,ZBTB16,PLA2G5
TF	Factor: c-ets-2; motif: ACCGGAWRTN; match class: 0	TF:M02064_0	0.0005933457324703379	3.226692176870571	11027	40	18	60617	COQ4,PTER,ATXN1,TMEM30A,YTHDC2,MRPL10,EMC4,COX6C,RLF,ZNF322,HERC4,ESCO1,BBS1,MMP10,IKZF4,IL2RB,ZBTB16,PLA2G5
TF	Factor: STAT1; motif: NTTCCNGGA	TF:M04721	0.0005933457324703379	3.226692176870571	7919	40	15	60617	COQ4,LRR1,YTHDC2,DYNLL2,OGFOD3,ZNF322,BAZ2A,HERC4,MTF2,ZNF366,GPX2,IL2RB,PARVB,PLA2G5,SH2D1B
TF	Factor: Elf-1; motif: NANCCGGAAGTN; match class: 0	TF:M11451_0	0.0005968659994562673	3.2241231600413083	6969	40	14	60617	COQ4,PTER,LRR1,MRPL10,DYNLL2,EMC4,BPNT1,RLF,ZNF322,HERC4,MTF2,ESCO1,IKZF4,PLA2G5
TF	Factor: Elf-1; motif: NANCCGGAAGTN	TF:M11451	0.0005968659994562673	3.2241231600413083	6969	40	14	60617	COQ4,PTER,LRR1,MRPL10,DYNLL2,EMC4,BPNT1,RLF,ZNF322,HERC4,MTF2,ESCO1,IKZF4,PLA2G5
TF	Factor: JunD; motif: NRTGACGTCATS; match class: 1	TF:M11270_1	0.0006017727804817015	3.2205674602548693	4370	40	11	60617	COQ4,ATXN1,YTHDC2,DYNLL2,EMC4,COX6C,RLF,EBF1,BAZ2A,IKZF4,SH2D1B
TF	Factor: alx3; motif: NYAATTAN; match class: 0	TF:M10873_0	0.000602463135005956	3.2200695226175196	3600	40	10	60617	COQ4,PTER,TMEM30A,MRPL10,BPNT1,ZNF322,UCP2,TRPV6,PARVB,PKDREJ
TF	Factor: alx3; motif: NYAATTAN	TF:M10873	0.000602463135005956	3.2200695226175196	3600	40	10	60617	COQ4,PTER,TMEM30A,MRPL10,BPNT1,ZNF322,UCP2,TRPV6,PARVB,PKDREJ
TF	Factor: LRH-1; motif: TCAAGGTCRYGACCTTGR; match class: 1	TF:M11828_1	0.0006179718279034305	3.209031323074556	7951	40	15	60617	PTER,LRR1,YTHDC2,DYNLL2,EBF1,ZNF322,BAZ2A,UCP2,FAM83F,GPX2,IL2RB,PARVB,PLA2G5,SH2D1B,PKDREJ
TF	Factor: Elk-1; motif: NAAACMGGAAGTNCVH; match class: 1	TF:M00007_1	0.0006262924166315359	3.203222846856918	1128	40	6	60617	PTER,COX6C,ZNF322,HERC4,PLA2G5,SH2D1B
TF	Factor: NOTO; motif: NYMATTAN; match class: 0	TF:M10667_0	0.000627456535771658	3.2024163526011846	5217	40	12	60617	COQ4,PTER,TMEM30A,YTHDC2,MRPL10,BPNT1,ZNF322,UCP2,TRPV6,PARVB,PLA2G5,PKDREJ
TF	Factor: NOTO; motif: NYMATTAN	TF:M10667	0.000627456535771658	3.2024163526011846	5217	40	12	60617	COQ4,PTER,TMEM30A,YTHDC2,MRPL10,BPNT1,ZNF322,UCP2,TRPV6,PARVB,PLA2G5,PKDREJ
TF	Factor: CP2; motif: AACCGGTTNNAACCGGTT	TF:M11487	0.0006319003217252294	3.199351423519607	4397	40	11	60617	COQ4,RLF,ZNF322,HERC4,MTF2,TRPV6,ZNF366,GPX2,ZBTB16,PLA2G5,PKDREJ
TF	Factor: CP2; motif: AACCGGTTNNAACCGGTT; match class: 0	TF:M11487_0	0.0006319003217252294	3.199351423519607	4397	40	11	60617	COQ4,RLF,ZNF322,HERC4,MTF2,TRPV6,ZNF366,GPX2,ZBTB16,PLA2G5,PKDREJ
TF	Factor: ZNF647; motif: NYAGGCCYAC; match class: 1	TF:M12286_1	0.0006342434676184101	3.1977439970930472	1651	40	7	60617	NLRP1,ZNF322,BBS1,FAM83F,IKZF4,PARVB,PKDREJ
TF	Factor: STAT; motif: NNNNNTTCTKGGA	TF:M00777	0.0006377296175287604	3.195363412978846	5228	40	12	60617	COQ4,MIA3,PTER,LRR1,EMC4,COX6C,EBF1,BAZ2A,MTF2,UCP2,BBS1,IKZF4
TF	Factor: STAT; motif: NNNNNTTCTKGGA; match class: 0	TF:M00777_0	0.0006377296175287604	3.195363412978846	5228	40	12	60617	COQ4,MIA3,PTER,LRR1,EMC4,COX6C,EBF1,BAZ2A,MTF2,UCP2,BBS1,IKZF4
TF	Factor: Elk-1:Pax-1; motif: ACCGGAACTACGCWTSANTG	TF:M08224	0.0006406431562839287	3.193383808874399	8982	40	16	60617	COQ4,PTER,LRR1,ATXN1,YTHDC2,MRPL10,DYNLL2,BPNT1,ZNF322,FAM83F,ZNF366,GPX2,IL2RB,ZBTB16,PARVB,SH2D1B
TF	Factor: Elk-1:Pax-1; motif: ACCGGAACTACGCWTSANTG; match class: 0	TF:M08224_0	0.0006406431562839287	3.193383808874399	8982	40	16	60617	COQ4,PTER,LRR1,ATXN1,YTHDC2,MRPL10,DYNLL2,BPNT1,ZNF322,FAM83F,ZNF366,GPX2,IL2RB,ZBTB16,PARVB,SH2D1B
TF	Factor: KLF15; motif: RCCACGCCCCCC; match class: 0	TF:M12157_0	0.000644639848247247	3.19068285219166	3634	40	10	60617	NLRP1,COQ4,PTER,DYNLL2,OGFOD3,BPNT1,HERC4,UCP2,FAM83F,IKZF4
TF	Factor: KLF15; motif: RCCACGCCCCCC	TF:M12157	0.000644639848247247	3.19068285219166	3634	40	10	60617	NLRP1,COQ4,PTER,DYNLL2,OGFOD3,BPNT1,HERC4,UCP2,FAM83F,IKZF4
TF	Factor: ERF:FOXO1A; motif: RTMAACAGGAARNS	TF:M08241	0.0006531359901924866	3.1849963843584486	7997	40	15	60617	COQ4,MIA3,PTER,EMC4,COX6C,ZNF322,BAZ2A,HERC4,MTF2,ESCO1,BBS1,ZNF366,GPX2,IKZF4,IL2RB
TF	Factor: ERF:FOXO1A; motif: RTMAACAGGAARNS; match class: 0	TF:M08241_0	0.0006531359901924866	3.1849963843584486	7997	40	15	60617	COQ4,MIA3,PTER,EMC4,COX6C,ZNF322,BAZ2A,HERC4,MTF2,ESCO1,BBS1,ZNF366,GPX2,IKZF4,IL2RB
TF	Factor: ZIC4; motif: NNCCNCCCRYNGYGN; match class: 0	TF:M12227_0	0.0006543618984127447	3.184181996303173	11122	40	18	60617	MIA3,LRR1,ATXN1,DYNLL2,OGFOD3,COX6C,RLF,ZNF322,BAZ2A,MTF2,UCP2,ESCO1,FAM83F,IL2RB,ZBTB16,PARVB,SH2D1B,PKDREJ
TF	Factor: ZIC4; motif: NNCCNCCCRYNGYGN	TF:M12227	0.0006543618984127447	3.184181996303173	11122	40	18	60617	MIA3,LRR1,ATXN1,DYNLL2,OGFOD3,COX6C,RLF,ZNF322,BAZ2A,MTF2,UCP2,ESCO1,FAM83F,IL2RB,ZBTB16,PARVB,SH2D1B,PKDREJ
TF	Factor: C-JUN:FRA-2; motif: NRTGACGTMAT; match class: 0	TF:M08941_0	0.0006785736689112613	3.1684029965453178	7064	40	14	60617	NLRP1,COQ4,PTER,ATXN1,YTHDC2,DYNLL2,EMC4,COX6C,RLF,EBF1,BAZ2A,UCP2,ZNF366,GPX2
TF	Factor: C-JUN:FRA-2; motif: NRTGACGTMAT	TF:M08941	0.0006785736689112613	3.1684029965453178	7064	40	14	60617	NLRP1,COQ4,PTER,ATXN1,YTHDC2,DYNLL2,EMC4,COX6C,RLF,EBF1,BAZ2A,UCP2,ZNF366,GPX2
TF	Factor: AP-4; motif: WGARYCAGCTGYGGNCNK; match class: 0	TF:M00005_0	0.0006785736689112613	3.1684029965453178	5268	40	12	60617	ATXN1,DYNLL2,EMC4,OGFOD3,RLF,EBF1,BAZ2A,FAM83F,TRPV6,GPX2,ZBTB16,PARVB
TF	Factor: E2F; motif: TTTCGCGC	TF:M00425	0.0006785736689112613	3.1684029965453178	11154	40	18	60617	COQ4,MIA3,PTER,LRR1,ATXN1,TMEM30A,MRPL10,DYNLL2,COX6C,BAZ2A,MTF2,UCP2,ESCO1,BBS1,FAM83F,ZBTB16,PARVB,PLA2G5
TF	Factor: AP-4; motif: WGARYCAGCTGYGGNCNK	TF:M00005	0.0006785736689112613	3.1684029965453178	5268	40	12	60617	ATXN1,DYNLL2,EMC4,OGFOD3,RLF,EBF1,BAZ2A,FAM83F,TRPV6,GPX2,ZBTB16,PARVB
TF	Factor: E2F; motif: TTTCGCGC; match class: 0	TF:M00425_0	0.0006785736689112613	3.1684029965453178	11154	40	18	60617	COQ4,MIA3,PTER,LRR1,ATXN1,TMEM30A,MRPL10,DYNLL2,COX6C,BAZ2A,MTF2,UCP2,ESCO1,BBS1,FAM83F,ZBTB16,PARVB,PLA2G5
TF	Factor: STAT3; motif: NNYTTCCMRGAA	TF:M10081	0.0006851206575586404	3.1642329375623954	3665	40	10	60617	COQ4,LRR1,YTHDC2,MRPL10,DYNLL2,HERC4,BBS1,IKZF4,IL2RB,SH2D1B
TF	Factor: STAT3; motif: NNYTTCCMRGAA; match class: 0	TF:M10081_0	0.0006851206575586404	3.1642329375623954	3665	40	10	60617	COQ4,LRR1,YTHDC2,MRPL10,DYNLL2,HERC4,BBS1,IKZF4,IL2RB,SH2D1B
TF	Factor: SP1:SP3; motif: CCSCCCCCYCC; match class: 1	TF:M01219_1	0.0006868903813466797	3.16311256508711	2942	40	9	60617	MIA3,ATXN1,YTHDC2,OGFOD3,EBF1,HERC4,ESCO1,FAM83F,IKZF4
TF	Factor: Elk-1:HOXA3; motif: ACCGGWAATKRNNTNWCNNATTAN; match class: 0	TF:M08220_0	0.0006868903813466797	3.16311256508711	12289	40	19	60617	NLRP1,PTER,LRR1,ATXN1,TMEM30A,MRPL10,DYNLL2,EMC4,COX6C,RLF,ZNF322,BAZ2A,HERC4,MMP10,GPX2,IL2RB,PARVB,PLA2G5,SH2D1B
TF	Factor: Elk-1:HOXA3; motif: ACCGGWAATKRNNTNWCNNATTAN	TF:M08220	0.0006868903813466797	3.16311256508711	12289	40	19	60617	NLRP1,PTER,LRR1,ATXN1,TMEM30A,MRPL10,DYNLL2,EMC4,COX6C,RLF,ZNF322,BAZ2A,HERC4,MMP10,GPX2,IL2RB,PARVB,PLA2G5,SH2D1B
TF	Factor: ISL2; motif: GCAMTTAR; match class: 0	TF:M04379_0	0.0006887634101172132	3.161929932411358	4449	40	11	60617	NLRP1,PTER,LRR1,YTHDC2,MRPL10,EBF1,MTF2,UCP2,TRPV6,ZNF366,GPX2
TF	Factor: ISL2; motif: GCAMTTAR	TF:M04379	0.0006887634101172132	3.161929932411358	4449	40	11	60617	NLRP1,PTER,LRR1,YTHDC2,MRPL10,EBF1,MTF2,UCP2,TRPV6,ZNF366,GPX2
TF	Factor: MEL1; motif: GARGAT; match class: 1	TF:M08794_1	0.0006899371314015995	3.161190481334208	4451	40	11	60617	TMEM30A,YTHDC2,MRPL10,EMC4,COX6C,RLF,ZNF322,HERC4,BBS1,TRPV6,ZNF366
TF	Factor: Oct-4; motif: ATTGWSWTGCWAAWN	TF:M01124	0.0006899371314015995	3.161190481334208	6159	40	13	60617	MIA3,PTER,LRR1,TMEM30A,YTHDC2,COX6C,ZNF322,BAZ2A,ZNF366,MMP10,PARVB,PLA2G5,SH2D1B
TF	Factor: Oct-4; motif: ATTGWSWTGCWAAWN; match class: 0	TF:M01124_0	0.0006899371314015995	3.161190481334208	6159	40	13	60617	MIA3,PTER,LRR1,TMEM30A,YTHDC2,COX6C,ZNF322,BAZ2A,ZNF366,MMP10,PARVB,PLA2G5,SH2D1B
TF	Factor: Thap1; motif: SCGCCATSTTKGNTNMGGGCARNN; match class: 0	TF:M04723_0	0.0006910045809392886	3.1605190735084925	12302	40	19	60617	NLRP1,COQ4,PTER,TMEM30A,MRPL10,DYNLL2,RLF,BAZ2A,MTF2,UCP2,ESCO1,BBS1,FAM83F,TRPV6,GPX2,ZBTB16,PARVB,PLA2G5,PKDREJ
TF	Factor: CDP; motif: NATCGATCGS	TF:M00104	0.0006910045809392886	3.1605190735084925	4453	40	11	60617	LRR1,TMEM30A,DYNLL2,RLF,BAZ2A,ZNF366,MMP10,GPX2,IKZF4,IL2RB,PKDREJ
TF	Factor: CDP; motif: NATCGATCGS; match class: 0	TF:M00104_0	0.0006910045809392886	3.1605190735084925	4453	40	11	60617	LRR1,TMEM30A,DYNLL2,RLF,BAZ2A,ZNF366,MMP10,GPX2,IKZF4,IL2RB,PKDREJ
TF	Factor: JunD; motif: NRTGACGCAYN; match class: 0	TF:M11271_0	0.0006910045809392886	3.1605190735084925	7085	40	14	60617	MIA3,PTER,LRR1,TMEM30A,DYNLL2,EMC4,OGFOD3,BPNT1,RLF,UCP2,MMP10,IL2RB,SH2D1B,PKDREJ
TF	Factor: Thap1; motif: SCGCCATSTTKGNTNMGGGCARNN	TF:M04723	0.0006910045809392886	3.1605190735084925	12302	40	19	60617	NLRP1,COQ4,PTER,TMEM30A,MRPL10,DYNLL2,RLF,BAZ2A,MTF2,UCP2,ESCO1,BBS1,FAM83F,TRPV6,GPX2,ZBTB16,PARVB,PLA2G5,PKDREJ
TF	Factor: JunD; motif: NRTGACGCAYN	TF:M11271	0.0006910045809392886	3.1605190735084925	7085	40	14	60617	MIA3,PTER,LRR1,TMEM30A,DYNLL2,EMC4,OGFOD3,BPNT1,RLF,UCP2,MMP10,IL2RB,SH2D1B,PKDREJ
TF	Factor: ATF-3; motif: SNTGACGYNATN	TF:M07313	0.0006940559487011267	3.15860551912326	2950	40	9	60617	NLRP1,MIA3,PTER,LRR1,YTHDC2,EBF1,BAZ2A,ESCO1,PARVB
TF	Factor: ATF-3; motif: SNTGACGYNATN; match class: 0	TF:M07313_0	0.0006940559487011267	3.15860551912326	2950	40	9	60617	NLRP1,MIA3,PTER,LRR1,YTHDC2,EBF1,BAZ2A,ESCO1,PARVB
TF	Factor: Erg; motif: MCAGGAAA; match class: 1	TF:M07284_1	0.0006975024483789177	3.156454263587573	4460	40	11	60617	NLRP1,COQ4,MIA3,EMC4,EBF1,ZNF322,MTF2,UCP2,MMP10,GPX2,PARVB
TF	Factor: c-Ets-2; motif: NCCGGAAGTG; match class: 1	TF:M08759_1	0.0007019552323062251	3.153690584426229	2955	40	9	60617	COQ4,PTER,MRPL10,EMC4,BPNT1,RLF,HERC4,ESCO1,PLA2G5
TF	Factor: NGFI-C; motif: WTGCGTGGGYGG; match class: 0	TF:M00244_0	0.0007166965100738583	3.1446647103056176	6188	40	13	60617	COQ4,MIA3,ATXN1,DYNLL2,EMC4,RLF,EBF1,ZNF322,UCP2,BBS1,FAM83F,IKZF4,IL2RB
TF	Factor: NGFI-C; motif: WTGCGTGGGYGG	TF:M00244	0.0007166965100738583	3.1446647103056176	6188	40	13	60617	COQ4,MIA3,ATXN1,DYNLL2,EMC4,RLF,EBF1,ZNF322,UCP2,BBS1,FAM83F,IKZF4,IL2RB
TF	Factor: Six-2; motif: NCGTATCRNN; match class: 1	TF:M11031_1	0.0007166965100738583	3.1446647103056176	2964	40	9	60617	YTHDC2,DYNLL2,EMC4,BPNT1,RLF,ESCO1,TRPV6,PARVB,SH2D1B
TF	Factor: TFEA; motif: RGTCACGTGA	TF:M10100	0.000717797439156898	3.1439980954065296	6190	40	13	60617	COQ4,TMEM30A,BPNT1,COX6C,RLF,ZNF322,BAZ2A,UCP2,FAM83F,ZNF366,GPX2,PARVB,SH2D1B
TF	Factor: TFEA; motif: RGTCACGTGA; match class: 0	TF:M10100_0	0.000717797439156898	3.1439980954065296	6190	40	13	60617	COQ4,TMEM30A,BPNT1,COX6C,RLF,ZNF322,BAZ2A,UCP2,FAM83F,ZNF366,GPX2,PARVB,SH2D1B
TF	Factor: Tel-2; motif: YTACTTCCTG; match class: 0	TF:M00678_0	0.0007338640595547588	3.1343843810280623	5323	40	12	60617	PTER,YTHDC2,EMC4,ZNF322,HERC4,ESCO1,BBS1,FAM83F,IKZF4,IL2RB,PLA2G5,SH2D1B
TF	Factor: Tel-2; motif: YTACTTCCTG	TF:M00678	0.0007338640595547588	3.1343843810280623	5323	40	12	60617	PTER,YTHDC2,EMC4,ZNF322,HERC4,ESCO1,BBS1,FAM83F,IKZF4,IL2RB,PLA2G5,SH2D1B
TF	Factor: C-FOS; motif: NNNKATGACGTCATNNN; match class: 0	TF:M08947_0	0.000734957383700623	3.1337378426304165	7132	40	14	60617	NLRP1,COQ4,PTER,YTHDC2,DYNLL2,EMC4,COX6C,RLF,EBF1,BAZ2A,UCP2,ZNF366,GPX2,IKZF4
TF	Factor: C-FOS; motif: NNNKATGACGTCATNNN	TF:M08947	0.000734957383700623	3.1337378426304165	7132	40	14	60617	NLRP1,COQ4,PTER,YTHDC2,DYNLL2,EMC4,COX6C,RLF,EBF1,BAZ2A,UCP2,ZNF366,GPX2,IKZF4
TF	Factor: Lmx1; motif: RDNTAATT; match class: 0	TF:M07386_0	0.0007360399680766174	3.1330986021790252	6209	40	13	60617	ATXN1,TMEM30A,OGFOD3,BPNT1,RLF,ZNF322,HERC4,UCP2,ESCO1,GPX2,IKZF4,PARVB,PLA2G5
TF	Factor: Elk-1; motif: NACMGGAAGTN; match class: 0	TF:M11432_0	0.0007360399680766174	3.1330986021790252	6209	40	13	60617	COQ4,PTER,MRPL10,EMC4,RLF,ZNF322,BAZ2A,HERC4,ESCO1,IKZF4,IL2RB,PLA2G5,SH2D1B
TF	Factor: Elk-1; motif: NACMGGAAGTN	TF:M11432	0.0007360399680766174	3.1330986021790252	6209	40	13	60617	COQ4,PTER,MRPL10,EMC4,RLF,ZNF322,BAZ2A,HERC4,ESCO1,IKZF4,IL2RB,PLA2G5,SH2D1B
TF	Factor: Lmx1; motif: RDNTAATT	TF:M07386	0.0007360399680766174	3.1330986021790252	6209	40	13	60617	ATXN1,TMEM30A,OGFOD3,BPNT1,RLF,ZNF322,HERC4,UCP2,ESCO1,GPX2,IKZF4,PARVB,PLA2G5
TF	Factor: En-1; motif: VTCRTTAN; match class: 0	TF:M10861_0	0.0007369020584445125	3.1325902303277386	3709	40	10	60617	PTER,OGFOD3,COX6C,HERC4,MTF2,FAM83F,MMP10,PARVB,SH2D1B,PKDREJ
TF	Factor: En-1; motif: VTCRTTAN	TF:M10861	0.0007369020584445125	3.1325902303277386	3709	40	10	60617	PTER,OGFOD3,COX6C,HERC4,MTF2,FAM83F,MMP10,PARVB,SH2D1B,PKDREJ
TF	Factor: WT1; motif: NNGGGNGGGSGN	TF:M07436	0.0007373852794605361	3.132305536533092	6212	40	13	60617	MIA3,ATXN1,TMEM30A,DYNLL2,OGFOD3,COX6C,EBF1,ZNF322,HERC4,MTF2,FAM83F,IKZF4,ZBTB16
TF	Factor: WT1; motif: NNGGGNGGGSGN; match class: 0	TF:M07436_0	0.0007373852794605361	3.132305536533092	6212	40	13	60617	MIA3,ATXN1,TMEM30A,DYNLL2,OGFOD3,COX6C,EBF1,ZNF322,HERC4,MTF2,FAM83F,IKZF4,ZBTB16
TF	Factor: ESE-1; motif: NTGTGCGGATGCN	TF:M11385	0.0007485511333162883	3.1257785277743504	12388	40	19	60617	NLRP1,COQ4,ATXN1,TMEM30A,YTHDC2,MRPL10,DYNLL2,OGFOD3,BPNT1,COX6C,EBF1,HERC4,UCP2,FAM83F,TRPV6,IKZF4,IL2RB,ZBTB16,PKDREJ
TF	Factor: ESE-1; motif: NTGTGCGGATGCN; match class: 0	TF:M11385_0	0.0007485511333162883	3.1257785277743504	12388	40	19	60617	NLRP1,COQ4,ATXN1,TMEM30A,YTHDC2,MRPL10,DYNLL2,OGFOD3,BPNT1,COX6C,EBF1,HERC4,UCP2,FAM83F,TRPV6,IKZF4,IL2RB,ZBTB16,PKDREJ
TF	Factor: HLTF; motif: AGSCARAAAGYRGSTGS	TF:M04613	0.0007501760920894992	3.1248367808132027	8121	40	15	60617	NLRP1,YTHDC2,MRPL10,DYNLL2,EMC4,OGFOD3,COX6C,BAZ2A,MTF2,UCP2,BBS1,TRPV6,GPX2,PLA2G5,PKDREJ
TF	Factor: HLTF; motif: AGSCARAAAGYRGSTGS; match class: 0	TF:M04613_0	0.0007501760920894992	3.1248367808132027	8121	40	15	60617	NLRP1,YTHDC2,MRPL10,DYNLL2,EMC4,OGFOD3,COX6C,BAZ2A,MTF2,UCP2,BBS1,TRPV6,GPX2,PLA2G5,PKDREJ
TF	Factor: Six-6; motif: NNSTATCRNN	TF:M11037	0.0007594156526766113	3.119520455654186	5349	40	12	60617	NLRP1,YTHDC2,BPNT1,RLF,ZNF322,HERC4,ESCO1,TRPV6,MMP10,IL2RB,ZBTB16,PARVB
TF	Factor: Six-6; motif: NNSTATCRNN; match class: 0	TF:M11037_0	0.0007594156526766113	3.119520455654186	5349	40	12	60617	NLRP1,YTHDC2,BPNT1,RLF,ZNF322,HERC4,ESCO1,TRPV6,MMP10,IL2RB,ZBTB16,PARVB
TF	Factor: hoxa9; motif: RTCGTWANNN; match class: 1	TF:M10785_1	0.00076064318783052	3.1188190198342456	1180	40	6	60617	PTER,OGFOD3,COX6C,MTF2,MMP10,SH2D1B
TF	Factor: ZBP89; motif: CCCCKCCCCCNN	TF:M07397	0.0007695440014135001	3.113766542791905	7171	40	14	60617	COQ4,MIA3,ATXN1,TMEM30A,DYNLL2,OGFOD3,COX6C,EBF1,ZNF322,HERC4,MTF2,UCP2,FAM83F,IKZF4
TF	Factor: ZBP89; motif: CCCCKCCCCCNN; match class: 0	TF:M07397_0	0.0007695440014135001	3.113766542791905	7171	40	14	60617	COQ4,MIA3,ATXN1,TMEM30A,DYNLL2,OGFOD3,COX6C,EBF1,ZNF322,HERC4,MTF2,UCP2,FAM83F,IKZF4
TF	Factor: ehf; motif: NRANNAGGAARNRRNNN; match class: 0	TF:M09604_0	0.0007750973787525003	3.110643731818654	2328	40	8	60617	DYNLL2,BPNT1,EBF1,MTF2,ESCO1,ZNF366,MMP10,PARVB
TF	Factor: NR1B1; motif: NRAGGTCANG	TF:M11794	0.0007750973787525003	3.110643731818654	3003	40	9	60617	PTER,YTHDC2,MRPL10,EMC4,COX6C,RLF,UCP2,IKZF4,PKDREJ
TF	Factor: ehf; motif: NRANNAGGAARNRRNNN	TF:M09604	0.0007750973787525003	3.110643731818654	2328	40	8	60617	DYNLL2,BPNT1,EBF1,MTF2,ESCO1,ZNF366,MMP10,PARVB
TF	Factor: NR1B1; motif: NRAGGTCANG; match class: 0	TF:M11794_0	0.0007750973787525003	3.110643731818654	3003	40	9	60617	PTER,YTHDC2,MRPL10,EMC4,COX6C,RLF,UCP2,IKZF4,PKDREJ
TF	Factor: hoxd1; motif: NTCRTTAN; match class: 0	TF:M10755_0	0.0007758645039069949	3.1102141168133866	3004	40	9	60617	PTER,TMEM30A,COX6C,HERC4,MTF2,FAM83F,MMP10,PARVB,SH2D1B
TF	Factor: hoxd1; motif: NTCRTTAN	TF:M10755	0.0007758645039069949	3.1102141168133866	3004	40	9	60617	PTER,TMEM30A,COX6C,HERC4,MTF2,FAM83F,MMP10,PARVB,SH2D1B
TF	Factor: Sox-9; motif: NNNNNACAAARGNNSMN; match class: 0	TF:M07269_0	0.0007781208090140941	3.108952970343147	10217	40	17	60617	PTER,TMEM30A,YTHDC2,MRPL10,DYNLL2,EMC4,OGFOD3,BPNT1,EBF1,BAZ2A,MTF2,BBS1,TRPV6,MMP10,GPX2,IKZF4,ZBTB16
TF	Factor: Sox-9; motif: NNNNNACAAARGNNSMN	TF:M07269	0.0007781208090140941	3.108952970343147	10217	40	17	60617	PTER,TMEM30A,YTHDC2,MRPL10,DYNLL2,EMC4,OGFOD3,BPNT1,EBF1,BAZ2A,MTF2,BBS1,TRPV6,MMP10,GPX2,IKZF4,ZBTB16
TF	Factor: Egr-1; motif: WTGCGTGGGCGK; match class: 0	TF:M00243_0	0.0007791898300121513	3.108356724505246	5369	40	12	60617	ATXN1,TMEM30A,MRPL10,OGFOD3,RLF,EBF1,ZNF322,UCP2,FAM83F,IKZF4,IL2RB,ZBTB16
TF	Factor: Egr-1; motif: WTGCGTGGGCGK	TF:M00243	0.0007791898300121513	3.108356724505246	5369	40	12	60617	ATXN1,TMEM30A,MRPL10,OGFOD3,RLF,EBF1,ZNF322,UCP2,FAM83F,IKZF4,IL2RB,ZBTB16
TF	Factor: GABPalpha_GABPbeta; motif: CTTCCKGY; match class: 0	TF:M03791_0	0.0007801421678291303	3.107826247210074	3008	40	9	60617	COQ4,PTER,MRPL10,EMC4,ZNF322,HERC4,ESCO1,IKZF4,PLA2G5
TF	Factor: GABPalpha_GABPbeta; motif: CTTCCKGY	TF:M03791	0.0007801421678291303	3.107826247210074	3008	40	9	60617	COQ4,PTER,MRPL10,EMC4,ZNF322,HERC4,ESCO1,IKZF4,PLA2G5
TF	Factor: Sox-10; motif: NACAAWG; match class: 1	TF:M02116_1	0.0007882998784429698	3.103308540405975	8166	40	15	60617	PTER,TMEM30A,DYNLL2,EMC4,BPNT1,COX6C,ZNF322,HERC4,UCP2,BBS1,MMP10,GPX2,IL2RB,PARVB,SH2D1B
TF	Factor: NFATc2; motif: NTTTCCGCGGAAAN; match class: 0	TF:M11983_0	0.000798217147076645	3.0978789470596615	8176	40	15	60617	LRR1,TMEM30A,MRPL10,EMC4,OGFOD3,BPNT1,COX6C,EBF1,MTF2,UCP2,ESCO1,FAM83F,PARVB,PLA2G5,SH2D1B
TF	Factor: NFATc2; motif: NTTTCCGCGGAAAN	TF:M11983	0.000798217147076645	3.0978789470596615	8176	40	15	60617	LRR1,TMEM30A,MRPL10,EMC4,OGFOD3,BPNT1,COX6C,EBF1,MTF2,UCP2,ESCO1,FAM83F,PARVB,PLA2G5,SH2D1B
TF	Factor: E2F; motif: GGCGSG; match class: 1	TF:M00803_1	0.0008047867681954857	3.094319172629756	10249	40	17	60617	MIA3,LRR1,ATXN1,TMEM30A,YTHDC2,MRPL10,DYNLL2,EMC4,OGFOD3,BPNT1,RLF,UCP2,ESCO1,IKZF4,ZBTB16,PARVB,PKDREJ
TF	Factor: YY1; motif: GGCSGCCATTTTGN; match class: 0	TF:M12273_0	0.0008071220254337422	3.0930608011313634	6280	40	13	60617	NLRP1,COQ4,MIA3,PTER,MRPL10,RLF,HERC4,MTF2,UCP2,ESCO1,BBS1,IKZF4,PKDREJ
TF	Factor: YY1; motif: GGCSGCCATTTTGN	TF:M12273	0.0008071220254337422	3.0930608011313634	6280	40	13	60617	NLRP1,COQ4,MIA3,PTER,MRPL10,RLF,HERC4,MTF2,UCP2,ESCO1,BBS1,IKZF4,PKDREJ
TF	Factor: Oct-2; motif: NTGCATATGCAN; match class: 1	TF:M11899_1	0.0008188302531506208	3.0868061199254404	4559	40	11	60617	COQ4,PTER,TMEM30A,EMC4,HERC4,MTF2,BBS1,TRPV6,GPX2,PLA2G5,SH2D1B
TF	Factor: Ets; motif: ACTTCCTS; match class: 0	TF:M00971_0	0.0008370149214731402	3.0772667997657797	2359	40	8	60617	NLRP1,LRR1,MRPL10,BAZ2A,UCP2,FAM83F,ZNF366,GPX2
TF	Factor: Ets; motif: ACTTCCTS	TF:M00971	0.0008370149214731402	3.0772667997657797	2359	40	8	60617	NLRP1,LRR1,MRPL10,BAZ2A,UCP2,FAM83F,ZNF366,GPX2
TF	Factor: FOXK1; motif: NWYGTAAAYAR; match class: 0	TF:M11588_0	0.0008370149214731402	3.0772667997657797	5415	40	12	60617	LRR1,TMEM30A,YTHDC2,EMC4,RLF,ZNF322,BAZ2A,MTF2,MMP10,ZBTB16,PLA2G5,SH2D1B
TF	Factor: FOXK1; motif: NWYGTAAAYAR	TF:M11588	0.0008370149214731402	3.0772667997657797	5415	40	12	60617	LRR1,TMEM30A,YTHDC2,EMC4,RLF,ZNF322,BAZ2A,MTF2,MMP10,ZBTB16,PLA2G5,SH2D1B
TF	Factor: TFAP2B; motif: NGCCCNNRGGCA	TF:M04149	0.0008370487814460036	3.077249231498397	2360	40	8	60617	NLRP1,PTER,ATXN1,DYNLL2,EMC4,OGFOD3,GPX2,ZBTB16
TF	Factor: TFAP2B; motif: NGCCCNNRGGCA; match class: 0	TF:M04149_0	0.0008370487814460036	3.077249231498397	2360	40	8	60617	NLRP1,PTER,ATXN1,DYNLL2,EMC4,OGFOD3,GPX2,ZBTB16
TF	Factor: LBX2; motif: CTNRANSTAATTA	TF:M04383	0.0008422809705622015	3.074543011101394	8221	40	15	60617	COQ4,LRR1,TMEM30A,YTHDC2,MRPL10,EMC4,OGFOD3,COX6C,EBF1,UCP2,ESCO1,TRPV6,ZNF366,MMP10,IL2RB
TF	Factor: LBX2; motif: CTNRANSTAATTA; match class: 0	TF:M04383_0	0.0008422809705622015	3.074543011101394	8221	40	15	60617	COQ4,LRR1,TMEM30A,YTHDC2,MRPL10,EMC4,OGFOD3,COX6C,EBF1,UCP2,ESCO1,TRPV6,ZNF366,MMP10,IL2RB
TF	Factor: Pbx-1; motif: NNATCAATCANN	TF:M01017	0.0008467642084527348	3.0722375072893575	2365	40	8	60617	LRR1,YTHDC2,OGFOD3,EBF1,ZNF322,GPX2,IKZF4,PKDREJ
TF	Factor: Pbx-1; motif: NNATCAATCANN; match class: 0	TF:M01017_0	0.0008467642084527348	3.0722375072893575	2365	40	8	60617	LRR1,YTHDC2,OGFOD3,EBF1,ZNF322,GPX2,IKZF4,PKDREJ
TF	Factor: PEA3; motif: NACCGGAAGTN; match class: 0	TF:M11428_0	0.0008512638703999443	3.069935798674951	7254	40	14	60617	COQ4,PTER,MRPL10,DYNLL2,EMC4,BPNT1,RLF,ZNF322,HERC4,MTF2,ESCO1,IKZF4,IL2RB,PLA2G5
TF	Factor: PEA3; motif: NACCGGAAGTN	TF:M11428	0.0008512638703999443	3.069935798674951	7254	40	14	60617	COQ4,PTER,MRPL10,DYNLL2,EMC4,BPNT1,RLF,ZNF322,HERC4,MTF2,ESCO1,IKZF4,IL2RB,PLA2G5
TF	Factor: Ikaros; motif: TGGGAGN; match class: 1	TF:M07260_1	0.0008633747043788758	3.0638006796890194	7264	40	14	60617	MIA3,PTER,MRPL10,BPNT1,ZNF322,ESCO1,BBS1,TRPV6,IKZF4,IL2RB,PARVB,PLA2G5,SH2D1B,PKDREJ
TF	Factor: TFAP2A; motif: YGCCCNNRGGCN; match class: 1	TF:M04146_1	0.0008702784634347863	3.0603417637224872	3800	40	10	60617	NLRP1,PTER,ATXN1,DYNLL2,OGFOD3,RLF,ZNF322,HERC4,ZBTB16,PARVB
TF	Factor: mbnl2; motif: NYGCYTYGCYTN	TF:M12136	0.0008712749595340752	3.0598447674217346	5443	40	12	60617	NLRP1,COQ4,MRPL10,EMC4,COX6C,ESCO1,IKZF4,IL2RB,PARVB,PLA2G5,SH2D1B,PKDREJ
TF	Factor: mbnl2; motif: NYGCYTYGCYTN; match class: 0	TF:M12136_0	0.0008712749595340752	3.0598447674217346	5443	40	12	60617	NLRP1,COQ4,MRPL10,EMC4,COX6C,ESCO1,IKZF4,IL2RB,PARVB,PLA2G5,SH2D1B,PKDREJ
TF	Factor: VSX1; motif: NTCRTTAN	TF:M10945	0.0008749852393530272	3.057999273288087	3067	40	9	60617	PTER,OGFOD3,COX6C,HERC4,MTF2,MMP10,PARVB,SH2D1B,PKDREJ
TF	Factor: Msx-1; motif: NTCRTTAN	TF:M10563	0.0008749852393530272	3.057999273288087	3067	40	9	60617	PTER,OGFOD3,COX6C,HERC4,MTF2,MMP10,PARVB,SH2D1B,PKDREJ
TF	Factor: CHX10; motif: NTCRTTAN	TF:M10939	0.0008749852393530272	3.057999273288087	3067	40	9	60617	PTER,OGFOD3,COX6C,HERC4,MTF2,MMP10,PARVB,SH2D1B,PKDREJ
TF	Factor: CHX10; motif: NTCRTTAN; match class: 0	TF:M10939_0	0.0008749852393530272	3.057999273288087	3067	40	9	60617	PTER,OGFOD3,COX6C,HERC4,MTF2,MMP10,PARVB,SH2D1B,PKDREJ
TF	Factor: Kaiso; motif: GCMGGGRGCRGS; match class: 0	TF:M03876_0	0.0008749852393530272	3.057999273288087	13737	40	20	60617	COQ4,MIA3,PTER,LRR1,ATXN1,MRPL10,DYNLL2,OGFOD3,COX6C,RLF,ZNF322,UCP2,ESCO1,FAM83F,ZNF366,IKZF4,IL2RB,ZBTB16,PARVB,PKDREJ
TF	Factor: VSX1; motif: NTCRTTAN	TF:M10942	0.0008749852393530272	3.057999273288087	3067	40	9	60617	PTER,OGFOD3,COX6C,HERC4,MTF2,MMP10,PARVB,SH2D1B,PKDREJ
TF	Factor: alx3; motif: NKCRTTAN; match class: 0	TF:M10874_0	0.0008749852393530272	3.057999273288087	3067	40	9	60617	PTER,OGFOD3,COX6C,HERC4,MTF2,MMP10,PARVB,SH2D1B,PKDREJ
TF	Factor: Kaiso; motif: GCMGGGRGCRGS	TF:M03876	0.0008749852393530272	3.057999273288087	13737	40	20	60617	COQ4,MIA3,PTER,LRR1,ATXN1,MRPL10,DYNLL2,OGFOD3,COX6C,RLF,ZNF322,UCP2,ESCO1,FAM83F,ZNF366,IKZF4,IL2RB,ZBTB16,PARVB,PKDREJ
TF	Factor: alx3; motif: NKCRTTAN	TF:M10874	0.0008749852393530272	3.057999273288087	3067	40	9	60617	PTER,OGFOD3,COX6C,HERC4,MTF2,MMP10,PARVB,SH2D1B,PKDREJ
TF	Factor: CHX10; motif: NTCRTTAN; match class: 0	TF:M10936_0	0.0008749852393530272	3.057999273288087	3067	40	9	60617	PTER,OGFOD3,COX6C,HERC4,MTF2,MMP10,PARVB,SH2D1B,PKDREJ
TF	Factor: GSH2; motif: NTCRTTAN; match class: 0	TF:M10747_0	0.0008749852393530272	3.057999273288087	3067	40	9	60617	PTER,OGFOD3,COX6C,HERC4,MTF2,MMP10,PARVB,SH2D1B,PKDREJ
TF	Factor: GSH2; motif: NTCRTTAN	TF:M10747	0.0008749852393530272	3.057999273288087	3067	40	9	60617	PTER,OGFOD3,COX6C,HERC4,MTF2,MMP10,PARVB,SH2D1B,PKDREJ
TF	Factor: Oct3; motif: NNWTATGYWAATKANN; match class: 0	TF:M11935_0	0.0008749852393530272	3.057999273288087	3063	40	9	60617	NLRP1,COQ4,ATXN1,YTHDC2,BPNT1,EBF1,BBS1,FAM83F,GPX2
TF	Factor: ELK3; motif: ACCGGAAGTN; match class: 0	TF:M03972_0	0.0008749852393530272	3.057999273288087	1220	40	6	60617	PTER,EMC4,ZNF322,HERC4,ESCO1,IKZF4
TF	Factor: Oct3; motif: NNWTATGYWAATKANN	TF:M11935	0.0008749852393530272	3.057999273288087	3063	40	9	60617	NLRP1,COQ4,ATXN1,YTHDC2,BPNT1,EBF1,BBS1,FAM83F,GPX2
TF	Factor: VSX1; motif: NTCRTTAN; match class: 0	TF:M10945_0	0.0008749852393530272	3.057999273288087	3067	40	9	60617	PTER,OGFOD3,COX6C,HERC4,MTF2,MMP10,PARVB,SH2D1B,PKDREJ
TF	Factor: CHX10; motif: NTCRTTAN	TF:M10936	0.0008749852393530272	3.057999273288087	3067	40	9	60617	PTER,OGFOD3,COX6C,HERC4,MTF2,MMP10,PARVB,SH2D1B,PKDREJ
TF	Factor: ELK3; motif: ACCGGAAGTN	TF:M03972	0.0008749852393530272	3.057999273288087	1220	40	6	60617	PTER,EMC4,ZNF322,HERC4,ESCO1,IKZF4
TF	Factor: VSX1; motif: NTCRTTAN; match class: 0	TF:M10942_0	0.0008749852393530272	3.057999273288087	3067	40	9	60617	PTER,OGFOD3,COX6C,HERC4,MTF2,MMP10,PARVB,SH2D1B,PKDREJ
TF	Factor: Msx-1; motif: NTCRTTAN; match class: 0	TF:M10563_0	0.0008749852393530272	3.057999273288087	3067	40	9	60617	PTER,OGFOD3,COX6C,HERC4,MTF2,MMP10,PARVB,SH2D1B,PKDREJ
TF	Factor: EKLF; motif: NGGGYGKGGCNNGG	TF:M09969	0.0008751822230986365	3.0579015124098405	4608	40	11	60617	NLRP1,COQ4,PTER,OGFOD3,EBF1,ZNF322,UCP2,ESCO1,BBS1,GPX2,IKZF4
TF	Factor: EKLF; motif: NGGGYGKGGCNNGG; match class: 0	TF:M09969_0	0.0008751822230986365	3.0579015124098405	4608	40	11	60617	NLRP1,COQ4,PTER,OGFOD3,EBF1,ZNF322,UCP2,ESCO1,BBS1,GPX2,IKZF4
TF	Factor: ZGPAT; motif: GRGGCWGNGGNG; match class: 0	TF:M09739_0	0.0008753256660514376	3.0578303370859303	8266	40	15	60617	MIA3,LRR1,ATXN1,MRPL10,DYNLL2,OGFOD3,RLF,EBF1,MTF2,UCP2,ESCO1,GPX2,IL2RB,ZBTB16,PARVB
TF	Factor: ZGPAT; motif: GRGGCWGNGGNG	TF:M09739	0.0008753256660514376	3.0578303370859303	8266	40	15	60617	MIA3,LRR1,ATXN1,MRPL10,DYNLL2,OGFOD3,RLF,EBF1,MTF2,UCP2,ESCO1,GPX2,IL2RB,ZBTB16,PARVB
TF	Factor: HOXB6; motif: GTCGTTAN; match class: 0	TF:M10692_0	0.000875746631619245	3.0576215244321805	5457	40	12	60617	PTER,TMEM30A,OGFOD3,COX6C,HERC4,MTF2,FAM83F,MMP10,IL2RB,PARVB,SH2D1B,PKDREJ
TF	Factor: HOXB6; motif: GTCGTTAN	TF:M10692	0.000875746631619245	3.0576215244321805	5457	40	12	60617	PTER,TMEM30A,OGFOD3,COX6C,HERC4,MTF2,FAM83F,MMP10,IL2RB,PARVB,SH2D1B,PKDREJ
TF	Factor: BTEB2; motif: WGGGTGKGGCNGGN; match class: 0	TF:M09972_0	0.0008827142459234012	3.0541798643767515	9294	40	16	60617	NLRP1,PTER,MRPL10,DYNLL2,OGFOD3,BPNT1,ZNF322,BAZ2A,HERC4,UCP2,ESCO1,BBS1,FAM83F,GPX2,ZBTB16,PARVB
TF	Factor: BTEB2; motif: WGGGTGKGGCNGGN	TF:M09972	0.0008827142459234012	3.0541798643767515	9294	40	16	60617	NLRP1,PTER,MRPL10,DYNLL2,OGFOD3,BPNT1,ZNF322,BAZ2A,HERC4,UCP2,ESCO1,BBS1,FAM83F,GPX2,ZBTB16,PARVB
TF	Factor: NKX3A; motif: NTCGTTAN	TF:M10628	0.0008852375132722866	3.0529401904723525	4617	40	11	60617	PTER,ATXN1,TMEM30A,OGFOD3,COX6C,HERC4,MTF2,MMP10,PARVB,SH2D1B,PKDREJ
TF	Factor: NKX3A; motif: NTCGTTAN; match class: 0	TF:M10628_0	0.0008852375132722866	3.0529401904723525	4617	40	11	60617	PTER,ATXN1,TMEM30A,OGFOD3,COX6C,HERC4,MTF2,MMP10,PARVB,SH2D1B,PKDREJ
TF	Factor: YB-1; motif: NNNNCCAATNN; match class: 0	TF:M03862_0	0.0008881380261372177	3.051519534974166	9301	40	16	60617	NLRP1,PTER,YTHDC2,MRPL10,DYNLL2,EMC4,BPNT1,EBF1,HERC4,MTF2,UCP2,ESCO1,FAM83F,GPX2,PARVB,PKDREJ
TF	Factor: YB-1; motif: NNNNCCAATNN	TF:M03862	0.0008881380261372177	3.051519534974166	9301	40	16	60617	NLRP1,PTER,YTHDC2,MRPL10,DYNLL2,EMC4,BPNT1,EBF1,HERC4,MTF2,UCP2,ESCO1,FAM83F,GPX2,PARVB,PKDREJ
TF	Factor: TTF1; motif: ASTCAAGTRK; match class: 0	TF:M00432_0	0.0008890068568545224	3.051094889330576	5469	40	12	60617	NLRP1,LRR1,TMEM30A,MRPL10,DYNLL2,BPNT1,TRPV6,MMP10,IKZF4,IL2RB,PLA2G5,SH2D1B
TF	Factor: TTF1; motif: ASTCAAGTRK	TF:M00432	0.0008890068568545224	3.051094889330576	5469	40	12	60617	NLRP1,LRR1,TMEM30A,MRPL10,DYNLL2,BPNT1,TRPV6,MMP10,IKZF4,IL2RB,PLA2G5,SH2D1B
TF	Factor: HMX2; motif: SCACTTANC; match class: 0	TF:M10646_0	0.0008938868361029408	3.0487174583481798	7307	40	14	60617	NLRP1,COQ4,PTER,LRR1,YTHDC2,MRPL10,BPNT1,EBF1,ZNF322,MTF2,MMP10,GPX2,IL2RB,PARVB
TF	Factor: HMX2; motif: SCACTTANC	TF:M10646	0.0008938868361029408	3.0487174583481798	7307	40	14	60617	NLRP1,COQ4,PTER,LRR1,YTHDC2,MRPL10,BPNT1,EBF1,ZNF322,MTF2,MMP10,GPX2,IL2RB,PARVB
TF	Factor: E2A; motif: CACCTGNY	TF:M00973	0.0009003827444336433	3.0455728367157873	5478	40	12	60617	NLRP1,MIA3,LRR1,TMEM30A,OGFOD3,COX6C,ESCO1,TRPV6,IL2RB,PLA2G5,SH2D1B,PKDREJ
TF	Factor: E2A; motif: CACCTGNY; match class: 0	TF:M00973_0	0.0009003827444336433	3.0455728367157873	5478	40	12	60617	NLRP1,MIA3,LRR1,TMEM30A,OGFOD3,COX6C,ESCO1,TRPV6,IL2RB,PLA2G5,SH2D1B,PKDREJ
TF	Factor: MafB; motif: CRCTGACNANN; match class: 0	TF:M03830_0	0.0009005231362598723	3.045505124797899	7314	40	14	60617	LRR1,TMEM30A,OGFOD3,EBF1,ZNF322,BAZ2A,HERC4,MTF2,ESCO1,ZNF366,GPX2,PLA2G5,SH2D1B,PKDREJ
TF	Factor: MafB; motif: CRCTGACNANN	TF:M03830	0.0009005231362598723	3.045505124797899	7314	40	14	60617	LRR1,TMEM30A,OGFOD3,EBF1,ZNF322,BAZ2A,HERC4,MTF2,ESCO1,ZNF366,GPX2,PLA2G5,SH2D1B,PKDREJ
TF	Factor: GABPalpha; motif: RCCGGAWRYN; match class: 0	TF:M02074_0	0.0009039488968394325	3.0438561209051396	4633	40	11	60617	PTER,ATXN1,YTHDC2,MRPL10,EMC4,RLF,ZNF322,HERC4,ESCO1,MMP10,IKZF4
TF	Factor: ZEB1; motif: CAGGTGN; match class: 0	TF:M04831_0	0.0009039488968394325	3.0438561209051396	8300	40	15	60617	NLRP1,COQ4,MIA3,EMC4,OGFOD3,BPNT1,COX6C,RLF,FAM83F,GPX2,IKZF4,IL2RB,PARVB,PLA2G5,SH2D1B
TF	Factor: ZEB1; motif: CAGGTGN	TF:M04831	0.0009039488968394325	3.0438561209051396	8300	40	15	60617	NLRP1,COQ4,MIA3,EMC4,OGFOD3,BPNT1,COX6C,RLF,FAM83F,GPX2,IKZF4,IL2RB,PARVB,PLA2G5,SH2D1B
TF	Factor: GABPalpha; motif: RCCGGAWRYN	TF:M02074	0.0009039488968394325	3.0438561209051396	4633	40	11	60617	PTER,ATXN1,YTHDC2,MRPL10,EMC4,RLF,ZNF322,HERC4,ESCO1,MMP10,IKZF4
TF	Factor: GLI4; motif: RGGCCTTGAATGCCANGCYMA	TF:M10514	0.0009050743194151744	3.0433157576050807	12618	40	19	60617	PTER,LRR1,TMEM30A,OGFOD3,RLF,ZNF322,BAZ2A,HERC4,UCP2,ESCO1,BBS1,FAM83F,TRPV6,GPX2,IKZF4,ZBTB16,PARVB,SH2D1B,PKDREJ
TF	Factor: GLI4; motif: RGGCCTTGAATGCCANGCYMA; match class: 0	TF:M10514_0	0.0009050743194151744	3.0433157576050807	12618	40	19	60617	PTER,LRR1,TMEM30A,OGFOD3,RLF,ZNF322,BAZ2A,HERC4,UCP2,ESCO1,BBS1,FAM83F,TRPV6,GPX2,IKZF4,ZBTB16,PARVB,SH2D1B,PKDREJ
TF	Factor: AhR:Arnt; motif: GRGKATYGCGTGMCWNSCC	TF:M00237	0.0009050743194151744	3.0433157576050807	6381	40	13	60617	COQ4,MIA3,ATXN1,YTHDC2,DYNLL2,EMC4,OGFOD3,UCP2,ESCO1,FAM83F,IL2RB,ZBTB16,PKDREJ
TF	Factor: AhR:Arnt; motif: GRGKATYGCGTGMCWNSCC; match class: 0	TF:M00237_0	0.0009050743194151744	3.0433157576050807	6381	40	13	60617	COQ4,MIA3,ATXN1,YTHDC2,DYNLL2,EMC4,OGFOD3,UCP2,ESCO1,FAM83F,IL2RB,ZBTB16,PKDREJ
TF	Factor: Msx-2; motif: NTCRTTAN	TF:M10560	0.0009052006500089487	3.0432551428578325	4637	40	11	60617	PTER,OGFOD3,COX6C,EBF1,HERC4,MTF2,MMP10,GPX2,PARVB,SH2D1B,PKDREJ
TF	Factor: BSX; motif: NTCRTTAN	TF:M10589	0.0009052006500089487	3.0432551428578325	4637	40	11	60617	PTER,OGFOD3,COX6C,EBF1,HERC4,MTF2,MMP10,GPX2,PARVB,SH2D1B,PKDREJ
TF	Factor: Msx-2; motif: NTCRTTAN; match class: 0	TF:M10560_0	0.0009052006500089487	3.0432551428578325	4637	40	11	60617	PTER,OGFOD3,COX6C,EBF1,HERC4,MTF2,MMP10,GPX2,PARVB,SH2D1B,PKDREJ
TF	Factor: BSX; motif: NTCRTTAN; match class: 0	TF:M10589_0	0.0009052006500089487	3.0432551428578325	4637	40	11	60617	PTER,OGFOD3,COX6C,EBF1,HERC4,MTF2,MMP10,GPX2,PARVB,SH2D1B,PKDREJ
TF	Factor: Pax-5; motif: BCNNNRNGCANBGNTGNRTAGCSGCHNB; match class: 0	TF:M00143_0	0.0009053557779616192	3.043180722405691	11487	40	18	60617	COQ4,MIA3,PTER,ATXN1,TMEM30A,DYNLL2,EMC4,OGFOD3,ZNF322,HERC4,ESCO1,FAM83F,TRPV6,ZNF366,IKZF4,ZBTB16,SH2D1B,PKDREJ
TF	Factor: Pax-5; motif: BCNNNRNGCANBGNTGNRTAGCSGCHNB	TF:M00143	0.0009053557779616192	3.043180722405691	11487	40	18	60617	COQ4,MIA3,PTER,ATXN1,TMEM30A,DYNLL2,EMC4,OGFOD3,ZNF322,HERC4,ESCO1,FAM83F,TRPV6,ZNF366,IKZF4,ZBTB16,SH2D1B,PKDREJ
TF	Factor: Hey2; motif: NNCACGYGNN	TF:M11052	0.0009148708577992902	3.0386402061559177	12633	40	19	60617	COQ4,MIA3,PTER,LRR1,TMEM30A,MRPL10,DYNLL2,EMC4,RLF,BAZ2A,HERC4,MTF2,UCP2,ESCO1,FAM83F,GPX2,ZBTB16,PARVB,PKDREJ
TF	Factor: Hey2; motif: NNCACGYGNN; match class: 0	TF:M11052_0	0.0009148708577992902	3.0386402061559177	12633	40	19	60617	COQ4,MIA3,PTER,LRR1,TMEM30A,MRPL10,DYNLL2,EMC4,RLF,BAZ2A,HERC4,MTF2,UCP2,ESCO1,FAM83F,GPX2,ZBTB16,PARVB,PKDREJ
TF	Factor: SP1; motif: RCCMCRCCCMC	TF:M03920	0.0009180725148761586	3.037123014259767	7336	40	14	60617	NLRP1,COQ4,PTER,DYNLL2,EMC4,OGFOD3,BPNT1,EBF1,ZNF322,UCP2,BBS1,FAM83F,IKZF4,SH2D1B
TF	Factor: SP1; motif: RCCMCRCCCMC; match class: 0	TF:M03920_0	0.0009180725148761586	3.037123014259767	7336	40	14	60617	NLRP1,COQ4,PTER,DYNLL2,EMC4,OGFOD3,BPNT1,EBF1,ZNF322,UCP2,BBS1,FAM83F,IKZF4,SH2D1B
TF	Factor: IRF-8; motif: NYGAAASYGAAACYN; match class: 0	TF:M11682_0	0.0009198797778707528	3.0362689283273285	3847	40	10	60617	COQ4,TMEM30A,EBF1,HERC4,UCP2,GPX2,ZBTB16,PARVB,SH2D1B,PKDREJ
TF	Factor: IRF-8; motif: NYGAAASYGAAACYN	TF:M11682	0.0009198797778707528	3.0362689283273285	3847	40	10	60617	COQ4,TMEM30A,EBF1,HERC4,UCP2,GPX2,ZBTB16,PARVB,SH2D1B,PKDREJ
TF	Factor: HNRPUL1; motif: NCNCAGN	TF:M09746	0.0009429162610540928	3.025526874576505	13838	40	20	60617	NLRP1,COQ4,MIA3,PTER,MRPL10,DYNLL2,EMC4,OGFOD3,BPNT1,RLF,ZNF322,UCP2,FAM83F,TRPV6,MMP10,IL2RB,ZBTB16,PARVB,PLA2G5,PKDREJ
TF	Factor: HNRPUL1; motif: NCNCAGN; match class: 0	TF:M09746_0	0.0009429162610540928	3.025526874576505	13838	40	20	60617	NLRP1,COQ4,MIA3,PTER,MRPL10,DYNLL2,EMC4,OGFOD3,BPNT1,RLF,ZNF322,UCP2,FAM83F,TRPV6,MMP10,IL2RB,ZBTB16,PARVB,PLA2G5,PKDREJ
TF	Factor: PMX1; motif: TAATHA; match class: 1	TF:M03560_1	0.0009676837562787986	3.014266549037445	10449	40	17	60617	NLRP1,MIA3,TMEM30A,YTHDC2,OGFOD3,BPNT1,COX6C,RLF,ZNF322,MTF2,UCP2,TRPV6,ZNF366,MMP10,GPX2,IL2RB,PARVB
TF	Factor: Sp1; motif: NWRGCCACGCCCMCN; match class: 0	TF:M12152_0	0.0009727194919916659	3.012012381359426	7379	40	14	60617	NLRP1,COQ4,PTER,DYNLL2,OGFOD3,BPNT1,RLF,EBF1,ZNF322,BAZ2A,UCP2,BBS1,FAM83F,IKZF4
TF	Factor: Sp1; motif: NWRGCCACGCCCMCN	TF:M12152	0.0009727194919916659	3.012012381359426	7379	40	14	60617	NLRP1,COQ4,PTER,DYNLL2,OGFOD3,BPNT1,RLF,EBF1,ZNF322,BAZ2A,UCP2,BBS1,FAM83F,IKZF4
TF	Factor: CSX; motif: NCCACTTRAN; match class: 1	TF:M10640_1	0.0009757579534855911	3.0106579000612395	1253	40	6	60617	MIA3,PTER,YTHDC2,MTF2,TRPV6,GPX2
TF	Factor: SP3; motif: NCCACGCCCMC	TF:M03921	0.000978898001454559	3.0092625581592753	3879	40	10	60617	NLRP1,PTER,EMC4,OGFOD3,BPNT1,BAZ2A,HERC4,FAM83F,IKZF4,PKDREJ
TF	Factor: SP3; motif: NCCACGCCCMC; match class: 0	TF:M03921_0	0.000978898001454559	3.0092625581592753	3879	40	10	60617	NLRP1,PTER,EMC4,OGFOD3,BPNT1,BAZ2A,HERC4,FAM83F,IKZF4,PKDREJ
TF	Factor: C/EBPepsilon; motif: HAANMTTKCNWMAC	TF:M01868	0.0009883341173748765	3.005096212495151	3132	40	9	60617	LRR1,YTHDC2,OGFOD3,BPNT1,RLF,HERC4,MTF2,IKZF4,PLA2G5
TF	Factor: C/EBPepsilon; motif: HAANMTTKCNWMAC; match class: 0	TF:M01868_0	0.0009883341173748765	3.005096212495151	3132	40	9	60617	LRR1,YTHDC2,OGFOD3,BPNT1,RLF,HERC4,MTF2,IKZF4,PLA2G5
TF	Factor: Oct3; motif: NNTTATGYWAATKARN	TF:M11932	0.0009916773875640827	3.003629589527611	3134	40	9	60617	NLRP1,COQ4,ATXN1,YTHDC2,BPNT1,EBF1,FAM83F,GPX2,IKZF4
TF	Factor: Oct3; motif: NNTTATGYWAATKARN; match class: 0	TF:M11932_0	0.0009916773875640827	3.003629589527611	3134	40	9	60617	NLRP1,COQ4,ATXN1,YTHDC2,BPNT1,EBF1,FAM83F,GPX2,IKZF4
TF	Factor: c-Ets-2; motif: NCCGGAAGTG; match class: 0	TF:M08759_0	0.000992053823293683	3.003464764816255	8384	40	15	60617	COQ4,PTER,LRR1,MRPL10,DYNLL2,EMC4,BPNT1,RLF,ZNF322,HERC4,MTF2,ESCO1,IKZF4,IL2RB,PLA2G5
TF	Factor: c-Ets-2; motif: NCCGGAAGTG	TF:M08759	0.000992053823293683	3.003464764816255	8384	40	15	60617	COQ4,PTER,LRR1,MRPL10,DYNLL2,EMC4,BPNT1,RLF,ZNF322,HERC4,MTF2,ESCO1,IKZF4,IL2RB,PLA2G5
TF	Factor: CHD2; motif: TCTCGCGAG; match class: 1	TF:M04710_1	0.0009925341296696478	3.0032545504869117	11580	40	18	60617	PTER,LRR1,ATXN1,TMEM30A,EMC4,OGFOD3,BPNT1,COX6C,BAZ2A,HERC4,UCP2,ESCO1,BBS1,FAM83F,PARVB,PLA2G5,SH2D1B,PKDREJ
TF	Factor: Elf5; motif: CSMGGAARNN; match class: 0	TF:M02057_0	0.0009933557488569999	3.0028951904805887	10479	40	17	60617	NLRP1,ATXN1,DYNLL2,EMC4,ZNF322,BAZ2A,HERC4,UCP2,ESCO1,FAM83F,TRPV6,MMP10,GPX2,IL2RB,PARVB,PLA2G5,SH2D1B
TF	Factor: Elf5; motif: CSMGGAARNN	TF:M02057	0.0009933557488569999	3.0028951904805887	10479	40	17	60617	NLRP1,ATXN1,DYNLL2,EMC4,ZNF322,BAZ2A,HERC4,UCP2,ESCO1,FAM83F,TRPV6,MMP10,GPX2,IL2RB,PARVB,PLA2G5,SH2D1B
TF	Factor: USF2; motif: AAGTCACG	TF:M04810	0.0010148485848303702	2.993598749551753	5565	40	12	60617	COQ4,PTER,TMEM30A,MRPL10,OGFOD3,BPNT1,RLF,BAZ2A,UCP2,MMP10,GPX2,IKZF4
TF	Factor: GATA-3; motif: AGATAAGATCT; match class: 0	TF:M12193_0	0.0010148485848303702	2.993598749551753	6470	40	13	60617	NLRP1,COQ4,LRR1,TMEM30A,MRPL10,EMC4,OGFOD3,RLF,BBS1,ZNF366,IKZF4,IL2RB,SH2D1B
TF	Factor: GATA-3; motif: AGATAAGATCT	TF:M12193	0.0010148485848303702	2.993598749551753	6470	40	13	60617	NLRP1,COQ4,LRR1,TMEM30A,MRPL10,EMC4,OGFOD3,RLF,BBS1,ZNF366,IKZF4,IL2RB,SH2D1B
TF	Factor: USF2; motif: AAGTCACG; match class: 0	TF:M04810_0	0.0010148485848303702	2.993598749551753	5565	40	12	60617	COQ4,PTER,TMEM30A,MRPL10,OGFOD3,BPNT1,RLF,BAZ2A,UCP2,MMP10,GPX2,IKZF4
TF	Factor: Oct-2; motif: ATTTGCA	TF:M04715	0.0010148485848303702	2.993598749551753	6470	40	13	60617	NLRP1,TMEM30A,YTHDC2,EMC4,OGFOD3,EBF1,MTF2,ESCO1,BBS1,TRPV6,ZNF366,GPX2,PLA2G5
TF	Factor: Oct-2; motif: ATTTGCA; match class: 0	TF:M04715_0	0.0010148485848303702	2.993598749551753	6470	40	13	60617	NLRP1,TMEM30A,YTHDC2,EMC4,OGFOD3,EBF1,MTF2,ESCO1,BBS1,TRPV6,ZNF366,GPX2,PLA2G5
TF	Factor: AhR:Arnt; motif: KNNKNNTYGCGTGCMS	TF:M00235	0.001030714956071124	2.9868614221280194	3154	40	9	60617	COQ4,LRR1,TMEM30A,MRPL10,DYNLL2,EBF1,ESCO1,IL2RB,ZBTB16
TF	Factor: AhR:Arnt; motif: KNNKNNTYGCGTGCMS; match class: 0	TF:M00235_0	0.001030714956071124	2.9868614221280194	3154	40	9	60617	COQ4,LRR1,TMEM30A,MRPL10,DYNLL2,EBF1,ESCO1,IL2RB,ZBTB16
TF	Factor: Rb:E2F-1:DP-1; motif: TTTSGCGC; match class: 0	TF:M00740_0	0.0010410696436046456	2.9825202168664964	10524	40	17	60617	COQ4,MIA3,PTER,LRR1,ATXN1,TMEM30A,YTHDC2,BPNT1,COX6C,BAZ2A,MTF2,UCP2,ESCO1,BBS1,FAM83F,ZBTB16,PARVB
TF	Factor: Rb:E2F-1:DP-1; motif: TTTSGCGC	TF:M00740	0.0010410696436046456	2.9825202168664964	10524	40	17	60617	COQ4,MIA3,PTER,LRR1,ATXN1,TMEM30A,YTHDC2,BPNT1,COX6C,BAZ2A,MTF2,UCP2,ESCO1,BBS1,FAM83F,ZBTB16,PARVB
TF	Factor: ZNF341; motif: GRGGRRNRGNRGNRGGAASAGC; match class: 1	TF:M10144_1	0.0010449782770668389	2.9808927375415015	799	40	5	60617	NLRP1,DYNLL2,EBF1,UCP2,ZBTB16
TF	Factor: Spic; motif: NGNGGAASTN; match class: 0	TF:M02077_0	0.0010564178475160003	2.976164270270642	8439	40	15	60617	NLRP1,LRR1,MRPL10,DYNLL2,EMC4,RLF,BAZ2A,HERC4,UCP2,BBS1,FAM83F,ZNF366,GPX2,PARVB,PLA2G5
TF	Factor: Spic; motif: NGNGGAASTN	TF:M02077	0.0010564178475160003	2.976164270270642	8439	40	15	60617	NLRP1,LRR1,MRPL10,DYNLL2,EMC4,RLF,BAZ2A,HERC4,UCP2,BBS1,FAM83F,ZNF366,GPX2,PARVB,PLA2G5
TF	Factor: IRF-8; motif: NYGAAACYGAAACTN; match class: 0	TF:M11684_0	0.0010635392396304434	2.973246482027738	4738	40	11	60617	COQ4,TMEM30A,OGFOD3,EBF1,ZNF322,HERC4,UCP2,GPX2,ZBTB16,PARVB,SH2D1B
TF	Factor: IRF-8; motif: NYGAAACYGAAACTN	TF:M11684	0.0010635392396304434	2.973246482027738	4738	40	11	60617	COQ4,TMEM30A,OGFOD3,EBF1,ZNF322,HERC4,UCP2,GPX2,ZBTB16,PARVB,SH2D1B
TF	Factor: FLI1; motif: ACCGGAAATCCGGT	TF:M03989	0.0010635392396304434	2.973246482027738	10546	40	17	60617	NLRP1,MIA3,LRR1,ATXN1,TMEM30A,YTHDC2,DYNLL2,RLF,EBF1,ZNF322,MTF2,ESCO1,FAM83F,IL2RB,ZBTB16,PLA2G5,SH2D1B
TF	Factor: FLI1; motif: ACCGGAAATCCGGT; match class: 0	TF:M03989_0	0.0010635392396304434	2.973246482027738	10546	40	17	60617	NLRP1,MIA3,LRR1,ATXN1,TMEM30A,YTHDC2,DYNLL2,RLF,EBF1,ZNF322,MTF2,ESCO1,FAM83F,IL2RB,ZBTB16,PLA2G5,SH2D1B
TF	Factor: Tal; motif: GWSNNCABCTGC; match class: 0	TF:M07469_0	0.0010712715792988998	2.970100416713045	4743	40	11	60617	LRR1,MRPL10,DYNLL2,EMC4,OGFOD3,RLF,EBF1,TRPV6,GPX2,IL2RB,PARVB
TF	Factor: Tal; motif: GWSNNCABCTGC	TF:M07469	0.0010712715792988998	2.970100416713045	4743	40	11	60617	LRR1,MRPL10,DYNLL2,EMC4,OGFOD3,RLF,EBF1,TRPV6,GPX2,IL2RB,PARVB
TF	Factor: Ets; motif: ANNCACTTCCTG; match class: 0	TF:M00771_0	0.0010887523512955032	2.963070894070563	3940	40	10	60617	MIA3,COX6C,ZNF322,BAZ2A,HERC4,FAM83F,IL2RB,PARVB,PLA2G5,SH2D1B
TF	Factor: Ets; motif: ANNCACTTCCTG	TF:M00771	0.0010887523512955032	2.963070894070563	3940	40	10	60617	MIA3,COX6C,ZNF322,BAZ2A,HERC4,FAM83F,IL2RB,PARVB,PLA2G5,SH2D1B
TF	Factor: c-Ets-1; motif: NNNRCCGGAWRYNNNN; match class: 1	TF:M01078_1	0.0010892472587312877	2.9628735243638618	2481	40	8	60617	COQ4,PTER,MRPL10,EMC4,BPNT1,RLF,HERC4,ESCO1
TF	Factor: PPARgamma:RXRalpha,; motif: AAGTAGGTCACNGTGACCYACTT; match class: 1	TF:M00515_1	0.0011065629308914238	2.956023882449132	4762	40	11	60617	TMEM30A,YTHDC2,DYNLL2,BPNT1,BAZ2A,HERC4,UCP2,ESCO1,GPX2,IKZF4,PARVB
TF	Factor: IRF-8; motif: NCGAAACCGAAACYN; match class: 0	TF:M11683_0	0.0011091103932482915	2.9550252250027556	4764	40	11	60617	COQ4,TMEM30A,OGFOD3,EBF1,HERC4,UCP2,GPX2,ZBTB16,PARVB,SH2D1B,PKDREJ
TF	Factor: IRF-8; motif: NCGAAACCGAAACYN	TF:M11683	0.0011091103932482915	2.9550252250027556	4764	40	11	60617	COQ4,TMEM30A,OGFOD3,EBF1,HERC4,UCP2,GPX2,ZBTB16,PARVB,SH2D1B,PKDREJ
TF	Factor: SP1; motif: NRGKGGGCGGGGCN; match class: 0	TF:M09765_0	0.0011296234365413458	2.947066305797411	7502	40	14	60617	COQ4,MIA3,ATXN1,TMEM30A,DYNLL2,OGFOD3,COX6C,EBF1,ZNF322,BAZ2A,UCP2,BBS1,FAM83F,IKZF4
TF	Factor: SP1; motif: NRGKGGGCGGGGCN	TF:M09765	0.0011296234365413458	2.947066305797411	7502	40	14	60617	COQ4,MIA3,ATXN1,TMEM30A,DYNLL2,OGFOD3,COX6C,EBF1,ZNF322,BAZ2A,UCP2,BBS1,FAM83F,IKZF4
TF	Factor: Sox-3; motif: SNNACAATRK; match class: 0	TF:M11617_0	0.0011306650802110018	2.9466660205006328	3961	40	10	60617	ATXN1,TMEM30A,DYNLL2,EMC4,BPNT1,COX6C,BBS1,GPX2,IL2RB,SH2D1B
TF	Factor: Sox-3; motif: SNNACAATRK	TF:M11617	0.0011306650802110018	2.9466660205006328	3961	40	10	60617	ATXN1,TMEM30A,DYNLL2,EMC4,BPNT1,COX6C,BBS1,GPX2,IL2RB,SH2D1B
TF	Factor: Pax-5; motif: NNRNKCAGYSRAGCRTGAC	TF:M07223	0.001136436794980505	2.9444547133525703	5644	40	12	60617	MIA3,PTER,LRR1,TMEM30A,DYNLL2,EMC4,OGFOD3,UCP2,BBS1,GPX2,ZBTB16,PKDREJ
TF	Factor: Pax-5; motif: NNRNKCAGYSRAGCRTGAC; match class: 0	TF:M07223_0	0.001136436794980505	2.9444547133525703	5644	40	12	60617	MIA3,PTER,LRR1,TMEM30A,DYNLL2,EMC4,OGFOD3,UCP2,BBS1,GPX2,ZBTB16,PKDREJ
TF	Factor: MEIS1A:HOXA9; motif: TGACAGKTTTAYGA	TF:M00420	0.0011408815628863736	2.9427594381888613	5648	40	12	60617	COQ4,MIA3,PTER,YTHDC2,EMC4,BPNT1,ZNF322,MTF2,BBS1,PARVB,PLA2G5,PKDREJ
TF	Factor: DEC; motif: NNNSCACSTGAS; match class: 0	TF:M08872_0	0.0011408815628863736	2.9427594381888613	7512	40	14	60617	COQ4,LRR1,TMEM30A,MRPL10,EMC4,RLF,BAZ2A,UCP2,TRPV6,GPX2,IKZF4,IL2RB,PARVB,PKDREJ
TF	Factor: MEIS1A:HOXA9; motif: TGACAGKTTTAYGA; match class: 0	TF:M00420_0	0.0011408815628863736	2.9427594381888613	5648	40	12	60617	COQ4,MIA3,PTER,YTHDC2,EMC4,BPNT1,ZNF322,MTF2,BBS1,PARVB,PLA2G5,PKDREJ
TF	Factor: DEC; motif: NNNSCACSTGAS	TF:M08872	0.0011408815628863736	2.9427594381888613	7512	40	14	60617	COQ4,LRR1,TMEM30A,MRPL10,EMC4,RLF,BAZ2A,UCP2,TRPV6,GPX2,IKZF4,IL2RB,PARVB,PKDREJ
TF	Factor: Elf-1; motif: NANSCGGAAGTR; match class: 0	TF:M11450_0	0.001152680844912574	2.938290923824479	5655	40	12	60617	COQ4,PTER,LRR1,EMC4,BPNT1,RLF,ZNF322,HERC4,UCP2,ESCO1,IKZF4,PKDREJ
TF	Factor: Elf-1; motif: NANSCGGAAGTR	TF:M11450	0.001152680844912574	2.938290923824479	5655	40	12	60617	COQ4,PTER,LRR1,EMC4,BPNT1,RLF,ZNF322,HERC4,UCP2,ESCO1,IKZF4,PKDREJ
TF	Factor: ATF-3; motif: NRTGACGTCAYN	TF:M11291	0.0011543557252904934	2.937660338732621	4791	40	11	60617	COQ4,YTHDC2,DYNLL2,EMC4,COX6C,RLF,EBF1,BAZ2A,UCP2,GPX2,IKZF4
TF	Factor: ATF-3; motif: NRTGACGTCAYN; match class: 0	TF:M11291_0	0.0011543557252904934	2.937660338732621	4791	40	11	60617	COQ4,YTHDC2,DYNLL2,EMC4,COX6C,RLF,EBF1,BAZ2A,UCP2,GPX2,IKZF4
TF	Factor: IRX2a; motif: ACRYGNNNNACRYGT	TF:M11022	0.001157888939653906	2.936333094501978	9558	40	16	60617	COQ4,MIA3,PTER,LRR1,DYNLL2,OGFOD3,EBF1,HERC4,MTF2,UCP2,BBS1,ZNF366,IKZF4,ZBTB16,PLA2G5,PKDREJ
TF	Factor: IRX2a; motif: ACRYGNNNNACRYGT; match class: 0	TF:M11022_0	0.001157888939653906	2.936333094501978	9558	40	16	60617	COQ4,MIA3,PTER,LRR1,DYNLL2,OGFOD3,EBF1,HERC4,MTF2,UCP2,BBS1,ZNF366,IKZF4,ZBTB16,PLA2G5,PKDREJ
TF	Factor: Six-1; motif: NCGTATCRNN	TF:M11027	0.0011585473523491956	2.9360862109515287	3214	40	9	60617	YTHDC2,DYNLL2,BPNT1,RLF,BBS1,TRPV6,MMP10,ZBTB16,PARVB
TF	Factor: Six-1; motif: NCGTATCRNN; match class: 0	TF:M11027_0	0.0011585473523491956	2.9360862109515287	3214	40	9	60617	YTHDC2,DYNLL2,BPNT1,RLF,BBS1,TRPV6,MMP10,ZBTB16,PARVB
TF	Factor: GEMIN3; motif: NCWGGRARRGRGNGNG; match class: 1	TF:M09727_1	0.0011631524672793662	2.9343633537512614	3216	40	9	60617	NLRP1,ATXN1,TMEM30A,DYNLL2,EBF1,BAZ2A,ESCO1,ZNF366,PKDREJ
TF	Factor: Pet-1; motif: NACCGGAAGTN	TF:M11406	0.0011770820247466885	2.929193272370117	1307	40	6	60617	PTER,EMC4,ZNF322,HERC4,ESCO1,IKZF4
TF	Factor: Pet-1; motif: NACCGGAAGTN; match class: 0	TF:M11406_0	0.0011770820247466885	2.929193272370117	1307	40	6	60617	PTER,EMC4,ZNF322,HERC4,ESCO1,IKZF4
TF	Factor: BEN; motif: CWGCGAYA	TF:M01241	0.0011850253930239206	2.9262723433821383	7546	40	14	60617	COQ4,MIA3,LRR1,ATXN1,TMEM30A,DYNLL2,OGFOD3,COX6C,RLF,ZNF322,BAZ2A,ZBTB16,PARVB,PLA2G5
TF	Factor: BEN; motif: CWGCGAYA; match class: 0	TF:M01241_0	0.0011850253930239206	2.9262723433821383	7546	40	14	60617	COQ4,MIA3,LRR1,ATXN1,TMEM30A,DYNLL2,OGFOD3,COX6C,RLF,ZNF322,BAZ2A,ZBTB16,PARVB,PLA2G5
TF	Factor: POU2F1:Gscl; motif: NNGATTANNTATKCANNNN	TF:M08404	0.0011969575694146227	2.9219212444939258	6597	40	13	60617	ATXN1,TMEM30A,YTHDC2,COX6C,RLF,EBF1,ZNF322,BBS1,FAM83F,ZNF366,MMP10,ZBTB16,PLA2G5
TF	Factor: POU2F1:Gscl; motif: NNGATTANNTATKCANNNN; match class: 0	TF:M08404_0	0.0011969575694146227	2.9219212444939258	6597	40	13	60617	ATXN1,TMEM30A,YTHDC2,COX6C,RLF,EBF1,ZNF322,BBS1,FAM83F,ZNF366,MMP10,ZBTB16,PLA2G5
TF	Factor: CREB1; motif: NRTGAYGCGTN; match class: 0	TF:M11218_0	0.0012092879032262393	2.9174702914491	8561	40	15	60617	COQ4,MIA3,ATXN1,MRPL10,DYNLL2,COX6C,ZNF322,BAZ2A,MTF2,UCP2,ESCO1,FAM83F,TRPV6,GPX2,ZBTB16
TF	Factor: CREB1; motif: NRTGAYGCGTN	TF:M11218	0.0012092879032262393	2.9174702914491	8561	40	15	60617	COQ4,MIA3,ATXN1,MRPL10,DYNLL2,COX6C,ZNF322,BAZ2A,MTF2,UCP2,ESCO1,FAM83F,TRPV6,GPX2,ZBTB16
TF	Factor: c-Myb; motif: NCNRNNGRCNGTTGGKGG; match class: 1	TF:M00004_1	0.0012280340760868263	2.910789582013136	1889	40	7	60617	YTHDC2,BPNT1,RLF,MTF2,UCP2,BBS1,TRPV6
TF	Factor: PPARALPHA:RXR-ALPHA; motif: AWNTRGGTNAAAGGTCAN	TF:M08960	0.0012281004408805363	2.910766112725515	11804	40	18	60617	MIA3,TMEM30A,MRPL10,OGFOD3,BPNT1,RLF,ZNF322,BAZ2A,MTF2,UCP2,ESCO1,FAM83F,TRPV6,GPX2,IKZF4,ZBTB16,PARVB,PKDREJ
TF	Factor: PPARALPHA:RXR-ALPHA; motif: AWNTRGGTNAAAGGTCAN; match class: 0	TF:M08960_0	0.0012281004408805363	2.910766112725515	11804	40	18	60617	MIA3,TMEM30A,MRPL10,OGFOD3,BPNT1,RLF,ZNF322,BAZ2A,MTF2,UCP2,ESCO1,FAM83F,TRPV6,GPX2,IKZF4,ZBTB16,PARVB,PKDREJ
TF	Factor: foxl2; motif: NNYGTAAACAN	TF:M11579	0.0012310837245670145	2.9097124102035434	5703	40	12	60617	LRR1,TMEM30A,EMC4,EBF1,ZNF322,BAZ2A,MTF2,ESCO1,MMP10,IL2RB,PLA2G5,SH2D1B
TF	Factor: foxl2; motif: NNYGTAAACAN; match class: 0	TF:M11579_0	0.0012310837245670145	2.9097124102035434	5703	40	12	60617	LRR1,TMEM30A,EMC4,EBF1,ZNF322,BAZ2A,MTF2,ESCO1,MMP10,IL2RB,PLA2G5,SH2D1B
TF	Factor: ESR1; motif: NNNNMAGGTCACCCTGACCY; match class: 0	TF:M02261_0	0.0012315192311349945	2.909558801924271	4834	40	11	60617	TMEM30A,EMC4,COX6C,ZNF322,UCP2,ESCO1,BBS1,FAM83F,TRPV6,PARVB,PKDREJ
TF	Factor: ESR1; motif: NNNNMAGGTCACCCTGACCY	TF:M02261	0.0012315192311349945	2.909558801924271	4834	40	11	60617	TMEM30A,EMC4,COX6C,ZNF322,UCP2,ESCO1,BBS1,FAM83F,TRPV6,PARVB,PKDREJ
TF	Factor: E2F-6; motif: CNTTTCNT	TF:M01252	0.0012410003738528477	2.906228087669518	2539	40	8	60617	NLRP1,COQ4,PTER,MRPL10,ZNF322,MTF2,UCP2,ZNF366
TF	Factor: E2F-6; motif: CNTTTCNT; match class: 0	TF:M01252_0	0.0012410003738528477	2.906228087669518	2539	40	8	60617	NLRP1,COQ4,PTER,MRPL10,ZNF322,MTF2,UCP2,ZNF366
TF	Factor: POU2F1:ER81; motif: ACCGGATATGCAN	TF:M08401	0.0012426272296326031	2.90565913394388	7587	40	14	60617	NLRP1,COQ4,PTER,LRR1,ATXN1,EMC4,RLF,MTF2,FAM83F,TRPV6,GPX2,IL2RB,PARVB,SH2D1B
TF	Factor: POU2F1:ER81; motif: ACCGGATATGCAN; match class: 0	TF:M08401_0	0.0012426272296326031	2.90565913394388	7587	40	14	60617	NLRP1,COQ4,PTER,LRR1,ATXN1,EMC4,RLF,MTF2,FAM83F,TRPV6,GPX2,IL2RB,PARVB,SH2D1B
TF	Factor: FEV; motif: ACCGGAAGTN	TF:M03987	0.0012658313628739308	2.8976241482298506	1328	40	6	60617	PTER,EMC4,ZNF322,HERC4,ESCO1,IKZF4
TF	Factor: FEV; motif: ACCGGAAGTN; match class: 0	TF:M03987_0	0.0012658313628739308	2.8976241482298506	1328	40	6	60617	PTER,EMC4,ZNF322,HERC4,ESCO1,IKZF4
TF	Factor: AP-4; motif: RNCAGCTGC; match class: 1	TF:M00927_1	0.0012691822511126012	2.89647600992315	1902	40	7	60617	PTER,LRR1,COX6C,EBF1,BAZ2A,UCP2,PARVB
TF	Factor: hoxa9; motif: RTCGTWANNN; match class: 0	TF:M10785_0	0.0012773411814402953	2.893693085957929	5730	40	12	60617	COQ4,PTER,LRR1,TMEM30A,OGFOD3,BPNT1,COX6C,HERC4,MTF2,MMP10,IKZF4,SH2D1B
TF	Factor: hoxa9; motif: RTCGTWANNN	TF:M10785	0.0012773411814402953	2.893693085957929	5730	40	12	60617	COQ4,PTER,LRR1,TMEM30A,OGFOD3,BPNT1,COX6C,HERC4,MTF2,MMP10,IKZF4,SH2D1B
TF	Factor: TFII-I; motif: NAGGAAGTGN	TF:M04636	0.0012787035835552067	2.8932301177151385	13002	40	19	60617	NLRP1,COQ4,ATXN1,TMEM30A,YTHDC2,MRPL10,EMC4,COX6C,BAZ2A,HERC4,MTF2,UCP2,ESCO1,FAM83F,ZNF366,MMP10,GPX2,IL2RB,PARVB
TF	Factor: TFII-I; motif: NAGGAAGTGN; match class: 0	TF:M04636_0	0.0012787035835552067	2.8932301177151385	13002	40	19	60617	NLRP1,COQ4,ATXN1,TMEM30A,YTHDC2,MRPL10,EMC4,COX6C,BAZ2A,HERC4,MTF2,UCP2,ESCO1,FAM83F,ZNF366,MMP10,GPX2,IL2RB,PARVB
TF	Factor: ZNF777; motif: GTCCGYCCCGTCSAACAAT	TF:M08993	0.0012808133993720983	2.892514137644875	10736	40	17	60617	PTER,ATXN1,TMEM30A,YTHDC2,OGFOD3,COX6C,EBF1,ZNF322,BAZ2A,MTF2,UCP2,BBS1,TRPV6,ZNF366,IKZF4,ZBTB16,PKDREJ
TF	Factor: ZNF777; motif: GTCCGYCCCGTCSAACAAT; match class: 0	TF:M08993_0	0.0012808133993720983	2.892514137644875	10736	40	17	60617	PTER,ATXN1,TMEM30A,YTHDC2,OGFOD3,COX6C,EBF1,ZNF322,BAZ2A,MTF2,UCP2,BBS1,TRPV6,ZNF366,IKZF4,ZBTB16,PKDREJ
TF	Factor: TFII-I; motif: RGAGGKAGG	TF:M00706	0.0012931576309371377	2.888348533067318	5740	40	12	60617	NLRP1,ATXN1,TMEM30A,YTHDC2,DYNLL2,BAZ2A,ESCO1,ZNF366,GPX2,IKZF4,IL2RB,ZBTB16
TF	Factor: TFII-I; motif: RGAGGKAGG; match class: 0	TF:M00706_0	0.0012931576309371377	2.888348533067318	5740	40	12	60617	NLRP1,ATXN1,TMEM30A,YTHDC2,DYNLL2,BAZ2A,ESCO1,ZNF366,GPX2,IKZF4,IL2RB,ZBTB16
TF	Factor: CREB; motif: NNGNTGACGTNN	TF:M00113	0.0012968215510281921	2.8871197808439546	4869	40	11	60617	NLRP1,MIA3,PTER,LRR1,YTHDC2,EBF1,BAZ2A,MTF2,ESCO1,ZBTB16,PKDREJ
TF	Factor: CREB; motif: NNGNTGACGTNN; match class: 0	TF:M00113_0	0.0012968215510281921	2.8871197808439546	4869	40	11	60617	NLRP1,MIA3,PTER,LRR1,YTHDC2,EBF1,BAZ2A,MTF2,ESCO1,ZBTB16,PKDREJ
TF	Factor: ipf1; motif: RNWCATTAANWN; match class: 0	TF:M01255_0	0.0013046102391890658	2.8845192172546934	4048	40	10	60617	PTER,ATXN1,TMEM30A,MRPL10,COX6C,EBF1,ZNF322,HERC4,FAM83F,GPX2
TF	Factor: ipf1; motif: RNWCATTAANWN	TF:M01255	0.0013046102391890658	2.8845192172546934	4048	40	10	60617	PTER,ATXN1,TMEM30A,MRPL10,COX6C,EBF1,ZNF322,HERC4,FAM83F,GPX2
TF	Factor: MAF; motif: GCTGAGTCAN	TF:M07296	0.0013103986460622943	2.882596564307694	5751	40	12	60617	NLRP1,COQ4,LRR1,TMEM30A,DYNLL2,EMC4,RLF,BAZ2A,ZNF366,GPX2,IL2RB,PARVB
TF	Factor: MAF; motif: GCTGAGTCAN; match class: 0	TF:M07296_0	0.0013103986460622943	2.882596564307694	5751	40	12	60617	NLRP1,COQ4,LRR1,TMEM30A,DYNLL2,EMC4,RLF,BAZ2A,ZNF366,GPX2,IL2RB,PARVB
TF	Factor: Nkx3-2; motif: NTCGTTAN; match class: 1	TF:M10625_1	0.0013103986460622943	2.882596564307694	1339	40	6	60617	TMEM30A,OGFOD3,COX6C,HERC4,MTF2,SH2D1B
TF	Factor: Sox-17; motif: TTGTYY; match class: 1	TF:M03803_1	0.001317690798463614	2.8801864867640288	9686	40	16	60617	COQ4,LRR1,TMEM30A,EMC4,BPNT1,COX6C,RLF,BAZ2A,MTF2,UCP2,TRPV6,ZNF366,GPX2,IKZF4,PLA2G5,SH2D1B
TF	Factor: Oct-2; motif: NTATGCGCATAN; match class: 0	TF:M11895_0	0.001317690798463614	2.8801864867640288	4055	40	10	60617	TMEM30A,YTHDC2,MRPL10,BPNT1,COX6C,HERC4,MTF2,BBS1,IKZF4,SH2D1B
TF	Factor: Oct-2; motif: NTATGCGCATAN	TF:M11895	0.001317690798463614	2.8801864867640288	4055	40	10	60617	TMEM30A,YTHDC2,MRPL10,BPNT1,COX6C,HERC4,MTF2,BBS1,IKZF4,SH2D1B
TF	Factor: Isl2; motif: YTAAGTG	TF:M02082	0.0013414321120097477	2.8724313014680747	7653	40	14	60617	PTER,LRR1,TMEM30A,YTHDC2,MRPL10,EBF1,ZNF322,UCP2,TRPV6,ZNF366,MMP10,GPX2,IL2RB,SH2D1B
TF	Factor: Isl2; motif: YTAAGTG; match class: 0	TF:M02082_0	0.0013414321120097477	2.8724313014680747	7653	40	14	60617	PTER,LRR1,TMEM30A,YTHDC2,MRPL10,EBF1,ZNF322,UCP2,TRPV6,ZNF366,MMP10,GPX2,IL2RB,SH2D1B
TF	Factor: USF2; motif: RNCAYGTGACN; match class: 0	TF:M11095_0	0.0013442956880701151	2.8715051943973906	2576	40	8	60617	COQ4,BPNT1,RLF,ZNF322,UCP2,GPX2,PARVB,SH2D1B
TF	Factor: USF2; motif: RNCAYGTGACN	TF:M11095	0.0013442956880701151	2.8715051943973906	2576	40	8	60617	COQ4,BPNT1,RLF,ZNF322,UCP2,GPX2,PARVB,SH2D1B
TF	Factor: OSR2; motif: NNNNCWGCTNCTGNNG; match class: 0	TF:M10020_0	0.0013460361479343693	2.870943276934011	2577	40	8	60617	NLRP1,ATXN1,OGFOD3,COX6C,EBF1,ESCO1,TRPV6,SH2D1B
TF	Factor: OSR2; motif: NNNNCWGCTNCTGNNG	TF:M10020	0.0013460361479343693	2.870943276934011	2577	40	8	60617	NLRP1,ATXN1,OGFOD3,COX6C,EBF1,ESCO1,TRPV6,SH2D1B
TF	Factor: BTEB3; motif: CCNNSCCNSCCCCKCCCCC; match class: 1	TF:M09826_1	0.0013574794645782337	2.86726673152756	7664	40	14	60617	COQ4,MIA3,ATXN1,TMEM30A,YTHDC2,DYNLL2,OGFOD3,ZNF322,HERC4,UCP2,ESCO1,FAM83F,IKZF4,ZBTB16
TF	Factor: Sox-9; motif: NNNACAATRG	TF:M11626	0.0013666448514271538	2.864344330424628	6705	40	13	60617	COQ4,TMEM30A,COX6C,EBF1,ZNF322,MTF2,BBS1,TRPV6,ZNF366,MMP10,GPX2,PLA2G5,SH2D1B
TF	Factor: CDP; motif: ATCGATNNNNNNATCRAT; match class: 0	TF:M03951_0	0.0013666448514271538	2.864344330424628	4077	40	10	60617	NLRP1,MIA3,BPNT1,HERC4,MTF2,TRPV6,MMP10,GPX2,SH2D1B,PKDREJ
TF	Factor: Sox-9; motif: NNNACAATRG; match class: 0	TF:M11626_0	0.0013666448514271538	2.864344330424628	6705	40	13	60617	COQ4,TMEM30A,COX6C,EBF1,ZNF322,MTF2,BBS1,TRPV6,ZNF366,MMP10,GPX2,PLA2G5,SH2D1B
TF	Factor: CDP; motif: ATCGATNNNNNNATCRAT	TF:M03951	0.0013666448514271538	2.864344330424628	4077	40	10	60617	NLRP1,MIA3,BPNT1,HERC4,MTF2,TRPV6,MMP10,GPX2,SH2D1B,PKDREJ
TF	Factor: Sox-10; motif: AACAATGGNCCATTGTT; match class: 1	TF:M11633_1	0.0013704611347018056	2.863133276230925	3303	40	9	60617	YTHDC2,EMC4,HERC4,MTF2,ZNF366,GPX2,IL2RB,PLA2G5,SH2D1B
TF	Factor: c-ets-1; motif: ACCGGAWGTN; match class: 0	TF:M02063_0	0.0013928443649649438	2.856097408495688	7686	40	14	60617	COQ4,PTER,ATXN1,TMEM30A,MRPL10,EMC4,COX6C,RLF,ZNF322,HERC4,ESCO1,IKZF4,IL2RB,PLA2G5
TF	Factor: c-ets-1; motif: ACCGGAWGTN	TF:M02063	0.0013928443649649438	2.856097408495688	7686	40	14	60617	COQ4,PTER,ATXN1,TMEM30A,MRPL10,EMC4,COX6C,RLF,ZNF322,HERC4,ESCO1,IKZF4,IL2RB,PLA2G5
TF	Factor: AP-2gamma; motif: NSCCYNRGGSN; match class: 0	TF:M11481_0	0.0013953522291442657	2.855316149476536	4919	40	11	60617	COQ4,MRPL10,EMC4,OGFOD3,COX6C,RLF,BAZ2A,FAM83F,TRPV6,GPX2,IKZF4
TF	Factor: AP-2gamma; motif: NSCCYNRGGSN	TF:M11481	0.0013953522291442657	2.855316149476536	4919	40	11	60617	COQ4,MRPL10,EMC4,OGFOD3,COX6C,RLF,BAZ2A,FAM83F,TRPV6,GPX2,IKZF4
TF	Factor: ZBTB44; motif: MACWGCAGS	TF:M12352	0.0014028012218526022	2.853003864515933	6726	40	13	60617	NLRP1,PTER,ATXN1,YTHDC2,EMC4,ZNF322,MTF2,UCP2,BBS1,FAM83F,GPX2,PARVB,PLA2G5
TF	Factor: ZBTB44; motif: MACWGCAGS; match class: 0	TF:M12352_0	0.0014028012218526022	2.853003864515933	6726	40	13	60617	NLRP1,PTER,ATXN1,YTHDC2,EMC4,ZNF322,MTF2,UCP2,BBS1,FAM83F,GPX2,PARVB,PLA2G5
TF	Factor: HIF-1alpha; motif: NCACGT	TF:M02012	0.0014155506872503784	2.8490745750455972	6733	40	13	60617	PTER,LRR1,ATXN1,YTHDC2,OGFOD3,HERC4,MTF2,UCP2,ESCO1,FAM83F,GPX2,IKZF4,PARVB
TF	Factor: HIF-1alpha; motif: NCACGT; match class: 0	TF:M02012_0	0.0014155506872503784	2.8490745750455972	6733	40	13	60617	PTER,LRR1,ATXN1,YTHDC2,OGFOD3,HERC4,MTF2,UCP2,ESCO1,FAM83F,GPX2,IKZF4,PARVB
TF	Factor: NR1B2; motif: NTGACCY	TF:M02111	0.0014180986646651626	2.8482935519251877	9759	40	16	60617	TMEM30A,MRPL10,OGFOD3,BPNT1,COX6C,ZNF322,BAZ2A,UCP2,ESCO1,BBS1,FAM83F,IKZF4,IL2RB,ZBTB16,PARVB,PKDREJ
TF	Factor: AP-2gamma; motif: NSCCYNNRGSN; match class: 0	TF:M11482_0	0.0014180986646651626	2.8482935519251877	6736	40	13	60617	MIA3,LRR1,ATXN1,YTHDC2,MRPL10,DYNLL2,OGFOD3,RLF,ZNF322,HERC4,UCP2,ESCO1,GPX2
TF	Factor: AP-2gamma; motif: NSCCYNNRGSN	TF:M11482	0.0014180986646651626	2.8482935519251877	6736	40	13	60617	MIA3,LRR1,ATXN1,YTHDC2,MRPL10,DYNLL2,OGFOD3,RLF,ZNF322,HERC4,UCP2,ESCO1,GPX2
TF	Factor: NR1B2; motif: NTGACCY; match class: 0	TF:M02111_0	0.0014180986646651626	2.8482935519251877	9759	40	16	60617	TMEM30A,MRPL10,OGFOD3,BPNT1,COX6C,ZNF322,BAZ2A,UCP2,ESCO1,BBS1,FAM83F,IKZF4,IL2RB,ZBTB16,PARVB,PKDREJ
TF	Factor: ERR1; motif: NNCAAGGTCAN; match class: 0	TF:M11833_0	0.0014288450997496434	2.845014850264537	1366	40	6	60617	MRPL10,EMC4,COX6C,ZNF322,ESCO1,IKZF4
TF	Factor: ERR1; motif: NNCAAGGTCAN	TF:M11833	0.0014288450997496434	2.845014850264537	1366	40	6	60617	MRPL10,EMC4,COX6C,ZNF322,ESCO1,IKZF4
TF	Factor: DREF; motif: CTYYCWCTTCCY	TF:M09725	0.0014400808275825208	2.8416131315242352	7717	40	14	60617	NLRP1,TMEM30A,MRPL10,RLF,EBF1,HERC4,UCP2,ESCO1,TRPV6,ZNF366,GPX2,IL2RB,PLA2G5,SH2D1B
TF	Factor: DREF; motif: CTYYCWCTTCCY; match class: 0	TF:M09725_0	0.0014400808275825208	2.8416131315242352	7717	40	14	60617	NLRP1,TMEM30A,MRPL10,RLF,EBF1,HERC4,UCP2,ESCO1,TRPV6,ZNF366,GPX2,IL2RB,PLA2G5,SH2D1B
TF	Factor: E2F; motif: TTTSGCGS; match class: 0	TF:M00426_0	0.0014454065580089492	2.840009979159567	11988	40	18	60617	COQ4,MIA3,PTER,LRR1,ATXN1,TMEM30A,MRPL10,BPNT1,COX6C,BAZ2A,MTF2,UCP2,ESCO1,BBS1,ZNF366,IL2RB,ZBTB16,PLA2G5
TF	Factor: E2F; motif: TTTSGCGS	TF:M00426	0.0014454065580089492	2.840009979159567	11988	40	18	60617	COQ4,MIA3,PTER,LRR1,ATXN1,TMEM30A,MRPL10,BPNT1,COX6C,BAZ2A,MTF2,UCP2,ESCO1,BBS1,ZNF366,IL2RB,ZBTB16,PLA2G5
TF	Factor: Elk-1:HOXA1; motif: ACCGGAAGTAATTA; match class: 1	TF:M08451_1	0.0014542475330259642	2.8373616642627004	2613	40	8	60617	COQ4,PTER,MRPL10,EMC4,BPNT1,RLF,ZNF322,ESCO1
TF	Factor: ZSCAN18; motif: TRRCGRCGNMCC; match class: 0	TF:M05432_0	0.0014834671075112209	2.8287220787268095	4126	40	10	60617	LRR1,ATXN1,TMEM30A,YTHDC2,COX6C,UCP2,ESCO1,FAM83F,IKZF4,PKDREJ
TF	Factor: ZSCAN18; motif: TRRCGRCGNMCC	TF:M05432	0.0014834671075112209	2.8287220787268095	4126	40	10	60617	LRR1,ATXN1,TMEM30A,YTHDC2,COX6C,UCP2,ESCO1,FAM83F,IKZF4,PKDREJ
TF	Factor: Oct-2; motif: NNNATTTGCATRT	TF:M07120	0.0014918054900044284	2.82628779893081	4964	40	11	60617	NLRP1,COQ4,LRR1,ATXN1,YTHDC2,MRPL10,EBF1,HERC4,TRPV6,GPX2,SH2D1B
TF	Factor: Oct-2; motif: NNNATTTGCATRT; match class: 0	TF:M07120_0	0.0014918054900044284	2.82628779893081	4964	40	11	60617	NLRP1,COQ4,LRR1,ATXN1,YTHDC2,MRPL10,EBF1,HERC4,TRPV6,GPX2,SH2D1B
TF	Factor: GR; motif: GGTACAANNTGTYCTK; match class: 0	TF:M00205_0	0.0014958103334174171	2.8251234708915227	6778	40	13	60617	NLRP1,COQ4,MIA3,PTER,YTHDC2,OGFOD3,BPNT1,RLF,BBS1,FAM83F,GPX2,IKZF4,SH2D1B
TF	Factor: GR; motif: GGTACAANNTGTYCTK	TF:M00205	0.0014958103334174171	2.8251234708915227	6778	40	13	60617	NLRP1,COQ4,MIA3,PTER,YTHDC2,OGFOD3,BPNT1,RLF,BBS1,FAM83F,GPX2,IKZF4,SH2D1B
TF	Factor: MTF-1; motif: NTTTTGCACACGGCNYN; match class: 0	TF:M12279_0	0.001498246245065937	2.8244168020674443	6780	40	13	60617	NLRP1,ATXN1,YTHDC2,OGFOD3,COX6C,RLF,HERC4,MTF2,ESCO1,FAM83F,ZBTB16,PARVB,SH2D1B
TF	Factor: MTF-1; motif: NTTTTGCACACGGCNYN	TF:M12279	0.001498246245065937	2.8244168020674443	6780	40	13	60617	NLRP1,ATXN1,YTHDC2,OGFOD3,COX6C,RLF,HERC4,MTF2,ESCO1,FAM83F,ZBTB16,PARVB,SH2D1B
TF	Factor: STAT1; motif: TTCNRGGAAN	TF:M07064	0.001501712063930513	2.8234133303369857	2628	40	8	60617	COQ4,MRPL10,DYNLL2,HERC4,BBS1,IKZF4,IL2RB,SH2D1B
TF	Factor: STAT1; motif: TTCNRGGAAN; match class: 0	TF:M07064_0	0.001501712063930513	2.8234133303369857	2628	40	8	60617	COQ4,MRPL10,DYNLL2,HERC4,BBS1,IKZF4,IL2RB,SH2D1B
TF	Factor: Pax-5; motif: NNNNRNKCAGCNRAGCGTGAC	TF:M09645	0.0015036119046206488	2.8228642444835046	2629	40	8	60617	MIA3,PTER,TMEM30A,OGFOD3,BPNT1,BBS1,GPX2,PKDREJ
TF	Factor: Pax-5; motif: NNNNRNKCAGCNRAGCGTGAC; match class: 0	TF:M09645_0	0.0015036119046206488	2.8228642444835046	2629	40	8	60617	MIA3,PTER,TMEM30A,OGFOD3,BPNT1,BBS1,GPX2,PKDREJ
TF	Factor: Fli-1; motif: RCAGGAAGTGR	TF:M07089	0.001505645068543849	2.8222773939653316	4973	40	11	60617	MIA3,PTER,ZNF322,BAZ2A,ESCO1,FAM83F,IL2RB,ZBTB16,PARVB,PLA2G5,SH2D1B
TF	Factor: Fli-1; motif: RCAGGAAGTGR; match class: 0	TF:M07089_0	0.001505645068543849	2.8222773939653316	4973	40	11	60617	MIA3,PTER,ZNF322,BAZ2A,ESCO1,FAM83F,IL2RB,ZBTB16,PARVB,PLA2G5,SH2D1B
TF	Factor: AML1; motif: NYTGTGGTTWN	TF:M09653	0.0015115248553970687	2.8205847069227903	1384	40	6	60617	ESCO1,FAM83F,ZNF366,ZBTB16,PLA2G5,SH2D1B
TF	Factor: AML1; motif: NYTGTGGTTWN; match class: 0	TF:M09653_0	0.0015115248553970687	2.8205847069227903	1384	40	6	60617	ESCO1,FAM83F,ZNF366,ZBTB16,PLA2G5,SH2D1B
TF	Factor: E2F-4; motif: NGGCGGGAARN; match class: 0	TF:M07084_0	0.00152291520328416	2.8173242777348833	10922	40	17	60617	COQ4,MIA3,LRR1,TMEM30A,YTHDC2,MRPL10,DYNLL2,OGFOD3,BPNT1,MTF2,UCP2,ESCO1,FAM83F,IKZF4,IL2RB,ZBTB16,PARVB
TF	Factor: E2F-4; motif: NGGCGGGAARN	TF:M07084	0.00152291520328416	2.8173242777348833	10922	40	17	60617	COQ4,MIA3,LRR1,TMEM30A,YTHDC2,MRPL10,DYNLL2,OGFOD3,BPNT1,MTF2,UCP2,ESCO1,FAM83F,IKZF4,IL2RB,ZBTB16,PARVB
TF	Factor: Elk-1; motif: NRCCGGAAGTN; match class: 0	TF:M11433_0	0.00152291520328416	2.8173242777348833	7769	40	14	60617	COQ4,PTER,LRR1,MRPL10,EMC4,COX6C,RLF,ZNF322,HERC4,MTF2,ESCO1,IKZF4,IL2RB,PLA2G5
TF	Factor: Elk-1; motif: NRCCGGAAGTN	TF:M11433	0.00152291520328416	2.8173242777348833	7769	40	14	60617	COQ4,PTER,LRR1,MRPL10,EMC4,COX6C,RLF,ZNF322,HERC4,MTF2,ESCO1,IKZF4,IL2RB,PLA2G5
TF	Factor: HIF-1alpha; motif: GNACGTGM; match class: 1	TF:M09944_1	0.0015350445242986912	2.813879023198653	1389	40	6	60617	PTER,LRR1,HERC4,FAM83F,GPX2,PARVB
TF	Factor: LKLF; motif: GGGGTGGKSN; match class: 0	TF:M07261_0	0.0015350445242986912	2.813879023198653	9842	40	16	60617	MIA3,ATXN1,TMEM30A,DYNLL2,OGFOD3,COX6C,EBF1,ZNF322,BAZ2A,HERC4,MTF2,UCP2,BBS1,GPX2,IL2RB,ZBTB16
TF	Factor: LKLF; motif: GGGGTGGKSN	TF:M07261	0.0015350445242986912	2.813879023198653	9842	40	16	60617	MIA3,ATXN1,TMEM30A,DYNLL2,OGFOD3,COX6C,EBF1,ZNF322,BAZ2A,HERC4,MTF2,UCP2,BBS1,GPX2,IL2RB,ZBTB16
TF	Factor: IRF-4; motif: AAGTTTC	TF:M04855	0.001551295668799595	2.8093054200519805	7785	40	14	60617	PTER,LRR1,ATXN1,MRPL10,EMC4,RLF,EBF1,ZNF322,HERC4,FAM83F,ZNF366,MMP10,IKZF4,SH2D1B
TF	Factor: IRF-4; motif: AAGTTTC; match class: 0	TF:M04855_0	0.001551295668799595	2.8093054200519805	7785	40	14	60617	PTER,LRR1,ATXN1,MRPL10,EMC4,RLF,EBF1,ZNF322,HERC4,FAM83F,ZNF366,MMP10,IKZF4,SH2D1B
TF	Factor: c-Jun; motif: NATGACGTCAYN	TF:M11266	0.0015570301164089812	2.807702987134036	8803	40	15	60617	NLRP1,COQ4,PTER,ATXN1,YTHDC2,DYNLL2,EMC4,COX6C,RLF,EBF1,BAZ2A,UCP2,ZNF366,GPX2,IKZF4
TF	Factor: c-Jun; motif: NATGACGTCAYN; match class: 0	TF:M11266_0	0.0015570301164089812	2.807702987134036	8803	40	15	60617	NLRP1,COQ4,PTER,ATXN1,YTHDC2,DYNLL2,EMC4,COX6C,RLF,EBF1,BAZ2A,UCP2,ZNF366,GPX2,IKZF4
TF	Factor: STAT3; motif: TTCYGGGAAN	TF:M07065	0.001558230524557693	2.8073682924032237	4999	40	11	60617	COQ4,LRR1,TMEM30A,YTHDC2,MRPL10,DYNLL2,HERC4,BBS1,IKZF4,IL2RB,SH2D1B
TF	Factor: STAT3; motif: TTCYGGGAAN; match class: 0	TF:M07065_0	0.001558230524557693	2.8073682924032237	4999	40	11	60617	COQ4,LRR1,TMEM30A,YTHDC2,MRPL10,DYNLL2,HERC4,BBS1,IKZF4,IL2RB,SH2D1B
TF	Factor: ER-beta; motif: NRGGTCANKSTGACCTNN	TF:M09610	0.001558230524557693	2.8073682924032237	5885	40	12	60617	COQ4,MIA3,TMEM30A,DYNLL2,ZNF322,UCP2,ESCO1,BBS1,FAM83F,TRPV6,ZNF366,PARVB
TF	Factor: ER-beta; motif: NRGGTCANKSTGACCTNN; match class: 0	TF:M09610_0	0.001558230524557693	2.8073682924032237	5885	40	12	60617	COQ4,MIA3,TMEM30A,DYNLL2,ZNF322,UCP2,ESCO1,BBS1,FAM83F,TRPV6,ZNF366,PARVB
TF	Factor: pax-6; motif: NYACGCNTSRNYGCNYN; match class: 1	TF:M11883_1	0.0015632357380945582	2.805975524838299	7794	40	14	60617	MIA3,TMEM30A,MRPL10,DYNLL2,EMC4,OGFOD3,RLF,EBF1,ZNF322,UCP2,ESCO1,IKZF4,ZBTB16,PKDREJ
TF	Factor: NF-1C; motif: NYTGGCNNYNNGCCARN	TF:M10002	0.0015667162319790893	2.8050096570385152	6823	40	13	60617	PTER,ATXN1,YTHDC2,OGFOD3,BAZ2A,MTF2,ESCO1,BBS1,TRPV6,MMP10,ZBTB16,PLA2G5,PKDREJ
TF	Factor: NF-1C; motif: NYTGGCNNYNNGCCARN; match class: 0	TF:M10002_0	0.0015667162319790893	2.8050096570385152	6823	40	13	60617	PTER,ATXN1,YTHDC2,OGFOD3,BAZ2A,MTF2,ESCO1,BBS1,TRPV6,MMP10,ZBTB16,PLA2G5,PKDREJ
TF	Factor: Elf-1; motif: NAMCCGGAAGTN; match class: 0	TF:M11447_0	0.0015667162319790893	2.8050096570385152	7797	40	14	60617	COQ4,PTER,LRR1,MRPL10,DYNLL2,EMC4,BPNT1,RLF,ZNF322,HERC4,MTF2,ESCO1,IKZF4,PLA2G5
TF	Factor: Elf-1; motif: NAMCCGGAAGTN	TF:M11447	0.0015667162319790893	2.8050096570385152	7797	40	14	60617	COQ4,PTER,LRR1,MRPL10,DYNLL2,EMC4,BPNT1,RLF,ZNF322,HERC4,MTF2,ESCO1,IKZF4,PLA2G5
TF	Factor: POU2F1:Elk-1; motif: ACCGGAWATGCAW; match class: 1	TF:M08398_1	0.0015878712393635993	2.799184717463768	1992	40	7	60617	NLRP1,LRR1,EMC4,RLF,TRPV6,IL2RB,PARVB
TF	Factor: Fli-1; motif: ACCGGAAGYN; match class: 0	TF:M02073_0	0.0015887479805699596	2.7989449884617783	5901	40	12	60617	COQ4,PTER,TMEM30A,MRPL10,EMC4,RLF,ZNF322,HERC4,ESCO1,IKZF4,IL2RB,PLA2G5
TF	Factor: Fli-1; motif: ACCGGAAGYN	TF:M02073	0.0015887479805699596	2.7989449884617783	5901	40	12	60617	COQ4,PTER,TMEM30A,MRPL10,EMC4,RLF,ZNF322,HERC4,ESCO1,IKZF4,IL2RB,PLA2G5
TF	Factor: GBX2; motif: TAATTGNNCAATTA; match class: 0	TF:M04323_0	0.0015918871817533844	2.798087714285615	195	40	3	60617	NLRP1,COQ4,IL2RB
TF	Factor: Sp3; motif: GGGGCGGGGSNN	TF:M07615	0.0015918871817533844	2.798087714285615	6837	40	13	60617	COQ4,MIA3,ATXN1,TMEM30A,DYNLL2,OGFOD3,COX6C,EBF1,ZNF322,UCP2,FAM83F,GPX2,IKZF4
[truncated: 3,024 more rows]

## Sheet: Supplementary Table 3
subtype	PDD-NOS	AS	autism	control
[truncated: 2 more rows]
